# Supplementary material for: A pathogen effector HaRxL10 hijacks the circadian clock component CHE to perturb both plant development and immunity
Source: Nat Commun. 2025 Feb 11;16:1538. doi: 10.1038/s41467-025-56787-w (PMC11814294; doi:10.1038/s41467-025-56787-w)
Supplement: Supplementary file 3 — Supplementary Data 1 [file 41467_2025_56787_MOESM3_ESM.xlsx]

## Sheet: Primers
Primer name	Sequence（5’-3’）	Purpose
pSUC2-HaRxL10SP-F	GGAATTTTAATTAAGAATTCATGAGACCTTGCTACCTCTT	Signal peptide secretion assay
pSUC2-HaRxL10SP-R	ACTATAGGGAGAACCTCGAGCGAGGCGGGAGCA	Signal peptide secretion assay
pDSK519-AvrPtop:AvrPto1-15aa-HaRxL10-3×Flag-F	AAACGACGGCCAGTGAATTCAAGCTTGGAACCGATCC	Secretion of effctor by type III secretion system
pDSK519-AvrPtop:AvrPto1-15aa-HaRxL10-3×Flag-R	ATGCCTGCAGGTCGACTCTAGACTTATCGTCATCGTCTTTGT	Secretion of effctor by type III secretion system
AD-CHE-F	GGGGACAAGTTTGTACAAAAAAGCAGGCTTAATGGCCGACAACGACGGAG	Yeast two-hybrid
AD-CHE-R	GGGGACCACTTTGTACAAGAAAGCTGGGTTTCAACGTGGTTCGTGGT	Yeast two-hybrid
AD-CHEN-F	GGGGACAAGTTTGTACAAAAAAGCAGGCTTAATGGCCGACAACGACGGAG	Yeast two-hybrid
AD-CHEN-R	GGGGACCACTTTGTACAAGAAAGCTGGGTTTCAAGACGGTGGTTTCTTAAC	Yeast two-hybrid
AD-CHETCP-F	GGGGACAAGTTTGTACAAAAAAGCAGGCTTAATGAAAGATCGACACAGCAA	Yeast two-hybrid
AD-CHETCP-R	GGGGACCACTTTGTACAAGAAAGCTGGGTTTCAAGTGGCGGCTATGA	Yeast two-hybrid
AD-CHEc-F	GGGGACAAGTTTGTACAAAAAAGCAGGCTTAGGAACTGGCACTACTCCGGC	Yeast two-hybrid
AD-CHEC-R	GGGGACCACTTTGTACAAGAAAGCTGGGTATCAACGTGGTTCGTGGTCGTC	Yeast two-hybrid
AD-CHEΔC-F	GGGGACAAGTTTGTACAAAAAAGCAGGCTTAATGGCCGACAACGACGGAG	Yeast two-hybrid
AD-CHEΔC-R	GGGGACCACTTTGTACAAGAAAGCTGGGTAAGTGGCGGCTATGATAGAAGG	Yeast two-hybrid
AD-CHEΔN-F	GGGGACAAGTTTGTACAAAAAAGCAGGCTTAAAAGATCGACACAGCAAAGTT	Yeast two-hybrid
AD-CHEΔN-R	GGGGACCACTTTGTACAAGAAAGCTGGGTATCAACGTGGTTCGTGGTCGTC	Yeast two-hybrid
BD-HaRxL10-F	GGGGACAAGTTTGTACAAAAAAGCAGGCTTAATGGCCTCGGGACTCGCGAA	Yeast two-hybrid
BD-HaRxL10-R	GGGGACCACTTTGTACAAGAAAGCTGGGTTTTACGCTTTTTTACGCATTAGAG	Yeast two-hybrid
BD-HaRxL101-36-F	GGGGACAAGTTTGTACAAAAAAGCAGGCTTAATGGCCTCGGGACTCGCGAA	Yeast two-hybrid
BD-HaRxL101-36-R	GGGGACCACTTTGTACAAGAAAGCTGGGTACTAATCTTCCTTTGCAGAAGTGTGC	Yeast two-hybrid
BD-HaRxL1037-221-F	GGGGACAAGTTTGTACAAAAAAGCAGGCTTACAAGAAGGTCGAATGATTCCTG	Yeast two-hybrid
BD-HaRxL1037-221-R	GGGGACCACTTTGTACAAGAAAGCTGGGTTTTACGCTTTTTTACGCATTAGAG	Yeast two-hybrid
BD-ZTL-F	GGGGACAAGTTTGTACAAAAAAGCAGGCTTAATGGAGTGGGACAGTGGTTCC	Yeast two-hybrid
BD-ZTL-R	GGGGACCACTTTGTACAAGAAAGCTGGGTACTAATGAGGAAGAAAGAAGAAGAAGGAC	Yeast two-hybrid
BD-TOC1-F	GGGGACAAGTTTGTACAAAAAAGCAGGCTTAATGGATTTGAACGGTGAGT	Yeast two-hybrid
BD-TOC1-R	GGGGACCACTTTGTACAAGAAAGCTGGGTTTCAAGTTCCCAAAGCATCATC	Yeast two-hybrid
AD-TCP1-F	GGGGACAAGTTTGTACAAAAAAGCAGGCTTAATGTCGTCTTCCACCAATG	Yeast two-hybrid
AD-TCP1-R	GGGGACCACTTTGTACAAGAAAGCTGGGTTTTAGTTTACAAAAGAGTCTTGAATCCA	Yeast two-hybrid
AD-TCP2-F	GGGGACAAGTTTGTACAAAAAAGCAGGCTTAATGATTGGAGATCTAATGAAGAATAACA	Yeast two-hybrid
AD-TCP2-R	GGGGACCACTTTGTACAAGAAAGCTGGGTTTCAGTTCTTGCCTTTACCC	Yeast two-hybrid
AD-TCP3-F	GGGGACAAGTTTGTACAAAAAAGCAGGCTTAATGGCACCAGATAACGACC	Yeast two-hybrid
AD-TCP3-R	GGGGACCACTTTGTACAAGAAAGCTGGGTTTTAATGGCGAGAATCGGATG	Yeast two-hybrid
AD-TCP4-F	GGGGACAAGTTTGTACAAAAAAGCAGGCTTAATGTCTGACGACCAATTCC	Yeast two-hybrid
AD-TCP4-R	GGGGACCACTTTGTACAAGAAAGCTGGGTTTCAATGGCGAGAAATAGAGGA	Yeast two-hybrid
AD-TCP5-F	GGGGACAAGTTTGTACAAAAAAGCAGGCTTAATGAGATCAGGAGAATGTGATG	Yeast two-hybrid
AD-TCP5-R	GGGGACCACTTTGTACAAGAAAGCTGGGTTTCAAGAATCTGATTCATTATCGCT	Yeast two-hybrid
AD-TCP6-F	GGGGACAAGTTTGTACAAAAAAGCAGGCTTAATGGTCATGGAGCCCA	Yeast two-hybrid
AD-TCP6-R	GGGGACCACTTTGTACAAGAAAGCTGGGTTTTATGAACCATTTTCCTCTGCAC	Yeast two-hybrid
AD-TCP7-F	GGGGACAAGTTTGTACAAAAAAGCAGGCTTAATGTCTATTAACAACAACAACAACAACAACAA	Yeast two-hybrid
AD-TCP7-R	GGGGACCACTTTGTACAAGAAAGCTGGGTTTTAACGTGGATCTTCCTCTCT	Yeast two-hybrid
AD-TCP8-F	GGGGACAAGTTTGTACAAAAAAGCAGGCTTAATGGATCTCTCCGACATCC	Yeast two-hybrid
AD-TCP8-R	GGGGACCACTTTGTACAAGAAAGCTGGGTTTCACTCAGAGCTATTTGAGTTCTC	Yeast two-hybrid
AD-TCP9-F	GGGGACAAGTTTGTACAAAAAAGCAGGCTTAATGGCGACAATTCAGAAGC	Yeast two-hybrid
AD-TCP9-R	GGGGACCACTTTGTACAAGAAAGCTGGGTTTCAGTGGTTCGATGACC	Yeast two-hybrid
AD-TCP10-F	GGGGACAAGTTTGTACAAAAAAGCAGGCTTAATGGGACTTAAAGGATATAGCGT	Yeast two-hybrid
AD-TCP10-R	GGGGACCACTTTGTACAAGAAAGCTGGGTTTTAGAGGTGTGAGTTTGGAGG	Yeast two-hybrid
AD-TCP11-F	GGGGACAAGTTTGTACAAAAAAGCAGGCTTAATGATTTTTCAGAATGTGTGCAG	Yeast two-hybrid
AD-TCP11-R	GGGGACCACTTTGTACAAGAAAGCTGGGTTCTAATGGTGACGGCGTC	Yeast two-hybrid
AD-TCP12-F	GGGGACAAGTTTGTACAAAAAAGCAGGCTTAATGTTTCCTTCTCTAGATACCAATGG	Yeast two-hybrid
AD-TCP12-R	GGGGACCACTTTGTACAAGAAAGCTGGGTTTCAGTAGCAGAGATAATCATATAGAGAG	Yeast two-hybrid
AD-TCP13-F	GGGGACAAGTTTGTACAAAAAAGCAGGCTTAATGAATATCGTCTCTTGGAAAGAT	Yeast two-hybrid
AD-TCP13-R	GGGGACCACTTTGTACAAGAAAGCTGGGTTTCACATATGGTGATCACTTCCT	Yeast two-hybrid
AD-TCP14-F	GGGGACAAGTTTGTACAAAAAAGCAGGCTTAATGCAAAAGCCAACATCAAG	Yeast two-hybrid
AD-TCP14-R	GGGGACCACTTTGTACAAGAAAGCTGGGTTCTAATCTTGCTGATCCTCCT	Yeast two-hybrid
AD-TCP15-F	GGGGACAAGTTTGTACAAAAAAGCAGGCTTAATGGATCCGGATCCGG	Yeast two-hybrid
AD-TCP15-R	GGGGACCACTTTGTACAAGAAAGCTGGGTTCTAGGAATGATGACTGGTGC	Yeast two-hybrid
AD-TCP16-F	GGGGACAAGTTTGTACAAAAAAGCAGGCTTAATGGATTCGAAAAATGGAATTAACA	Yeast two-hybrid
AD-TCP16-R	GGGGACCACTTTGTACAAGAAAGCTGGGTTTCAAACTGTGGTTGTGGC	Yeast two-hybrid
AD-TCP17-F	GGGGACAAGTTTGTACAAAAAAGCAGGCTTAATGGGAATAAAAAAAGAAGATCAGAAA	Yeast two-hybrid
AD-TCP17-R	GGGGACCACTTTGTACAAGAAAGCTGGGTTCTACTCGATATGGTCTGGTTG	Yeast two-hybrid
AD-TCP18-F	GGGGACAAGTTTGTACAAAAAAGCAGGCTTAATGAACAACAACATTTTCAGTACTACT	Yeast two-hybrid
AD-TCP18-R	GGGGACCACTTTGTACAAGAAAGCTGGGTTTCAATACATGTTTTGATAGTTGTG	Yeast two-hybrid
AD-TCP19-F	GGGGACAAGTTTGTACAAAAAAGCAGGCTTAATGGAATCGAATCACGAAGG	Yeast two-hybrid
AD-TCP19-R	GGGGACCACTTTGTACAAGAAAGCTGGGTTTTAAGTCTCATGACATGAAGACGG	Yeast two-hybrid
AD-TCP20-F	GGGGACAAGTTTGTACAAAAAAGCAGGCTTAATGGATCCCAAGAACCTAAAT	Yeast two-hybrid
AD-TCP20-R	GGGGACCACTTTGTACAAGAAAGCTGGGTTTTAACGACCTGAGCCTTGAGA	Yeast two-hybrid
AD-TCP22-F	GGGGACAAGTTTGTACAAAAAAGCAGGCTTAATGAATCAGAATTCCTCTGTTG	Yeast two-hybrid
AD-TCP22-R	GGGGACCACTTTGTACAAGAAAGCTGGGTTTCACTTTTTGTCATCACCACCA	Yeast two-hybrid
AD-TCP23-F	GGGGACAAGTTTGTACAAAAAAGCAGGCTTAATGGAGTCCCACAACAAC	Yeast two-hybrid
AD-TCP23-R	GGGGACCACTTTGTACAAGAAAGCTGGGTCAAGGAGAACCATCTATAGTAGGATT	Yeast two-hybrid
AD-TCP24-F	GGGGACAAGTTTGTACAAAAAAGCAGGCTTATGGAGGTTGACGAAGAC	Yeast two-hybrid
AD-TCP24-R	GGGGACCACTTTGTACAAGAAAGCTGGGTTCTATCTCCTTTCCTTTGCCT	Yeast two-hybrid
AD-CCA1-F	GGGGACAAGTTTGTACAAAAAAGCAGGCTTAATGGAGACAAATTCGTCTGG	Yeast two-hybrid
AD-CCA1-R	GGGGACCACTTTGTACAAGAAAGCTGGGTTTCATGTGGAAGCTTGAGTTT	Yeast two-hybrid
AD-LHY-F	GGGGACAAGTTTGTACAAAAAAGCAGGCTTAATGGATACTAATACATCTGGAGAAGAA	Yeast two-hybrid
AD-LHY-R	GGGGACCACTTTGTACAAGAAAGCTGGGTTTCATGTAGAAGCTTCTCCTTCC	Yeast two-hybrid
AD-ELF3-F	GGGGACAAGTTTGTACAAAAAAGCAGGCTTAATGAAGAGAGGGAAAGATGAGG	Yeast two-hybrid
AD-ELF3-R	GGGGACCACTTTGTACAAGAAAGCTGGGTTTTAAGGCTTAGAGGAGTCATAGC	Yeast two-hybrid
AD-ELF4-F	GGGGACAAGTTTGTACAAAAAAGCAGGCTTAATGAAGAGGAACGGCG	Yeast two-hybrid
AD-ELF4-R	GGGGACCACTTTGTACAAGAAAGCTGGGTTTTAAGCTCTAGTTCCGGCAG	Yeast two-hybrid
AD-LUX-F	GGGGACAAGTTTGTACAAAAAAGCAGGCTTAATGGGAGAGGAAGTACAAATG	Yeast two-hybrid
AD-LUX-R	GGGGACCACTTTGTACAAGAAAGCTGGGTTCTACATGATACTTTGTATGATCCTCTC	Yeast two-hybrid
AD-TOC1-F	GGGGACAAGTTTGTACAAAAAAGCAGGCTTAATGGATTTGAACGGTGAGT	Yeast two-hybrid
AD-TOC1-R	GGGGACCACTTTGTACAAGAAAGCTGGGTTTCAAGTTCCCAAAGCATCATC	Yeast two-hybrid
AD-PRR3-F	GGGGACAAGTTTGTACAAAAAAGCAGGCTTAATGTGTTTTAATAACATTGAAACTGGT	Yeast two-hybrid
AD-PRR3-R	GGGGACCACTTTGTACAAGAAAGCTGGGTTTCAATTGTCTTCACTTCCTGATTTATG	Yeast two-hybrid
AD-PRR5-F	GGGGACAAGTTTGTACAAAAAAGCAGGCTTAATGACTAGTAGCGAGGAAGT	Yeast two-hybrid
AD-PRR5-R	GGGGACCACTTTGTACAAGAAAGCTGGGTTCTATGGAGCTTGTGTGGATTG	Yeast two-hybrid
AD-PRR7-F	GGGGACAAGTTTGTACAAAAAAGCAGGCTTAATGAATGCTAATGAGGAGGG	Yeast two-hybrid
AD-PRR7-R	GGGGACCACTTTGTACAAGAAAGCTGGGTTTTAGCTATCCTCAATGTTTTTTATGTCG	Yeast two-hybrid
AD-PRR9-F	GGGGACAAGTTTGTACAAAAAAGCAGGCTTAATGGGGGAGATTGTGGT	Yeast two-hybrid
AD-PRR9-R	GGGGACCACTTTGTACAAGAAAGCTGGGTTTCATGATTTTGTAGACGCGTC	Yeast two-hybrid
nYFP-CHE-F	GCGGATCCTCTAGAGTCGACATGGCCGACAACGAC	BiFC
nYFP-CHE-R	AAAGCTCTGCAGGTCGACTCAACGTGGTTCGTGGTCGTC	BiFC
nYFP-CHEN-F	GCGGATCCTCTAGAGTCGACATGGCCGACAACGAC	BiFC
nYFP-CHEN-R	AAAGCTCTGCAGGTCGACAGACGGTGGTTTCTTAACGGCG	BiFC
nYFP-CHETCP-F	GCCGGCGGATCCTCTAGAAAAGATCGACACAGCAAAGTT	BiFC
nYFP-CHETCP-R	AAAGCTCTGCAGGTCGACAGTGGCGGCTATGATAGAAGG	BiFC
nYFP-CHEC-F	GCCGGCGGATCCTCTAGAGGAACTGGCACTACTCCGGC	BiFC
nYFP-CHEC-R	AAAGCTCTGCAGGTCGACTCAACGTGGTTCGTGGTCGTC	BiFC
cYFP-HaRxL10-F	GCGGATCCTCTAGAGTCGACATGGCCTCGGGACT	BiFC
cYFP-HaRxL10-R	AAAGCTCTGCAGGTCGACTTACGCTTTTTTACGCATTAGAGC	BiFC
cYFP-HaRxL101-36-F	GCGGATCCTCTAGAGTCGACATGGCCTCGGGACT	BiFC
cYFP-HaRxL101-36-R	AAAGCTCTGCAGGTCGACCTAATCTTCCTTTGCAGAAGTGTGC	BiFC
cYFP-HaRxL1037-221-F	GCGGATCCTCTAGAGTCGACCAAGAAGGTCGAATGATTCCTG	BiFC
cYFP-HaRxL1037-221-R	AAAGCTCTGCAGGTCGACTTACGCTTTTTTACGCATTAGAGC	BiFC
cYFP-ZTL-F	GCGGATCCTCTAGAGTCGACATGGAGTGGGACAGTGG	BiFC
cYFP-ZTL-R	AAAGCTCTGCAGGTCGACCTAATGAGGAAGAAAGAAGAAGAAGG	BiFC
HaRxL10-Y3H-F	CCGCATTAGCCCGAAGATCTATGGCCTCGGGACT	Yeast three-hybrid
HaRxL10-Y3H-R	GGAGATCAGCCCGAAGATCTTTACGCTTTTTTACGCATTAGAG	Yeast three-hybrid
YFP-Y3H-F	CCGCATTAGCCCGAAGATCTATGGTGAGCAAGGGC	Yeast three-hybrid
YFP-Y3H-R	GGAGATCAGCCCGAACTTGTACAGCTCGTCCAT	Yeast three-hybrid
ZTL-Y3H-F	TGACTGTATCGCCGGAATTCATGGAGTGGGACAGTGG	Yeast three-hybrid
ZTL-Y3H-R	CGACGGATCCCCGGGAATTCCTAATGAGGAAGAAAGAAGAAGAAGG	Yeast three-hybrid
TOC1-Y3H-F	TGACTGTATCGCCGGAATTCATGGATTTGAACGGTGAGT	Yeast three-hybrid
TOC1-Y3H-R	CGACGGATCCCCGGGTCAAGTTCCCAAAGCATCATCC	Yeast three-hybrid
pLacZi-CHEp-F	GAATTGAAAAGCTTGGCCAGGTGGGCAC	Yeast one-hybrid
pLacZi-CHEp-R	GCACATGCCTCGAGGGGAATTAGGATTTCGTTATCACTATCT	Yeast one-hybrid
pLacZi-ANAC055p-F	GAATTGAAAAGCTTGAATTCCGAGAACCATGAATCAAAGCTC	Yeast one-hybrid
pLacZi-ANAC055p-R	CATGCCTCGAGGTCGACTTTTCCTATCACCTCTTTCTCTAGGAC	Yeast one-hybrid
pLacZi-CKX5p-F	GAATTGAAAAGCTTGAATTCGCCAAAGAGAGAATCTACCGACT	Yeast one-hybrid
pLacZi-CKX5p-R	CATGCCTCGAGGTCGACCAAAGAATACTCAAGAAACAAGAATCAAG	Yeast one-hybrid
MBP-His-HaRxL10-F	ATTTTCAGGGATCCGAATTCATGGCCTCGGGACT	Recombinant protein
MBP-His-HaRxL10-R	GCGGCCGCAAGCTTGTCGACTTACGCTTTTTTACGCATTAGAGC	Recombinant protein
MBP-His-CHE-F	ATTTTCAGGGATCCGAATTCATGGCCGACAACGACG	Recombinant protein
MBP-His-CHE-R	GCGGCCGCAAGCTTGTCGACTCAACGTGGTTCGTG	Recombinant protein
GST-CHE-F	GGGATATCGGGGATCCATGGCCGACAACGACGGAG	Recombinant protein
GST-CHE-R	AAGGCCTGTACAGAATTCTCAACGTGGTTCGTGGTCG	Recombinant protein
GST-ZTL-F	GGGATATCGGGGATCCATGGAGTGGGACAGTGGTTC	Recombinant protein
GST-ZTL-R	AAGGCCTGTACAGAATTCCTAATGAGGAAGAAAGAAGAAGAAGGAC	Recombinant protein
GST-HaRxL10-F	GGGATATCGGGGATCCATGGCCTCGGGACT	Recombinant protein
GST-HaRxL10-R	CCAAGGCCTGTACAGTTACGCTTTTTTACGCATTAGAGC	Recombinant protein
GST-HaRxL101-36-F	GGGATATCGGGGATCCATGGCCTCGGGACT	Recombinant protein
GST-HaRxL101-36-R	CCAAGGCCTGTACAGATCTTCCTTTGCAGAAGTG	Recombinant protein
GST-HaRxL1037-221-F	CCATGGGATATCGGGGATCCCAAGAAGGTCGAATGATTCC	Recombinant protein
GST-HaRxL1037-221-R	CCAAGGCCTGTACAGTTACGCTTTTTTACGCATTAGAGC	Recombinant protein
His-CHE-F	ATGGGTCGGGATCCGATGGCCGACAACGAC	Recombinant protein
His-CHE-R	TGTCGACGGAGCTCGAATTCTCAACGTGGTTCGTGGT	Recombinant protein
His-HaRxL10-F	ATGGGTCGGGATCCGATGGCCTCGGGACT	Recombinant protein
His-HaRxL10-R	TGTCGACGGAGCTCGTTACGCTTTTTTACGCATTAGAGC	Recombinant protein
pGreen0800II-CHEp-F	GGCCCCCCCTCGAGGTCGACGCCAGGTGGGCA	Dual-luciferase assay
pGreen0800II-CHEp-R	GCTCTAGAACTAGTGGATCCGGAATTAGGATTTCGTTAT	Dual-luciferase assay
pGreen0800II-CCA1p-F	GGCCCCCCCTCGAGGTCGACATCAAAGGAGGAAGAAGAAGAAGAAGAG	Dual-luciferase assay
pGreen0800II-CCA1p-R	GCTCTAGAACTAGTGGATCCCACTAAGCTCCTCTACACAAC	Dual-luciferase assay
LZ004-ICS1p-F	TCGACGGTATCGATAAGCTTGAAAAAAACGAAAATTTCAGAGTAGTTTAC	Dual-luciferase assay
LZ004-ICS1p-R	TTGTTGTAAAAATAATTCGTAAAGTGTTTCTTGAAGATTTTG	Dual-luciferase assay
YFP-HaRxL10-F	TGTACAAGGGATCCGTCGACATGGCCTCGGGACT	IP, transgenic line
YFP-HaRxL10-R	ACGAACGAAAGCTCTGCAGGTCGACTTACGCTTTTTTACGCATTAGAGC	IP, transgenic line
HaRxL10-CFP-F	GGGGACAAGTTTGTACAAAAAAGCAGGCTTAATGGCCTCGGGACTCGCGAA	Subcellular localization
HaRxL10-CFP-R	GGGGACCACTTTGTACAAGAAAGCTGGGTACGCTTTTTTACGCATTAGAGCG	Subcellular localization
YFP-CHE-F	TGTACAAGGGATCCGTCGACATGGCCGACAACGAC	IP, transgenic line
YFP-CHE-R	CGAAAGCTCTGCAGGTCGACTCAACGTGGTTCGTG	IP, transgenic line
RFP-CHE-F	GGGGACAAGTTTGTACAAAAAAGCAGGCTTAATGGCCGACAACGACGGAG	Subcellular localization
RFP-CHE-R	GGGGACCACTTTGTACAAGAAAGCTGGGTATCAACGTGGTTCGTGGTCGTC	Subcellular localization
HA-CHE-F	GGGGACAAGTTTGTACAAAAAAGCAGGCTTAATGGCCGACAACGACGGAG	IP
HA-CHE-R	GGGGACCACTTTGTACAAGAAAGCTGGGTATCAACGTGGTTCGTGGTCGTC	IP
TBS-F	GTAGGTCCCACTAGGTAGGTCCCACTAGGTAGGTCCCACTAGGTAGGTCCCACTAGGTAGGTCCCACTAG	EMSA probe, with 5'-biotin modification
TBS-R	CTAGTGGGACCTACCTAGTGGGACCTACCTAGTGGGACCTACCTAGTGGGACCTACCTAGTGGGACCTAC	EMSA probe, with 5'-biotin modification
CHEp-A-F	ATATCGTGTGGGGGTCAC	ChIP-qPCR
CHEp-A-R	CACATCTACTAATTTGTGATTGT	ChIP-qPCR
CHEp-B-F	GTGGAAACTGGAAACAGCTTT	ChIP-qPCR
CHEp-B-R	CCACAACAATGCTGATTTTTACC	ChIP-qPCR
CHEp-C-F	TGCCCGACCGTGGTCCA	ChIP-qPCR
CHEp-C-R	CTAGGCTGGTGGAGACAGG	ChIP-qPCR
CHEp-D-F	CCTTCCTGTCTCCACCAG	ChIP-qPCR
CHEp-D-R	CGGCCATGGAATTAGGAT	ChIP-qPCR
CHE-CDS-F	CAGCAAGCTTCCGCCG	ChIP-qPCR
CHE-CDS-R	GCTCCACCAGACAAAGAAGC	ChIP-qPCR
PsActin-qP-F	ACTGCACCTTCCAGACCATC	qRT-PCR
PsActin-qP-R	CCACCACCTTGATCTTCATG	qRT-PCR
AtActin-qP-F	ATGTCGTGAGCCATCCTGTC	qRT-PCR
AtActin-qP-R	ACACCGGATTCGTGCGGCATAGAAGA	qRT-PCR
UBQ5-qP-F	GACGCTTCATCTCGTCC	qRT-PCR
UBQ5-qP-R	GTAAACGTAGGTGAGTCC	qRT-PCR
HaRxL10-qP-F	GAAAAGGTTCCCGAAGTAGT	qRT-PCR
HaRxL10-qP-R	GCTGTGTACCACCTCATTTA	qRT-PCR
CHE-qP-F	TAATGGGTGGTGGTGGTTCTG	qRT-PCR
CHE-qP-R	GCAAAGCTCCAGACTTGTCC	qRT-PCR
ACD6-qP-F	ATCACTGCAATTGCCCATGT	qRT-PCR
ACD6-qP-R	ACACGCCACACAACCAAAA	qRT-PCR
CRK4-qP-F	TCTACAATGAAACCGCCACT	qRT-PCR
CRK4-qP-R	CCCGGAGACTAAAGAAAGCT	qRT-PCR
ICS1-qP-F	GGCAGGGAGACTTACG	qRT-PCR
ICS1-qP-R	AGGTCCCGCATACATT	qRT-PCR
PR2-qP-F	GCAATGCAGAACATCGAGAA	qRT-PCR
PR2-qP-R	TCATCCCTGAACCTTCCTTG	qRT-PCR
CKX5-qP-F	ACGGACGGTGAAGAGACACAGA	qRT-PCR
CKX5-qP-R	CCTGTGTTGCGTGGTGAGGA	qRT-PCR
ANAC055-qP-F	TTCTCGAGTCGTTGCATGAG	qRT-PCR
ANAC055-qP-R	CTATGAGGCAGCGCGTTT	qRT-PCR
SIF1-qP-F	CAAGGGGAGGAGCGATTCG	qRT-PCR
SIF1-qP-R	GGGGTCACTTCGGTACCA	qRT-PCR
RVE4-qP-F	ACAGTTATTCAGATCAGGAGCC	qRT-PCR
RVE4-qP-R	GCATTTTTCGATGCCTTTTGAG	qRT-PCR
TCP22-qP-F	ATGCTTCCGATGAGCGGTT	qRT-PCR
TCP22-qP-R	CGTCCTGTCCCAACTGGATAAT	qRT-PCR
LWD1-qP-F	TTTTTGATATTGCTTGGGGTGG	qRT-PCR
LWD1-qP-R	TCACGAAGATCAAACACCCTAA	qRT-PCR
FT-qP-F	CTGGAACAACCTTTGGCAAT	qRT-PCR
FT-qP-R	AGCCACTCTCCCTCTGACAA	qRT-PCR
FLC-qP-F	AGCCAAGAAGACCGAACTCA	qRT-PCR
FLC-qP-R	TTTGTCCAGCAGGTGACATC	qRT-PCR
CCA1-qP-F	CCGCAACTTTCGCCTCAT	qRT-PCR
CCA1-qP-R	GCCAGATTCGGAGGTGAGTTC	qRT-PCR
TCP3-qP-F	TCCGACGGCGATTCAATTCT	qRT-PCR
TCP3-qP-R	TGGGTTTAGCGTTAGCAGCA	qRT-PCR
TCP7-qP-F	ACTGCTTCTGTCTCTATCCGTGG	qRT-PCR
TCP7-qP-R	CATCAGCTCTAACACGTTTCCC	qRT-PCR
TCP12-qP-F	GTCTTAGTTCAGTAAGAGG	qRT-PCR
TCP12-qP-R	CTTGGTGTCGACATTCCTG	qRT-PCR
TCP20-qP-F	TTAGGCTTGTCTCAAGAAGGGAATG	qRT-PCR
TCP20-qP-R	GCATATGGTGAAGAACCCTACCTTG	qRT-PCR
CAB2-qP-F	TCAATCTTTTGAATTCGAGTGAGA	qRT-PCR
CAB2-qP-R	TCCACCACAAACACAAACCTAC	qRT-PCR
TOC1-qP-F	TCACCATGAGCCAATGAAAA	qRT-PCR
TOC1-qP-R	TTGAAACTTCTCCGCCAAAC	qRT-PCR
SARD1-qP-F	TCAAGGCGTTGTGGTTTGTG	qRT-PCR
SARD1-qP-R	CGTCAACGACGGATAGTTTC	qRT-PCR
CBP60g-qP-F	GGATGTAGAGACCAACGAGGAGAATC	qRT-PCR
CBP60g-qP-R	CACCAATTATGTTGTGTAACTCATTTCG	qRT-PCR

## Sheet: Materials
REAGENT or RESOURCE	SOURCE	IDENTIFIER
Bacterial strains
Escherichia coli DH5α	Biomed	BC102-03
Escherichia coli DB3.1	Biomed	BC111-01
Escherichia coli BL21(DE3)	TIANGEN	CB105-02
Agrobacterium tumefaciens GV3101	Biomed	BC304-01
Agrobacterium tumefaciens GV3101(pSOUP)	Biomed	BC314-01
Saccharomyces cerevisiae AH109
Saccharomyces cerevisiae Y187
Saccharomyces cerevisiae YM4271
Saccharomyces cerevisiae Gold	Ligeng Ma
Saccharomyces cerevisiae YTK12	Chaoxi Luo	Yin et al., 2018
Pseudomonas syringae pv. tomato (Pst) DC3000
Experimental Models: Organisms/Strains
Nicotiana benthamiana
Arabidopsis:che-1	ABRC	SALK_143403
Arabidopsis:che-2	ABRC	SAIL_1284_G12
Arabidopsis:CHEp:CHE-HA in che-2	From Xinnian Dong
Arabidopsis:CHEp:CHE-Myc in che-2	From Xinnian Dong
Arabidopsis:35S:YFP-CHE in Col-0	This paper
Arabidopsis:35S:YFP-HaRxL10 in Col-0	This paper
Arabidopsis:35S:YFP-HaRxL10 in che-2	This paper
Arabidopsis:35S:YFP-HaRxL10 in CHEp:CHE-HA	This paper
Chemicals, Peptides, and Recombinant Proteins
Gateway® BP Clonase™ II Enzyme Mix	Invitrogen	11789
Gateway® LR Clonase™ II Enzyme Mix	Invitrogen	11791
SE Seamless Cloning and Assembly Kit	ZOMANBIO	ZC231
TTC	TCI	T0520
ONPG	Beyotime	ST429
IPTG	Biotopped	I6070
L-Glutathuone reduced	Sigma	V900456
D-(+)-Maltose monohydrate	Sigma	M5885
Imidazole	Ares	I2547
PBS	Beyotime	C0221A
HEPES	Amresco	MC0753
TRNzol Universal Reagent	TIANGEN	DP424
TRIzol Reagent	Ambion	15596026CN
HiScript III 1st Strand cDNA Synthesis Kit	Vazyme	R312
SYBR qPCR Master Mix	Vazyme	Q711
Dual-luciferase Reporter Assay System	Promega	E1910
Maltose Detected Kit	Geruisi Bio	G0566W
Monolith Protein Labeling Kit RED-NHS 2nd Generation	NanoTemper	MO-L011
LightShift Chemiluminescent EMSA Kit	Thermo Fisher	20148
Antibodies/beads
α-GST（1:5000）	TRANSGEN	HT601
α-MBP（1:5000）	NEB	E8032S
α-HIS（1:5000）	TRANSGEN	HT501
α-GFP(Western)（1:5000）	Abmart	M20004M
α-GFP(ChIP)	Abcam	ab290
α-HA（1:5000）	CWBIO	CW0092
α-Myc（1:5000）	Abmart	M20002M
α-H3（1:10000）	Agrisera	AS10 710
α-Rabbit（1:10000）	Sigma	A0545
α-Mouse（1:10000）	Sigma	A4416
Pierce Glutathione Agarose	Thermo Fisher	16100
Amylose Resin	Sangon	C500096
Ni-NTA Chromatography Cartridge	Thermo Fisher	90099
Pierce(R) Protein A/G Agarose	Thermo Fisher	20421
Recombinant DNA
pSUC2-H10SP	This paper
pDSK519-AvrPtop:AvrPto1-15aa-HaRxL10-3×Flag	This paper
pGADT7-CHE	This paper
pGADT7-CHEN	This paper
pGADT7-CHETCP	This paper
pGADT7-CHEc	This paper
pGADT7-CHEΔC	This paper
pGADT7-CHEΔN	This paper
pGKBT7-HaRxL10	This paper
pGKBT7-HaRxL101-36	This paper
pGKBT7-HaRxL1037-221	This paper
pGKBT7-ZTL	This paper
pGKBT7-TOC1	This paper
pLacZi-CHEp	This paper
pLacZi-NAC3p-F	This paper
pLacZi-CKX5p-F	This paper
pBridge-ZTL-YFP	This paper
pBridge-ZTL-HaRxL10	This paper
pBridge-TOC1-YFP	This paper
pBridge-TOC1-HaRxL10	This paper
XY106-CHE	This paper
XY106-CHEN	This paper
XY106-CHETCP	This paper
XY106-CHEc	This paper
XY106-CHEΔC	This paper
XY106-CHEΔN	This paper
XY105-HaRxL10	This paper
XY105-HaRxL101-36	This paper
XY105-HaRxL1037-221	This paper
XY105-ZTL	This paper
XY105-TOC1	This paper
pQLinkMx-HaRxL10	This paper
pQLinkMx-CHE	This paper
pET28a-CHE	This paper
pET28a-HaRxL10	This paper
pET42a-CHE	This paper
pET42a-ZTL	This paper
pET42a-HaRxL10	This paper
pET42a-HaRxL101-36	This paper
pET42a-HaRxL1037-221	This paper
pGreen0800II-CHEp	This paper
LZ0102-CHE	This paper
LZ0102-HaRxL10	This paper
LZ0102-HaRxL1037-221	This paper
LZ0102-ZTL	This paper
pEarleyGate102-HaRxL10	This paper
pGWB661-CHE	This paper
pEarleyGate201-CHE	This paper
Software and Algorithms
SnapGene		ver.4.1.9
ImageJ		ver.1.53t
GraphPad Prism		ver.8.0.2
Adobe Illustrator CC		ver.22.1
Deposited Data
PRJNA1015292

## Sheet: Vectors
Name	Promoter	Tag	Resistance	Purpose
pSUC2	35S		Carbenicillin/Ampicillin	Yeast signal sequence trap system assay
pDSK519	AvrPto promoter	3×Flag (C-terminal)	Kanamycin	Secretion and protein by type III secretion system
pGADT7	35S	GAL4 activation domain (N-terminal)	Carbenicillin/Ampicillin	Yeast two-hybrid
pGKBT7	35S	GAL4 DNA binding domain (N-terminal)	Kanamycin	Yeast two-hybrid
pLacZi	——		Carbenicillin	Yeast one-hybrid
pBridge	Met- promoter	GAL4 DNA binding domain (N-terminal)	Carbenicillin/Ampicillin	Yeast three-hybrid
XY105	35S	cYFP (N-terminal)	Spectinomycin	BiFC
XY106	35S	nYFP (N-terminal)	Spectinomycin	BiFC
LZ0102	35S	YFP (N-terminal)	Spectinomycin (Gentamycin for plant)	IP, transgenic line
pGWB661	35S	RFP (N-terminal)	Spectinomycin	Subcellular localization
pEarleyGate102	35S	CFP (C-terminal)	Kanamycin	Subcellular localization
pEarleyGate201	35S	HA (N-terminal)	Kanamycin	IP
LZ0102(remould)	35S	3×Flag (N-terminal)	Spectinomycin	Dual-luciferase
pGreen0800II	——	Fluc-35S-Rluc (C-terminal)	Kanamycin	Dual-luciferase
LZ004	——	Fluc-35S-Rluc (C-terminal)	Spectinomycin	Dual-luciferase
pQlink	35S	MBP-His (N-terminal)	Carbenicillin/Ampicillin	Recombinant protein
pET42a	35S	GST (N-terminal)	Kanamycin	Recombinant protein
pET28a	35S	His (N-terminal)	Kanamycin	Recombinant protein

## Sheet: Sequences
Name	AGI Number	Sequence (5'→3')
HaRxL10 full length		ATGAGACCTTGCTACCTCTTCGTGACCTTTCTGGGTGGGGCGCTACCTGCCGGTGTTGCTCCCGCCTCGGGACTCGCGAAACTAGGGGCTGCGACACAAGGTGCTCATGAACTCGAGGACGAGACATCAGGAAGACTTCTGAGGGTGCACACTTCTGCAAAGGAAGATCAAGAAGGTCGAATGATTCCTGGATCCGAGTTTTTTGAAAAGGCCCAGCCCGTCCTTCACAACTTGTCTATCAACATGCCGAACCTGGACGAAATCAAAGCGAATGCTGCCAGTTATTTTTACTTGTGTATGCGTGACGTGCTTCTGACAGAACAACAGCGTATCAAGGCATTTAACGATATGCGACGGAGAGCTGTGGTCGAGAGACTTCAAAGTATCCAGCCTATCGAT…
HaRxL10SP (signal peptide)		ATGAGACCTTGCTACCTCTTCGTGACCTTTCTGGGTGGGGCGCTACCTGCCGGTGTTGCTCCCGCCTCG
HaRxL10 (for vector construction)		ATGGCCTCGGGACTCGCGAAACTAGGGGCTGCGACACAAGGTGCTCATGAACTCGAGGACGAGACATCAGGAAGACTTCTGAGGGTGCACACTTCTGCAAAGGAAGATCAAGAAGGTCGAATGATTCCTGGATCCGAGTTTTTTGAAAAGGCCCAGCCCGTCCTTCACAACTTGTCTATCAACATGCCGAACCTGGACGAAATCAAAGCGAATGCTGCCAGTTATTTTTACTTGTGTATGCGTGACGTGCTTCTGACAGAACAACAGCGTATCAAGGCATTTAACGATATGCGACGGAGAGCTGTGGTCGAGAGACTTCAAAGTATCCAGCCTATCGATTGGAACGTGGGGGCAGTCGATTGGCAGGCCATGCTCGCGTTGCAAAATCTTCTAGAGAAC…
CHE	AT5G08330	ATGGCCGACAACGACGGAGCAGTGAGTAACGGCATCATAGTCGAGCAGACGTCAAACAAAGGACCTCTTAACGCCGTTAAGAAACCACCGTCTAAAGATCGACACAGCAAAGTTGACGGAAGAGGAAGAAGGATTCGTATGCCAATCATTTGCGCAGCTCGAGTTTTTCAATTGACCAGAGAGTTAGGTCACAAGTCCGATGGTCAAACCATAGAGTGGCTTCTCCGTCAAGCTGAGCCTTCTATCATAGCCGCCACTGGAACTGGCACTACTCCGGCGAGTTTCTCCACTGCTTCTCTCTCCACTTCTTCTCCGTTTACTCTCGGGAAACGTGTCGTCAGAGCGGAGGAAGGAGAATCCGGCGGCGGAGGAGGAGGAGGGTTAACAGTGGGACACACA…
ZTL	AT5G57360	ATGGAGTGGGACAGTGGTTCCGATCTAAGCGCCGATGATGCTTCGTCACTGGCGGATGATGAAGAGGGAGGTCTTTTTCCCGGAGGTGGACCAATTCCATATCCCGTTGGGAATTTGCTTCACACGGCGCCTTGTGGATTCGTTGTTACTGATGCCGTTGAGCCGGACCAACCTATTATATATGTCAACACCGTCTTCGAAATGGTTACAGGGTATCGTGCTGAGGAAGTTCTCGGAGGAAATTGCCGCTTCTTGCAATGTAGAGGACCGTTTGCTAAAAGAAGGCATCCATTAGTTGACTCTATGGTTGTTTCCGAGATAAGAAAATGTATTGATGAGGGCATTGAATTTCAAGGCGAGTTGTTGAACTTTAGGAAAGATGGATCTCCGTTGATGAAT…
TOC1	AT5G61380	ATGGATTTGAACGGTGAGTGTAAAGGAGGAGATGGGTTTATTGATAGAAGCAGAGTCAGGATTTTGCTTTGTGACAATGATTCCACGAGTTTGGGAGAGGTTTTTACTCTCCTTTCAGAGTGTTCTTATCAAGTGACTGCAGTGAAATCAGCAAGGCAGGTGATTGATGCACTTAATGCAGAGGGACCTGATATCGATATAATACTGGCGGAAATTGATCTCCCAATGGCTAAGGGTATGAAGATGCTGAGGTACATCACACGAGACAAAGATCTTCGCAGAATCCCTGTGATAATGATGTCGAGGCAAGACGAAGTCCCTGTCGTTGTAAAGTGCTTGAAGCTAGGTGCAGCTGACTACCTTGTGAAGCCTCTTCGCACCAACGAGCTTCTGAACTTG…
TCP1	AT1G67260	ATGTCGTCTTCCACCAATGACTACAACGATGGTAATAACAATGGAGTGTACCCTCTCTCTCTTTACCTTTCTTCACTCTCTGGCCATCAAGACATCATTCATAATCCCTACAACCATCAGTTAAAAGCATCTCCGGGCCATATGGTATCAGCAGTTCCTGAATCTCTGATCGATTACATGGCGTTTAAGTCAAATAATGTTGTGAATCAACAAGGCTTTGAGTTTCCTGAGGTGTCAAAGGAAATCAAGAAGGTGGTGAAGAAGGACCGACATAGCAAGATTCAAACGGCACAAGGGATTAGAGACAGGAGGGTTAGGCTTTCTATTGGGATTGCTCGCCAATTCTTTGATCTTCAGGATATGTTGGGGTTTGATAAAGCTAGTAAAACGTTAGACTGG…
TCP2	AT4G18390	ATGATTGGAGATCTAATGAAGAATAACAACAATGGCGACGTTGTGGATAACGAAGTGAACAACCGGTTAAGCCGGTGGCATCACAATTCTTCCCGGATAATTAGGGTTTCACGAGCTTCCGGTGGTAAAGATCGACACAGCAAAGTCTTGACTTCTAAAGGACCACGTGACCGTCGTGTCCGGTTATCAGTCTCCACCGCTCTTCAATTCTATGATCTTCAAGATCGGTTAGGTTATGATCAACCTAGCAAAGCTGTTGAATGGTTAATCAAAGCTGCTGAAGATTCAATCTCTGAGCTTCCTTCACTCAACAACACTCATTTTCCGACCGATGACGAGAATCACCAGAATCAGACATTAACAACAGTTGCTGCTAATTCCTTGTCTAAATCTGCTTGT…
TCP3	AT1G53230	ATGGCACCAGATAACGACCATTTCTTAGATTCTCCGTCGCCGCCTCTTCTAGAGATGAGACACCACCAATCAGCGACGGAGAACGGTGGTGGTTGCGGCGAGATTGTGGAGGTACAAGGAGGTCACATTGTTCGGTCAACAGGAAGAAAAGACAGACATAGTAAAGTATGTACAGCGAAAGGACCACGTGACCGGCGCGTGAGACTCTCAGCTCCGACGGCGATTCAATTCTACGATGTTCAAGATAGACTTGGTTTTGATCGACCAAGTAAAGCTGTTGATTGGCTTATTACTAAAGCTAAATCCGCCATTGATGATCTTGCTCAGCTTCCTCCTTGGAACCCCGCCGATACTCTTCGTCAACACGCCGCCGCTGCTGCTAACGCTAAACCCAGAAAA…
TCP4	AT3G15030	ATGTCTGACGACCAATTCCATCACCCGCCGCCTCCTTCTTCAATGAGGCACCGTTCTACGTCGGATGCGGCGGACGGCGGCTGCGGCGAGATTGTTGAGGTGCAAGGTGGTCACATTGTTCGGTCTACCGGAAGAAAAGACCGCCACAGCAAAGTCTGCACGGCTAAAGGGCCACGTGACCGGCGCGTGAGACTCTCTGCTCACACGGCGATTCAGTTTTACGATGTTCAAGACAGGCTTGGTTTCGACCGACCTAGCAAAGCCGTTGATTGGCTTATCAAAAAGGCTAAGACTTCCATTGACGAGCTCGCTGAGCTTCCTCCCTGGAATCCCGCCGATGCAATTCGCCTAGCCGCTGCTAACGCTAAACCCAGAAGAACCACCGCCAAAACCCAAATC…
TCP5	AT5G60970	ATGAGATCAGGAGAATGTGATGAAGAGGAGATTCAAGCAAAGCAAGAAAGAGATCAAAATCAAAATCATCAAGTAAACTTAAACCACATGTTGCAACAACAACAGCCGAGTTCGGTATCATCTTCAAGGCAATGGACTTCAGCTTTTAGGAATCCAAGAATCGTTCGAGTCTCAAGAACATTCGGTGGCAAAGACAGACACAGCAAAGTATGTACAGTCCGTGGTCTTCGAGACCGGAGGATAAGGTTGTCCGTACCTACAGCTATTCAACTCTACGACCTTCAAGATCGATTAGGGCTGAGTCAGCCAAGCAAAGTCATTGATTGGTTACTCGAAGCAGCAAAAGATGACGTAGACAAGCTACCTCCTCTACAATTCCCACATGGATTTAACCAGATG…
TCP6	AT5G41030	ATGGTCATGGAGCCCAAGAAGAACCAAAATCTACCAAGTTTCTTAAACCCATCACGACAGAATCAGGACAACGACAAGAAGAGGAAACAAACAGAGGTTAAAGGTTTCGACATTGTGGTCGGCGAAAAGAGGAAGAAGAAGGAGAATGAAGAGGAAGACCAAGAAATTCAGATTCTTTATGAGAAGGAGAAGAAGAAACCAAACAAAGATCGTCACCTTAAAGTTGAAGGAAGAGGTCGTAGAGTTAGGTTACCTCCACTCTGTGCAGCAAGGATTTATCAATTGACTAAAGAATTAGGTCACAAATCAGATGGTGAGACTCTTGAATGGTTGCTTCAACATGCTGAGCCATCGATACTCTCTGCTACTGTAAATGGTATCAAACCCACTGAGTCTGTT…
TCP7	AT5G23280	ATGTCTATTAACAACAACAACAACAACAACAACAATAACAACGATGGTCTTATGATCTCATCAAACGGAGCTTTAATCGAACAACAACCATCAGTCGTTGTGAAGAAACCACCGGCGAAAGATCGACATAGCAAAGTCGATGGAAGAGGGAGAAGAATCCGTATGCCGATTATATGTGCTGCTCGTGTTTTTCAGCTAACGAGAGAGCTTGGTCATAAGTCAGATGGCCAAACAATTGAATGGTTACTTCGTCAAGCAGAGCCTTCTATTATAGCTGCAACAGGAACTGGTACAACTCCAGCGAGTTTCTCAACTGCTTCTGTCTCTATCCGTGGAGCCACCAATTCTACTTCTTTAGATCATAAACCCACTTCTTTACTTGGTGGTACGTCACCGTTT…
TCP8	AT1G58100	ATGGATCTCTCCGACATCCGAAACAACAACAACGACACCGCCGCCGTCGCCACCGGAGGAGGAGCAAGACAGCTAGTTGACGCATCTCTCTCAATCGTTCCCAGATCTACACCTCCCGAAGACTCAACACTCGCAACAACCTCATCTACGGCAACGGCGACTACAACGAAGCGGTCGACTAAAGACCGTCACACGAAAGTCGACGGAAGAGGACGTCGGATTCGTATGCCGGCGCTATGTGCAGCTAGAGTTTTTCAGTTAACGAGAGAGTTAGGTCATAAATCCGATGGTGAAACTATTGAATGGCTTCTTCAACAAGCTGAGCCAGCTATTGTTGCTGCTACAGGTACAGGAACTATTCCGGCGAACTTCTCTACTTTAAGTGTTTCGTTACGAAGT…
TCP9	AT2G45680	ATGGCGACAATTCAGAAGCTTGAAGAAGTTGCAGGCAAAGATCAAACTCTAAGAGCCGTTGATCTAACCATCATCAACGGCGTCAGAAACGTCGAAACTTCAAGACCTTTCCAAGTAAATCCCACAGTGAGTCTCGAGCCCAAGGCGGAGCCGGTGATGCCGTCGTTTTCAATGTCTTTAGCTCCACCGTCTTCGACAGGACCACCATTGAAGAGAGCTTCGACTAAAGACCGTCACACGAAGGTTGAAGGAAGAGGGAGAAGGATACGGATGCCTGCCACGTGTGCGGCTAGGATTTTTCAATTAACTCGAGAGTTAGGTCACAAATCCGACGGCGAAACGATTCGGTGGTTGTTGGAGAACGCTGAGCCGGCGATTATAGCCGCCACGGGTACGGGA…
TCP10	AT2G31070	ATGGGACTTAAAGGATATAGCGTCGGAGAAGGAGGAGGAGAGATAGTTGAGGTTCAAGGCGGTCACATAATCCGAGCCACTGGACGCAAAGACCGTCATAGCAAAGTGTTCACATCAAAGGGTCCACGTGACCGGCGCGTGAGACTCTCAGCTCACACGGCGATTCAATTCTACGATGTGCAAGACCGGTTAGGTTATGACCGGCCTAGCAAAGCCGTTGATTGGCTCATCAAGAAAGCCAAAACCGCTATTGATAAGCTTGAACTCGGGGAGACTACTACTACTACTACTCGTCAAGAACCGGTGAATACTAAACCGGAATCTCCCACTTTGGTTTTCCAAAGAGAGAACAATGACCAAACGCAGTTCGTGGCGGCCAATCTTGATCCTGAAGACGCA…
TCP11	AT2G37000	ATGATTTTTCAGAATGTGTGCAGAAATGAGTCCAACTTCAACGCTATAGCTTCCGAATCGCGTTCCCAAACGCAGTTCGGTGTTTCGAAATCCTCCTCGAGCGGCGGCGGATGTATCTCCGCCAGGACTAAAGACCGTCACACGAAGGTTAACGGACGAAGCCGTCGAGTTACGATGCCGGCTCTCGCCGCCGCTAGGATTTTCCAGTTAACGCGTGAGCTCGGTCACAAAACTGAAGGAGAAACCATCGAATGGCTTCTTAGTCAAGCTGAACCGTCGATTATTGCCGCCACTGGCTACGGGACTAAGCTCATTTCGAATTGGGTTGATGTTGCGGCGGACGATTCCTCGTCGTCGTCGTCGATGACGTCGCCGCAAACGCAAACGCAAACGCCACAA…
TCP12	AT1G68800	ATGTTTCCTTCTCTAGATACCAATGGCTATGACCTCTTTGATCCCTTCATTCCCCATCAAACAACCATGTTTCCTTCTTTCATTACTCACATTCAAAGCCCTAATTCTCACCATCACTACTCTTCGCCTTCTTTTCCTTTCTCTTCCGATTTTCTTGAGAGTTTTGATGAATCCTTCTTGATAAACCAATTCTTGTTACAGCAGCAAGATGTAGCAGCAAATGTTGTTGAATCTCCTTGGAAATTTTGCAAGAAGCTTGAGCTTAAGAAGAAGAATGAGAAGTGTGTTGATGGAAGCACCTCACAAGAGGTTCAATGGAGAAGGACGGTCAAAAAAAGGGACAGGCATAGTAAGATCTGCACGGCTCAAGGTCCTAGAGACCGGAGGATGAGGCTGTCT…
TCP13	AT3G02150	ATGAATATCGTCTCTTGGAAAGATGCAAACGACGAAGTTGCAGGCGGCGCTACGACAAGACGTGAAAGAGAAGTAAAAGAGGATCAAGAAGAAACCGAAGTCAGAGCCACCAGTGGCAAAACCGTAATTAAAAAGCAGCCTACATCGATCTCTTCTTCTTCTTCTTCGTGGATGAAATCCAAGGATCCGAGGATTGTTAGGGTTTCACGCGCCTTTGGAGGCAAAGACCGTCACAGCAAAGTGTGTACGTTACGTGGACTACGTGACAGACGCGTGAGATTATCAGTCCCAACGGCTATTCAGCTCTACGATCTTCAAGAACGGCTCGGTGTTGACCAGCCTAGCAAAGCCGTTGACTGGTTGCTTGATGCAGCTAAAGAGGAGATCGACGAGCTACCT…
TCP14	AT3G47620	ATGCAAAAGCCAACATCAAGTATCTTAAATGTCATAATGGACGGTGGAGACAGCGTCGGAGGAGGAGGAGGAGATGATCACCACCGTCACCTCCACCATCACCACCGCCCTACTTTCCCTTTTCAACTACTCGGAAAACACGACCCCGACGACAACCATCAACAACAACCTTCCCCTTCCTCCTCCTCCTCTCTATTTTCTCTCCATCAACACCAACAATTATCTCAATCGCAACCTCAATCGCAATCGCAAAAGTCACAACCGCAGACAACGCAAAAAGAGTTATTACAAACGCAAGAGGAATCTGCGGTGGTGGCAGCTAAAAAGCCACCGTTGAAACGAGCGTCGACGAAAGACCGACACACGAAAGTAGACGGAAGAGGGAGGAGAATAAGGATG…
TCP15	AT1G69690	ATGGATCCGGATCCGGATCATAACCATCGACCCAACTTCCCTCTCCAGCTTCTTGATTCTTCTACCTCCTCCTCTTCCACTTCCTTAGCCATCATCTCTACTACTTCCGAACCTAACTCCGAACCTAAGAAGCCTCCTCCTAAACGAACCTCTACTAAAGACCGACACACCAAAGTCGAAGGCCGAGGCCGTCGGATCCGTATGCCTGCCATGTGTGCTGCACGTGTCTTTCAGCTCACACGTGAGCTTGGTCACAAATCCGACGGTGAAACTATTGAGTGGCTACTCCAACAAGCAGAACCAGCGGTTATAGCCGCTACAGGGACTGGAACCATTCCGGCTAACTTCACTTCTTTAAACATCTCACTTCGTAGCTCAAGATCTTCTCTCTCTGCTGCT…
TCP16	AT3G45150	ATGGATTCGAAAAATGGAATTAACAACAGCCAAAAGGCAAGAAGGACTCCAAAAGACCGCCATTTGAAAATTGGTGGCCGTGATCGTCGCATTCGGATCCCGCCGAGTGTTGCTCCCCAACTATTTAGATTGACAAAAGAACTCGGCTTTAAAACCGATGGTGAAACTGTCAGTTGGCTCCTCCAGAATGCCGAGCCTGCCATTTTCGCAGCCACGGGACATGGTGTCACCACCACCTCCAATGAAGATATCCAGCCAAATAGGAATTTTCCTAGTTACACCTTTAATGGTGATAATATTAGTAATAACGTTTTCCCTTGTACGGTTGTAAATACTGGTCATCGTCAGATGGTGTTTCCGGTTTCTACAATGACAGATCATGCACCTTCAACTAATTAC…
TCP17	AT5G08070	ATGGGAATAAAAAAAGAAGATCAGAAAAGTTCCTTGTCCTTGTTGACGCAACGATGGAATAATCCGAGGATCGTGCGAGTCTCCCGAGCATTTGGAGGCAAAGATAGACACAGCAAAGTGTGCACAGTTCGTGGTCTCCGAGACAGGAGGATAAGGTTGTCGGTGATGACAGCGATCCAAGTCTACGACCTTCAAGAACGATTAGGGCTGAGTCAGCCTAGCAAAGTCATTGATTGGCTCTTAGAAGTTGCCAAAAACGACGTCGATTTGCTTCCTCCTTTGCAATTCCCACCTGGTTTTCACCAACTTAACCCTAATCTCACCGGCCTTGGAGAATCTTTTCCCGGGGTCTTCGATCTTGGAAGAACACAGAGAGAAGCTTTGGATCTTGAGAAAAGG…
TCP18	AT3G18550	ATGAACAACAACATTTTCAGTACTACTACCACCATCAATGACGACTACATGTTATTCCCTTATAATGACCATTATTCCTCACAACCATTGCTCCCTTTTAGCCCTTCTTCTTCCATTAACGACATCTTGATTCACTCCACCTCTAACACATCAAACAATCATCTTGACCATCATCATCAATTCCAACAACCTTCTCCTTTTTCTCACTTCGAATTTGCCCCGGACTGCGCCCTCCTCACCTCTTTCCACCCAGAAAACAATGGCCATGATGATAACCAAACCATCCCAAACGACAATCATCATCCATCACTTCACTTTCCCTTGAACAACACCATTGTAGAACAACCCACTGAGCCCTCGGAAACTATAAACCTTATAGAAGATTCCCAGAGAATCTCA…
TCP19	AT5G51910	ATGGAATCGAATCACGAAGGCAACGCGATACAAGTGATTGACCAAGTAACAACCATGACCCATCTGTCTGACCCGAATCCGAAAACCAAACCGGGTATGATGCTCATGAAACAAGAAGACGGGTATTTGCAGCCGGTGAAGACTAAACCGGCTCCGAAGAGACCGACTTCTAAAGACCGTCACACGAAAGTAGAAGGACGAGGTCGGAGGATCCGAATGCCGGCGGGTTGCGCTGCTCGGGTCTTTCAATTGACCCGTGAACTTGGTCACAAATCCGACGGAGAAACGATACGGTGGTTATTGGAACGAGCTGAACCGGCGATAATTGAAGCAACCGGAACCGGAACTGTACCGGCTATTGCTGTATCGGTTAACGGAACTTTAAAAATCCCGACGAGC…
TCP20	AT3G27010	ATGGATCCCAAGAACCTAAATCGTCACCAAGTACCAAATTTCTTGAACCCACCACCACCACCGCGAAATCAGGGTTTGGTAGATGATGATGCTGCTTCTGCTGTTGTTTCCGACGAGAATCGCAAACCAACAACTGAGATTAAAGATTTCCAGATCGTGGTCTCTGCTTCCGACAAAGAACCAAACAAGAAGAGTCAGAATCAGAACCAGCTTGGTCCTAAGAGAAGCTCTAACAAAGACAGACACACTAAAGTCGAAGGTAGAGGTCGACGAATTCGGATGCCTGCTCTTTGTGCTGCTAGGATTTTTCAATTGACTAGAGAATTGGGTCATAAATCTGATGGTGAAACTATCCAGTGGCTGCTTCAACAAGCTGAGCCATCGATTATTGCAGCTACT…
TCP22	AT1G72010	ATGAATCAGAATTCCTCTGTTGCGGAGGCGACGCTTCAGCTTAATTCCGGTGAAAAACCATCGCCGGGATCGATTCCGTTTATCTCCTCTGGTCAACACGGAAACATAAGCACTTCAGCGACGAGTTCGACAAGCACAAGCTCAGGTAGTGCTCTTGCCGTAGTTAAATCCGCCGTGAAAAAACCAACTAAAGATCGGCATACTAAAGTCGATGGTCGTGGACGGCGAATTCGTATGCCGGCGATGTGCGCCGCTAGAGTTTTTCAGTTAACAAGAGAGTTAGGTCATAAATCTGATGGAGAAACCATCGAGTGGCTTCTCCAACAAGCTGAGCCAGCTATCATCGCTTCTACTGGTACTGGTACGATCCCGGCGAATTTCTCAACACTTAACGCTTCT…
TCP23	AT1G35560	ATGGAGTCCCACAACAACAACCAGAGCAACAACAACACCACTGGTTCGGCCCATCTGGTCCCATCCATGGGACCAATCTCCGGTTCAGTCTCATTAACCACCACTGCTCCAAACTCCACTACCACCACCGTCACCGCCGCTAAAACACCCGCAAAACGACCGTCCAAGGACCGTCACATCAAAGTAGACGGACGTGGCCGGAGGATACGTATGCCGGCTATCTGCGCAGCACGTGTCTTCCAACTAACACGTGAGTTACAACACAAATCGGACGGCGAGACTATAGAGTGGCTGCTCCAACAAGCGGAGCCAGCTATCATCGCAGCCACCGGAACTGGAACCATACCGGCGAATATCTCTACTTTGAACATCTCTCTTCGAAGCAGTGGCTCTACTCTT…
TCP24	AT1G30210	ATGGAGGTTGACGAAGACATTGAGTTACAAAAACATCAAGAACAACAAAGCAGAAAGCTACAAAGATTCTCAGAGGACAACACTGGACTAATGAGGAATTGGAACAATCCATCGTCTCGTATCATTAGGGTTTCACGAGCTTCTGGTGGCAAAGATAGACATAGCAAAGTGTTAACATCAAAAGGTTTAAGAGATCGAAGAATACGTCTCTCAGTTGCTACAGCAATCCAGTTCTATGATCTTCAAGATCGTCTTGGATTTGATCAGCCAAGTAAAGCTGTTGAATGGTTAATCAATGCAGCTTCTGATTCAATCACTGATCTTCCTTTGCTTAACACAAATTTTGATCATCTTGATCAGAATCAGAATCAGACCAAATCTGCTTGTAGTAGTGGAACA…
CCA1	AT2G46830	ATGGAGACAAATTCGTCTGGAGAAGATCTGGTTATTAAGACTCGGAAGCCATATACGATAACAAAGCAACGTGAAAGGTGGACTGAGGAAGAACATAATAGATTCATTGAAGCTTTGAGGCTTTATGGTAGAGCATGGCAGAAGATTGAAGAACATGTAGCAACAAAAACTGCTGTCCAGATAAGAAGTCACGCTCAGAAATTTTTCTCCAAGGTAGAGAAAGAGGCTGAAGCTAAAGGTGTAGCTATGGGTCAAGCGCTAGACATAGCTATTCCTCCTCCACGGCCTAAGCGTAAACCAAACAATCCTTATCCTCGAAAGACGGGAAGTGGAACGATCCTTATGTCAAAAACGGGTGTGAATGATGGAAAAGAGTCCCTTGGATCAGAAAAAGTGTCG…
LHY	AT1G01060	ATGGATACTAATACATCTGGAGAAGAATTATTAGCTAAGGCAAGAAAGCCATATACAATAACAAAGCAGCGAGAGCGATGGACTGAGGATGAGCATGAGAGGTTTCTAGAAGCCTTGAGGCTTTATGGAAGAGCTTGGCAACGAATTGAAGAACATATTGGGACAAAGACTGCTGTTCAGATCAGAAGTCATGCACAAAAGTTCTTCACAAAGTTGGAGAAAGAGGCTGAAGTTAAAGGCATCCCTGTTTGCCAAGCTTTGGACATAGAAATTCCGCCTCCTCGTCCTAAACGAAAACCCAATACTCCTTATCCTCGAAAGCCTGGGAACAACGGTACATCTTCCTCTCAAGTATCATCAGCAAAAGATGCAAAACTTGTTTCATCGGCCTCTTCTTCA…
ELF3	AT2G25930	ATGAAGAGAGGGAAAGATGAGGAGAAGATATTGGAACCTATGTTTCCTCGGCTTCATGTGAATGATGCAGATAAAGGAGGGCCTAGAGCTCCTCCTAGAAACAAGATGGCTCTTTATGAGCAGCTTAGTATTCCTTCTCAGAGGTTTGGTGATCATGGAACGATGAATTCTCGTAGTAACAACACAAGCACTTTGGTTCATCCTGGACCATCTAGTCAGCCTTGTGGTGTGGAAAGAAACTTATCTGTCCAGCATCTTGATTCTTCAGCCGCAAACCAAGCAACTGAGAAGTTTGTCTCCCAAATGTCCTTCATGGAAAATGTGAGATCTTCGGCACAGCATGATCAGAGGAAAATGGTGAGAGAGGAAGAAGATTTTGCAGTTCCAGTATATATTAAC…
ELF4	AT2G40080	ATGAAGAGGAACGGCGAGACGAAACGGCGGAGGAACGTGGCGGAGGAGGCAGAGCAGGGAGAGGATCCGGCGATGTGGGAGAATCTTGACCGGAATTTCAGACAAGTGCAATCAGTTTTAGACAGAAACAGATCACTGATTCAACAAGTCAACGACAATCACCAATCGAGAATGGCTGATAACATGTCGAAGAACGTTGCTTTGATTCAAGAACTCAACGGAAACATTTCCAAGGTTGTTAACATGTATTCTGATCTCAATACTAGTTTCTCGTCGGGCTTTCACGGTGGGAAGAACGGTCACGATGGTGGTGGTGCTGCCGGAACTAGAGCTTAA
LUX	AT3G46640	ATGGGAGAGGAAGTACAAATGAGCGATTACGATGTTTCCGGCGACGGAGATAGGGTTTCTGAATGGGAGATGGGATTACCAAGCGACGAAGATCTAGCATCTCTTTCTTACTCTCTGATTCCACCGAATTTGGCGATGGCGTTTAGTATCACACCGGAGAGAAGCCGTACGATTCAGGATGTGAATCGTGCATCGGAGACGACGCTCTCGTCGCTACGTGGTGGATCTTCAGGTCCAAATACCTCGTCGTCGAATAATAACGTGGAGGAGGAAGATCGAGTTGGATCTAGCAGTCCTGGATCGGATTCGAAGAAGCAAAAGACATCAAACGGTGATGGAGATGACGGTGGCGGTGTGGATCCGGATTCGGCGATGGCGGCGGAAGAAGGAGATTCAGGA…
PRR3	AT5G60100	ATGTGTTTTAATAACATTGAAACTGGTGATGAAGTGGAAACCGAGAGGCAAGTGTTTGGTTCATCTGAAGAAGATGAATTTCGAGTTGAAGATACTGCTAGAAATACCAACAATGTACAGATTTCTCAACAACAGCAGCAACCGCTAGCTCATGTTGTGAAGTGGGAGAGGTATCTCCCAGTTAGATCGCTTAAGGTTCTTCTGGTGGAGAATGATGACTCAACACGCCATATTGTTACTGCCCTTTTAAAGAATTGCAGCTATGAAGTTACTGCTGTTCCGGATGTCCTTGAAGCCTGGAGAATTCTAGAAGATGAGAAAAGTTGCATTGATCTTGTCTTAACAGAGGTTGACATGCCTGTGCATTCAGGAACCGGTCTGCTGTCCAAGATTATGAGC…
PRR5	AT5G24470	ATGACTAGTAGCGAGGAAGTAGTTGAAGTGACGGTGGTTAAAGCACCTGAAGCTGGCGGAGGAAAGTTATCACGTCGGAAGATTCGGAAGAAAGACGCCGGTGTTGATGGTTTGGTGAAGTGGGAGAGATTTCTCCCGAAAATCGCGCTTAGAGTTTTGCTCGTTGAAGCTGATGATTCTACTAGACAGATTATCGCTGCTCTTCTCAGGAAATGTAGTTACAGAGTTGCTGCAGTACCTGATGGCTTAAAAGCTTGGGAGATGCTAAAAGGAAAGCCTGAAAGTGTTGATTTGATATTAACAGAGGTTGATCTACCTTCAATATCTGGATATGCTCTGCTAACACTTATCATGGAGCATGATATTTGCAAGAACATTCCTGTTATAATGATGTCGACA…
PRR7	AT5G02810	ATGAATGCTAATGAGGAGGGGGAGGGTTCACGTTACCCAATCACTGATCGAAAGACCGGAGAGACGAAATTCGATAGGGTTGAGAGTCGGACAGAGAAGCATAGTGAAGAAGAGAAAACTAATGGAATTACTATGGATGTGAGAAATGGGAGTTCAGGTGGACTGCAAATTCCATTGTCGCAACAAACAGCGGCAACTGTCTGTTGGGAAAGGTTTCTTCATGTGAGAACCATTAGAGTTCTGCTTGTCGAAAATGACGACTGCACTCGTTATATCGTTACTGCACTTCTTCGCAATTGTAGCTATGAAGTTGTTGAGGCGTCAAATGGGATACAAGCTTGGAAGGTGTTAGAAGATCTAAACAATCATATTGATATTGTGCTAACAGAGGTGATCATG…
PRR9	AT2G46790	ATGGGGGAGATTGTGGTTTTAAGTAGTGATGATGGTATGGAGACTATAAAGAACAGAGTAAAGTCATCGGAAGTTGTTCAGTGGGAGAAGTATTTGCCTAAAACTGTACTTAGGGTTTTGTTAGTTGAATCTGATTACTCAACTCGTCAAATCATCACTGCCCTTCTTCGTAAATGCTGTTACAAAGTTGTAGCTGTTTCTGATGGTTTAGCTGCGTGGGAGGTTCTAAAGGAGAAGTCACATAACATTGATCTTATACTAACAGAGCTGGATTTGCCATCTATATCTGGTTTTGCTCTGCTTGCTTTGGTAATGGAGCATGAAGCTTGCAAGAACATTCCTGTCATAATGATGTCTTCTCAAGATTCGATAAAAATGGTGTTGAAGTGTATGCTGAGA…
AvrPto 1-15aa		ATGGGAAATATATGTGTCGGCGGATCCAGGATGGCCCATCAGGTG
AvrPto promoter		aagcttggaaccgatccgctccctatgaccactcaagtggcgtcataaatgctgtactaaagagggtatacga
CHE promoter	AT5G08330	gccaggtgggcacggctacttttattatgccacgctccaaatggaatgatttgttttattattgcttaatgggtaataagaattttgattatacaaattgcacacacgaacgcatatcgtgtgggggtcacagtggttgggttatactcagattagtaacctgtgtcataaagcgcgtaattgtcatttcttttatttgagctatttatttatcctagaagttaaataaaaaataaaaaataagagacaatcacaaattagtagatgtgaaattataaatgactaaaaataaataaattaaaatcgtacaaaatagaatcgtaatcagtgtaggtgtaaagtatactcaccaatcaattaccaccattgattgtctcttattcctcatcttttcaacta…
ANAC055 promoter	AT3G15500	cgagaaccatgaatcaaagctcaactatgttaatcatgattgaaatcacgtacgttctcgaatgcttaaataaatatgttaatcaataaaccgccataaattggttaaatataaatctacttgcaagaaaattgtaattgaactttattttcaattggtaaaatgttcctttttcacgtacacaaaaaagtgtttgaagagaagcgtgtttgtgttatacggacttacgaaaatcttgtgttcccatttctcaaccacaaaagcctaatttcttggtacctctgattgtatactatcgtttcacaattacagtttcatctgatttcaatcaaaaattacagtctcatatggatcaaatagaaaaataacgagagtctgcatcatcaactcgtgtttgtt…
CKX5 promoter	AT1G75450	gccaaagagagaatctaccgactgcaaaatactgcataagaagaatctaaaaaataaaaataatctttttttttttttttttgaatggttttttatttaaaaaaaaaaaaacaatccattttgagtttgtgttattaccgtgcaagtcaccacgtgaactcacttcttcatctcaggagagaaaagggcccactatgattctccgtatccaaatgtggaccctgctctttcactacacacgtgtgacctcatcctctcccacgtgaatatccacgtggcgttcttccgttccgtttctcccatccctcccatgcctctccccatgactctatttatcccaatcctctcttcctttcattaatttatcagttaaaattcctcttttttcctagtagtatt…
ICS1 promoter	AT1G74710	gaaaaaaacgaaaatttcagagtagtttactaaagaaattctgagaaattttgtgtgaaaatgaaatgaaaatcttcaattttaGTGGGCCCctgctacatcagtcccctatttatatctcttctcaactctaaacccaaaccaaaaaaaaacagaaagagcaatctctctatactacaaacaccaaagtttaaaattaaacaaaatcttCAAGAAACACTTTACGAA
CCA1 promoter	AT2G46830	atcaaaggaggaagaagaagaagaagagcctttttgaggccattcatgaattggaatgaaggatatcaaaagaatctaacacaaaggccacgtccttccttcaatctttccttcttgtaactaaataattttcatcctttctctctctctgtctctggtcttttttagctcaaagtatcatccatttatgtcaaagtgttgtaaattcctcaagactatatatgagatgttttgtttcattttccaaaatttcaaactttgtccccatttagtcttctacccttcatgcatggttagcttagcttaatgctgaactgttgaataacgatatgggccttatgctaaaagaacaaaaccttatgggtctaaaaaaaataagcccaatataaaactatggcc…
