# Supplementary material for: A pathogen effector HaRxL10 hijacks the circadian clock component CHE to perturb both plant development and immunity
Source: Nat Commun. 2025 Feb 11;16:1538. doi: 10.1038/s41467-025-56787-w (PMC11814294; doi:10.1038/s41467-025-56787-w)
Supplement: Supplementary file 4 — Supplementary Data 2 [file 41467_2025_56787_MOESM4_ESM.xlsx]

## Sheet: Sheet1
Tab	Explanation
HaRxL10-repressed genes	List of HaRxL10-repressed genes
Related to Fig. 5e, 5769 genes in total	Column 1: A. thaliana accession ID
	Column 2: Description of the gene
	Column 3: Gene symbol
	Column 4: log2 fold change (Col-0 Pst DC3000-HaRxL10 vs. Col-0 Pst DC3000)
	Column 5: adjusted p-value (Col-0 Pst DC3000-HaRxL10 vs. Col-0 Pst DC3000)
CHE-induced genes	List of CHE-induced genes
Related to Fig. 5e, 1721 genes in total	Column 1: A. thaliana accession ID
	Column 2: Description of the gene
	Column 3: Gene symbol
	Column 4: log2 fold change (Col-0 Pst DC3000 vs. che-2 Pst DC3000)
	Column 5: adjusted p-value (Col-0 Pst DC3000 vs. che-2 Pst DC3000)
Enriched GO terms_CHE-induced genes	Enriched GO terms of CHE-induced genes and related statistics
Related to Supplementary Fig. 13	Column 1: Type of GO terms
	Column 2: Enriched GO term ID
	Column 3: Enriched GO term description
	Column 4: Number of CHE-induced genes that belong to this GO term
	Column 5: List of CHE-induced genes that belong to this GO term
	Column 6: Fold enrichment compared to the leaf transcriptome background
	Column 7: False discovery rate
Enriched GO terms_HaRxL10-repressed genes	Enriched GO terms of HaRxL10-repressed genes and related statistics
Related to Supplementary Fig. 18	Column 1: Type of GO terms
	Column 2: Enriched GO term ID
	Column 3: Enriched GO term description
	Column 4: Number of HaRxL10-repressed genes that belong to this GO term
	Column 5: List of HaRxL10-repressed genes that belong to this GO term
	Column 6: Fold enrichment compared to the leaf transcriptome background
	Column 7: False discovery rate
Enriched GO terms_HaRxL10-repressed and CHE-induced genes	Enriched GO terms of HaRxL10-repressed and CHE-induced genes and related statistics
Related to Fig. 5h	Column 1: Type of GO terms
	Column 2: Enriched GO term ID
	Column 3: Enriched GO term description
	Column 4: Number of HaRxL10-repressed and CHE-induced genes that belong to this GO term
	Column 5: List of HaRxL10-repressed and CHE-induced genes that belong to this GO term
	Column 6: Fold enrichment compared to the leaf transcriptome background
	Column 7: False discovery rate
FFT-NLLS analysis results	Oscillatory parameters derived through FFT-NLLS analysis
Related to Fig 6f-h	Column 1: A. thaliana accession ID
The Period, phase, and amplitude of genes for which the correlation does not meet the cutoff are recorded as "NA".	Column 2: Description of the gene
	Column 3: Gene symbol
	Column 4: Period of Col-0 Pst DC3000
	Column 5: Phase of Col-0 Pst DC3000
	Column 6: Amplitude of Col-0 Pst DC3000
	Column 7: Oscilaltory correlation of Col-0 Pst DC3000
	Column 8: Oscilaltory p-value of Col-0 Pst DC3000
	Column 9: Period of Col-0 Pst DC3000-HaRxL10
	Column 10: Phase of Col-0 Pst DC3000-HaRxL10
	Column 11: Amplitude of Col-0 Pst DC3000-HaRxL10
	Column 12: Oscilaltory correlation of Col-0 Pst DC3000-HaRxL10
	Column 13: Oscilaltory p-value of Col-0 Pst DC3000-HaRxL10
	Column 14: Period of che-2 Pst DC3000
	Column 15: Phase of che-2 Pst DC3000
	Column 16: Amplitude of che-2 Pst DC3000
	Column 17: Oscilaltory correlation of che-2 Pst DC3000
	Column 18: Oscilaltory p-value of che-2 Pst DC3000
	Column 19: Period of che-2 Pst DC3000-HaRxL10
	Column 20: Phase of che-2 Pst DC3000-HaRxL10
	Column 21: Amplitude of che-2 Pst DC3000-HaRxL10
	Column 22: Oscilaltory correlation of che-2 Pst DC3000-HaRxL10
	Column 23: Oscilaltory p-value of che-2 Pst DC3000-HaRxL10

## Sheet: HaRxL10-repressed genes
A. thaliana accession ID	Description of the gene	Gene symbol	log2 fold change (Col-0 Pst DC3000-HaRxL10 vs. Col-0 Pst DC3000)	adjusted p-value (Col-0 Pst DC3000-HaRxL10 vs. Col-0 Pst DC3000)
AT1G19600	pfkB-like carbohydrate kinase family protein;(source:Araport11)		-1.41991	2.90121e-17
AT1G15500	TLC ATP/ADP transporter;(source:Araport11)	UCLEOTIDE TRANSPORTER 2 (NTT2); (ATNTT2)	-1.33482	5.89117e-15
AT1G08110	Encodes a Zn2+ dependent glyoxylase.	(GLYI2);GLYOXALASE I;3 (GLXI:3);GLYOXALASE12 (ATGLYI2)	-1.01874	2.74127e-14
AT3G12120	Major enzyme responsible for the synthesis of 18:2 fatty acids in the endoplasmic reticulum. Contains His-rich motifs, which contribute to the interaction with the electron donor cytochrome b5. Mutations in this gene suppress the low temperature-induced phenotype of Arabidopsis tocopherol-deficient mutant vte2.	FATTY ACID DESATURASE 2 (FAD2); (ATFAD2)	-1.63663	3.17832e-14
AT1G63980	D111/G-patch domain-containing protein;(source:Araport11)		-1.09654	4.2998e-14
AT5G09220	member of AAAP family The mRNA is cell-to-cell mobile.	AMINO ACID PERMEASE 2 (AAP2)	-2.32763	6.86792e-14
AT5G65940	hydrolyzes beta-hydroxyisobutyryl-CoA	BETA-HYDROXYISOBUTYRYL-COA HYDROLASE 1 (chy1)	-0.863093	1.16002e-13
AT5G60450	Encodes a member of the ARF family of transcription factors which mediate auxin responses. ARF4 appears to have redundant function with ETT(ARF3) in specifying abaxial cell identity.	AUXIN RESPONSE FACTOR 4 (ARF4)	-1.44032	8.5636e-13
AT3G03040	F-box/RNI-like superfamily protein. Idenfitied in GWAS as locus involved in response to the defense molecule, allyl glucosinolate.		-0.98736	9.25594e-13
AT4G21860	2-Cys methionine sulfoxide reductase.	METHIONINE SULFOXIDE REDUCTASE B 2 (MSRB2)	-0.774178	1.09511e-12
AT5G65710	Encodes a protein controlling the separation step of floral organ abscission.Necessary for pathogen-triggered leaf abscission.	HAESA-LIKE 2 (HSL2)	-1.10729	2.04518e-12
AT5G41700	One of the polypeptides that constitute the ubiquitin-conjugating enzyme E2 The mRNA is cell-to-cell mobile.	ARABIDOPSIS THALIANA UBIQUITIN CONJUGATING ENZYME 8 (ATUBC8);UBIQUITIN CONJUGATING ENZYME 8 (UBC8)	-1.05248	1.97209e-12
AT5G49970	encodes the bifunctional pyridoxine (pyridoxamine) 5?-phosphate oxidase (PPOX)(EC 1.4.3.5) that is involved in the formation of pyridoxal 5'-phosphate (member of the vitamin B6 group). NAD(P)HX epimerase (AT5G49970) interconverts the two epimers of NAD(P)HX.	PYRIDOXIN (PYRODOXAMINE) 5'-PHOSPHATE OXIDASE (ATPPOX);PYRIDOXIN (PYRODOXAMINE) 5'-PHOSPHATE OXIDASE (PPOX);HOMOLOG OF YEAST PYRIDOXINE AUXOTROPHY 3 (PDX3)	-0.754293	2.83083e-12
AT5G47435	encodes one of the two putative formyltetrahydrofolate deformylase. Located in the mitochondrion. Involved in photorespiratory tetrahydrofolate cycle.		-0.881018	7.31391e-12
AT2G03780	Translin family protein;(source:Araport11)		-1.1951	1.02823e-11
AT1G17470	Encodes a member of the DRG (developmentally regulated G-protein) family expressed throughout the plant, with highest expression in actively growing tissues. Has GTPase activity.	DEVELOPMENTALLY REGULATED G-PROTEIN 1 (ATDRG1); (ATDRG);DEVELOPMENTALLY REGULATED G-PROTEIN 1 (DRG1); (DRG1-2)	-0.607986	1.37568e-11
AT1G48420	Encodes an enzyme that decomposes D-cysteine into pyruvate, H2S, and NH3. Only D-cysteine but not L-cysteine was converted by D-CDes to pyruvate, H2S, and NH3. There is conflicting evidence on its 1-aminocyclopropane-1-carboxylate deaminase activity. Involved in regulating ethylene levels. DCD enhances plant cadmium tolerance by promoting hydrogen sulfide production.	(ATDCD);1-AMINOCYCLOPROPANE-1-CARBOXYLIC ACID DEAMINASE 1 (ACD1);D-CYSTEINE DESULFHYDRASE (D-CDES);A. THALIANA 1-AMINOCYCLOPROPANE-1-CARBOXYLIC ACID DEAMINASE 1 (ATACD1);D-CYSTEINE DESULFHYDRASE (DCD)	-1.25702	1.59445e-11
AT5G60850	Encodes a zinc finger protein.	(ATDOF5.4);OBF BINDING PROTEIN 4 (OBP4)	-1.63057	1.85405e-11
AT1G53000	Encodes a mitochondrial-localized CMP-KDO (3-deoxy-D-manno-octulosonate) synthetase. This is the enzyme activating KDO as a nucleotide sugar prior to its incorporation into rhamnogalacturonan-II. Heterozygous mutants are defective in pollen development and in pollen tube elongation.		-1.34379	2.01576e-11
AT2G37200	Uncharacterized protein family (UPF0497);(source:Araport11)		-1.30689	2.11342e-11
AT2G21340	Encodes a homolog of the multidrug and toxin extrusion transporter ENHANCED DISEASE SUSCEPTIBILITY5 that is constitutively expressed in green tissues independent of pathogen infection and is expressed in the chloroplast envelope. Unlike EDS5, it does not contribute to pathogen-induced SA accumulation.	EDS5 HOMOLOGUE (EDS5H)	-0.979646	2.14286e-11
AT1G75420	UDP-Glycosyltransferase superfamily protein;(source:Araport11)		-0.948499	2.62088e-11
AT3G17590	Encodes the Arabidopsis homologue of yeast SNF5 and represents a conserved subunit of plant SWI/SNF complexes.	BUSHY GROWTH (BSH); (CHE1);TCP DOMAIN PROTEIN 21 (TCP21); (ATTCP21)	-1.12952	2.77829e-11
AT5G51080	RNase H family protein;(source:Araport11)		-1.63229	3.62549e-11
AT1G13770	root UVB sensitive protein (Protein of unknown function, DUF647);(source:Araport11)	ROOT UV-B SENSITIVE 3 (RUS3)	-0.870526	3.32025e-11
AT4G16447	hypothetical protein;(source:Araport11)		-2.09073	4.52936e-11
AT4G00560	NAD(P)-binding Rossmann-fold superfamily protein;(source:Araport11)		-1.2776	4.26915e-11
AT3G19120	PIF / Ping-Pong family of plant transposase;(source:Araport11)	(ATRAD54)	-0.887936	4.52936e-11
AT4G35020	A member of ROP GTPase gene family; Encodes a Rho-like GTP binding protein.	RAC-LIKE 3 (RAC3);RAC-LIKE 3 (ARAC3);RHO-RELATED PROTEIN FROM PLANTS 6 (ROP6); (RHO1PS); (ATROP6)	-1.20509	4.52936e-11
AT2G38980	pseudogene of cationic amino acid transporter 4;(source:Araport11)		-2.06215	5.10282e-11
AT3G28270	AFL1 was first identified by immunoscreening an Arabidopsis expression library with antisera recognizing mammalian &#946;1-integrin. It is a peripheral membrane protein associated with endomembranes and plasmamembrane. Based on overexpression and knockdown phenotypes, AFL1 is postulated to function in regulation of growth and proline accumulation in response to drought. AFL1 protein co-localizes …	AT14A-LIKE1 (AFL1)	-3.00053	4.69824e-11
AT5G21020	transmembrane protein;(source:Araport11)		-1.56557	4.69102e-11
AT3G26070	PAP/fibrillin (ECM1 localized to chloroplasts, involved in response to H2O2.	FIBRILLIN3A (FBN3A)	-1.09246	5.32496e-11
AT1G52870	Peroxisomal membrane 22 kDa (Mpv17/PMP22) family protein;(source:Araport11)		-1.31477	5.61353e-11
AT1G48550	VPS26C is a component of a retromer complex, it is involved in endosome to lysosome protein transport and root hair growth.	VACUOLAR PROTEIN SORTING (VPS26C)	-0.857668	6.25087e-11
AT2G32870	TRAF-like family protein;(source:Araport11)		-1.28376	6.44845e-11
AT3G55080	SET domain-containing protein;(source:Araport11)		-1.37964	7.26246e-11
AT4G26620	Sucrase/ferredoxin-like family protein;(source:Araport11)		-0.899453	7.06329e-11
AT5G47110	Encodes a light-harvesting-like protein that is involved in chlorophyll and tocopherol biosynthesis anchoring geranylgeranyl reductase in the thylakoid membrane.	LIGHT-HARVESTING-LIKE 3:2 (LIL3:2)	-1.62255	7.24611e-11
AT5G20140	Encodes a haem-binding protein, HBP5. HBP5 binds haem and interacts with the haem oxygenase, HY1. Disrupting the binding of HBP5 to HY1 leads to oxidative stress.	HAEM-BINDING PROTEIN 5 (HBP5); (ATHBP5)	-1.33174	7.52316e-11
AT2G05830	Encodes a 5-methylthioribose-1-phosphate isomerase.	5-METHYLTHIORIBOSE KINASE 1 (MTI1);5-METHYLTHIORIBOSE-1-PHOSPHATE-ISOMERASE1 (MTI1)	-1.1022	7.55895e-11
AT3G19720	Encodes a novel chloroplast division protein. Mutants of exhibit defects in chloroplast constriction, have enlarged, dumbbell-shaped chloroplasts. The ARC5 gene product shares similarity with the dynamin family of GTPases, which mediate endocytosis, mitochondrial division, and other organellar fission and fusion events in eukaryotes. Phylogenetic analysis showed that ARC5 is related to a group of…	ACCUMULATION AND REPLICATION OF CHLOROPLAST 5 (ARC5);DYNAMIN RELATED PROTEIN 5B (DRP5B)	-2.09975	8.73195e-11
AT4G15780	member of VAMP72 Gene Family; TGN/PM localized.	VESICLE-ASSOCIATED MEMBRANE PROTEIN 724 (ATVAMP724);VESICLE-ASSOCIATED MEMBRANE PROTEIN 724 (VAMP724)	-1.84264	8.94594e-11
AT4G02610	Aldolase-type TIM barrel family protein;(source:Araport11)		-1.15825	1.01381e-10
AT2G28800	member of Chloroplast membrane protein ALBINO3 family. Similar to pea PPF1 and may play a role in plant senescence.	ALBINO 3 (ALB3); (ABL3)	-0.835192	9.28648e-11
AT2G24270	Encodes a protein with non-phosphorylating NADP-dependent glyceraldehyde-3-phosphate dehydrogenase activity. The activity of the enzyme was determined from leaf extracts; the enzyme has not been purified to confirm activity.	ALDEHYDE DEHYDROGENASE 11A3 (ALDH11A3)	-1.98057	9.32678e-11
AT5G22720	Encodes a F-box protein. Overexpression disrupts cotyledon vein patterning.	(FBXL)	-1.10834	1.10366e-10
AT4G03415	Encodes a myristoylated 2C-type protein phosphatase that interacts with AGB1 and is localized to the plasma membrane.	2C-TYPE PROTEIN PHOSPHATASE 52 (PP2C52)	-1.16464	9.92761e-11
AT3G63250	Encodes a homocysteine methyltransferase (HMT). Among the three HMT coding genes in the genome, HMT2 is responsible for a significant proportion of HMT activity in the flower stalks and silique hulls. However, HMT2 does not significantly contribute to the total HMT activity in seeds.	HOMOCYSTEINE METHYLTRANSFERASE-2 (HMT-2);HOMOCYSTEINE METHYLTRANSFERASE-2 (ATHMT-2);HOMOCYSTEINE METHYLTRANSFERASE 2 (HMT2)	-0.890426	1.1818e-10
AT1G73680	Encodes an alpha dioxygenase. Recombinant protein catalyzes the conversion of a wide range of fatty acids into 2(R)-hydroperoxy derivatives.	ALPHA-DIOXYGENASE 2 (alpha-DOX2);ALPHA DIOXYGENASE (ALPHA DOX2)	-1.34561	1.1411e-10
AT1G05070	transmembrane protein, putative (DUF1068);(source:Araport11)	(ELMO2)	-0.987156	1.1818e-10
AT2G17320	pantothenate kinase;(source:Araport11)		-0.676908	1.3e-10
AT1G74530	transmembrane protein;(source:Araport11)		-0.78521	1.39578e-10
AT4G26480	RNA-binding KH domain-containing protein;(source:Araport11)	(ATKH21)	-0.679326	1.38662e-10
AT4G36190	Serine carboxypeptidase S28 family protein;(source:Araport11)		-1.09758	1.48734e-10
AT3G57050	Encodes cystathionine beta-lyase, the second enzyme in the methionine biosynthetic pathway. Mutants show defects in root development, reduced methylation and maintenance of the quiescent center.	CYSTATHIONINE BETA-LYASE (CBL)	-1.06142	1.62555e-10
AT3G25680	SLH domain protein;(source:Araport11)		-0.79643	1.891e-10
AT1G35340	ATP-dependent protease La (LON) domain protein;(source:Araport11)		-0.828564	1.78331e-10
AT4G28100	transmembrane protein;(source:Araport11)	ENDODERMIS7 (EN7)	-1.07416	2.3977e-10
AT3G05120	Encodes a gibberellin (GA) receptor ortholog of the rice GA receptor gene (OsGID1). Has GA-binding activity, showing higher affinity to GA4. Interacts with DELLA proteins in vivo in the presence of GA4. The DELLA region alone can interact with GID1A in GA-dependent manner in a Y2H assay.	GA INSENSITIVE DWARF1A (ATGID1A);GA INSENSITIVE DWARF1A (GID1A)	-1.35968	2.35781e-10
AT2G35450	catalytic/ hydrolase;(source:Araport11)		-0.875172	2.43798e-10
AT5G18200	encodes an adenylyltransferase		-1.09438	2.72968e-10
AT5G20700	senescence-associated family protein, putative (DUF581);(source:Araport11)		-1.33452	3.03385e-10
AT4G01390	TRAF-like family protein;(source:Araport11)		-4.1696	3.43109e-10
AT1G19680	RING/U-box superfamily protein;(source:Araport11)		-1.32414	3.14794e-10
AT2G41710	AP2-type transcription factor which defines the specificity for promoter binding and directly activates transcription of a specific set of SIAMESE-RELATED (SMR) family genes, encoding plant-specific inhibitors of cyclin-dependent kinases and thus inhibiting cell cycle progression at G2 and promoting the onset of endoreplication.	(SMOS1)	-1.23065	3.32572e-10
AT4G33410	SIGNAL PEPTIDE PEPTIDASE-LIKE 1;(source:Araport11)	SIGNAL PEPTIDE PEPTIDASE-LIKE 1 (ATSPPL1);SIGNAL PEPTIDE PEPTIDASE-LIKE 1 (SPPL1)	-0.7337	3.26551e-10
AT1G65260	Encodes a protein required for thylakoid membrane formation.	PLASTID TRANSCRIPTIONALLY ACTIVE 4 (PTAC4); (IM30);VESICLE-INDUCING PROTEIN IN PLASTIDS 1 (VIPP1)	-0.571339	3.21722e-10
AT5G09770	Ribosomal protein L17 family protein;(source:Araport11)		-0.909276	4.02091e-10
AT3G50430	golgin;(source:Araport11)		-1.02571	4.18251e-10
AT1G04950	Encodes one of two Arabidopsis proteins with significant similarity to the histone fold TBP-associated factor TAF6. Mutants are embryo lethal and transmission of the mutant allele through the male gametophyte is significantly reduced. This is due to reduced pollen tube growth of the mutant.	TATA BOX ASSOCIATED FACTOR II 59 (TAFII59);TBP-ASSOCIATED FACTOR 6 (TAF6); (ATTAF6);EMBRYO DEFECTIVE 2781 (EMB2781)	-0.75707	4.11392e-10
AT2G32530	encodes a gene similar to cellulose synthase	CELLULOSE SYNTHASE-LIKE B3 (ATCSLB3);CELLULOSE SYNTHASE-LIKE B3 (CSLB03);CELLULOSE SYNTHASE-LIKE B3 (ATCSLB03)	-1.63342	4.04047e-10
AT5G35170	adenylate kinase family protein;(source:Araport11)		-1.23809	4.13978e-10
AT1G16460	encodes a cytoplasmic thiosulfate:cyanide sulfurtransferase, activity of which increased the rhodanese activity of transgenic yeast. Can also act as a mercaptopyruvate sulfurtransferase.	RHODANESE HOMOLOGUE 2 (ATRDH2);ARABIDOPSIS THALIANA MERCAPTOPYRUVATE SULFURTRANSFERASE 2 (ATMST2);MERCAPTOPYRUVATE SULFURTRANSFERASE 2 (MST2);SULFURTRANSFERASE 2 (ST2);SULFURTRANSFERASE 2 (STR2);RHODANESE HOMOLOGUE 2 (RDH2)	-1.27241	4.3396e-10
AT1G75800	Pathogenesis-related thaumatin superfamily protein;(source:Araport11)		-2.12128	4.36787e-10
AT3G54366	Unknown gene The mRNA is cell-to-cell mobile.		-1.48187	4.44847e-10
AT3G43540	initiation factor 4F subunit (DUF1350);(source:Araport11)		-0.993184	4.6982e-10
AT4G38020	tRNA/rRNA methyltransferase (SpoU) family protein;(source:Araport11)		-1.01202	5.67607e-10
AT5G17600	RING/U-box superfamily protein;(source:Araport11)	ARABIDOPSIS T??XICOS EN LEVADURA 52 (ATL52)	-1.49108	5.44087e-10
AT3G63520	Encodes a protein with 9-<i>cis</i>-epoxycarotenoid dioxygenase activity. The enzyme was shown to act on a variety of carotenoid including &#946;-carotene, lutein, zeaxanthin, and all-<i>trans</i>-violaxanthin. When those compounds are used as substrates, the major reaction product detected is a C14 dialdehyde: 4,9-dimethyldodeca-2,4,6,8,10-pentaene-1,12-dial. The enzyme did not cleave as efficie…	CAROTENOID CLEAVAGE DIOXYGENASE 1 (CCD1);CAROTENOID CLEAVAGE DIOXYGENASE 1 (ATCCD1); (ATNCED1); (NCED1)	-0.955467	5.2008e-10
AT1G22880	cellulase 5;(source:Araport11)	ARABIDOPSIS THALIANA GLYCOSYL HYDROLASE 9B4 (ATGH9B4);ARABIDOPSIS THALIANA CELLULASE 5 (ATCEL5);CELLULASE 5 (CEL5)	-0.92367	6.18897e-10
AT1G73170	P-loop containing nucleoside triphosphate hydrolases superfamily protein;(source:Araport11)		-1.20715	5.67607e-10
AT1G13820	alpha/beta-Hydrolases superfamily protein;(source:Araport11)		-1.13463	5.71998e-10
AT3G14860	NHL domain-containing protein;(source:Araport11)		-0.780114	5.83996e-10
AT3G14420	Encodes a glycolate oxidase that modulates reactive oxygen species-mediated signal transduction during nonhost resistance. The mRNA is cell-to-cell mobile.	GLYCOLATE OXIDASE 1 (GOX1)	-1.6288	7.73669e-10
AT5G65683	Zinc finger (C3HC4-type RING finger) family protein;(source:Araport11)	WAV3 HOMOLOG 2 (WAVH2)	-0.941025	7.64318e-10
AT5G45275	Major facilitator superfamily protein;(source:Araport11)		-0.879999	9.56353e-10
AT1G30910	Molybdenum cofactor sulfurase family protein;(source:Araport11)		-0.822249	8.82443e-10
AT1G11750	One of several nuclear-encoded ClpPs (caseinolytic protease). Contains a highly conserved catalytic triad of Ser-type proteases (Ser-His-Asp). The name reflects nomenclature described in Adam et. al (2001).	CLP PROTEASE PROTEOLYTIC SUBUNIT 6 (CLPP6)	-0.613705	8.56219e-10
AT4G13670	plastid transcriptionally active 5;(source:Araport11)	PLASTID TRANSCRIPTIONALLY ACTIVE 5 (PTAC5)	-1.23223	9.56353e-10
AT5G61420	Encodes a nuclear localized member of the MYB transcription factor family. Involved in positive regulation of aliphatic glucosinolate biosynthesis.Expression is induced by touch, wounding and glucose.	HIGH ALIPHATIC GLUCOSINOLATE 1 (HAG1);MYB DOMAIN PROTEIN 28 (MYB28)	-1.91805	9.68455e-10
AT1G25145	UDP-3-O-acyl N-acetylglycosamine deacetylase family protein;(source:Araport11)	LIPID X C4 (LPXC4); (ATLPXC4)	-0.835876	1.08998e-09
AT5G54290	Encodes CcdA, a thylakoid membrane protein required for the transfer of reducing equivalents from stroma to thylakoid lumen.	(CcdA)	-0.685111	9.60894e-10
AT1G74920	ALDH10A8 encodes a protein that has not been functionally characterized, but it is similar to an Arabidopsis protein that has betaine aldehyde dehydrogenase and aminoaldehyde dehydrogenase activity. ALDH10A8 localizes to leucoplasts. aldh10a8 mutant plants are more susceptible to NaCl and dehydration stress.	ALDEHYDE DEHYDROGENASE 10A8 (ALDH10A8)	-1.0951	9.68934e-10
AT5G06060	NAD(P)-binding Rossmann-fold superfamily protein;(source:Araport11)		-1.09675	1.05076e-09
AT3G50270	HXXXD-type acyl-transferase family protein;(source:Araport11)		-1.55186	1.13429e-09
AT3G11945	Encodes a protein involved in plastoquinone-9 biosynthesis. The enzyme possesses homogentisate prenyltransferase activity and was shown to use solanesyl diphosphate, farnesyl diphosphate and geranylgeranyldiphosphate as prenyl donors, but not phytyldiphosphate. This gene At3g11945 derives from a split of At3g11950, publications Tian et al (2007) and Sadre et al (2006) refer to this gene as At3g11…	PHYTOENE DESATURATION 2 (PDS2);HOMOGENTISATE PRENYLTRANSFERASE (ATHST);HOMOGENTISATE PRENYLTRANSFERASE (HST)	-0.90231	1.08422e-09
AT5G53580	NAD(P)-linked oxidoreductase superfamily protein;(source:Araport11)	(AtPLR1);PYRIDOXAL REDUCTASE 1 (PLR1)	-1.57646	1.12673e-09
AT3G54920	Powdery mildew resistant mutant encodes a pectate lyase-like protein The mRNA is cell-to-cell mobile.	POWDERY MILDEW RESISTANT 6 (PMR6)	-1.82901	1.19722e-09
AT1G80980	stress response NST1-like protein;(source:Araport11)		-1.15343	1.44996e-09
AT5G52440	HCF106; nuclear gene for chloroplast. Thylakoid membrane delta pH translocation pathway component protein; related to Escherichia coli TatA and TatB The mRNA is cell-to-cell mobile.	HIGH CHLOROPHYLL FLUORESCENCE 106 (HCF106)	-1.11405	1.1899e-09
AT3G51140	Located in chloroplast, expressed during early development.		-0.666424	1.19488e-09
AT5G65760	Serine carboxypeptidase S28 family protein;(source:Araport11)		-0.9292	1.36841e-09
AT2G28070	ABC-2 type transporter family protein;(source:Araport11)	ATP-BINDING CASSETTE G3 (ABCG3)	-1.14315	1.49088e-09
AT1G06500	hypothetical protein;(source:Araport11)		-1.0354	1.6678e-09
AT4G36910	Encodes a single cystathionine beta-synthase domain-containing protein. Modulates development by regulating the thioredoxin system.	LOSS OF THE TIMING OF ET AND JA BIOSYNTHESIS 2 (LEJ2);CYSTATHIONE [BETA]-SYNTHASE DOMAIN-CONTAINING PROTEIN 2 (CDCP2);CBS DOMAIN CONTAINING PROTEIN 1 (CBSX1)	-1.19268	1.47598e-09
AT1G30500	nuclear factor Y, subunit A7;(source:Araport11)	NUCLEAR FACTOR Y, SUBUNIT A7 (NF-YA7)	-0.985629	1.59225e-09
AT5G63280	C2H2-like zinc finger protein;(source:Araport11)		-0.650769	1.47977e-09
AT1G20490	AMP-dependent synthetase and ligase family protein;(source:Araport11)		-1.25315	1.72525e-09
AT1G24148	hypothetical protein;(source:Araport11)		-1.31428	1.52962e-09
AT4G14145	cytochrome C oxidase assembly protein;(source:Araport11)		-0.935994	1.76292e-09
AT4G14210	Encodes phytoene desaturase (phytoene dehydrogenase), an enzyme that catalyzes the desaturation of phytoene to zeta-carotene during carotenoid biosynthesis. Processed protein is localized to the plastid.	PHYTOENE DESATURASE 3 (PDS3);PHYTOENE DESATURASE (PDS);PIGMENT DEFECTIVE 226 (PDE226)	-0.839645	1.51938e-09
AT1G76460	RNA-binding (RRM/RBD/RNP motifs) family protein;(source:Araport11)		-0.801835	1.54576e-09
AT2G35820	ureidoglycolate hydrolase;(source:Araport11)		-1.56419	1.87809e-09
AT1G20540	Transducin/WD40 repeat-like superfamily protein;(source:Araport11)		-0.926776	1.90315e-09
AT5G56140	Member of the K-homologous (KH) family, members have a type of nucleic acid-binding protein containing the KH domain and has been found to affect splicing and transcriptional regulation.	(KH29)	-0.657828	1.75505e-09
AT4G17050	Encodes a protein with ureidoglycine aminohydrolase activity.	UREIDOGLYCINE AMINOHYDROLASE (UGLYAH)	-1.14474	1.84456e-09
AT2G37500	arginine biosynthesis protein ArgJ family;(source:Araport11)		-0.991405	1.88353e-09
AT2G34860	DnaJ-like zinc finger domain-containing protein which regulates the assembly of photosystem I (PSI) and seed development.	EMBRYO SAC DEVELOPMENT ARREST 3 (EDA3); (PSA2)	-0.921079	1.87809e-09
AT5G42030	ABL interactor-like protein 4;(source:Araport11)		-1.45723	1.95335e-09
AT1G01420	Phosphatidylinositol 4-phosphate 5-kinase (PIP5K) enzyme family member.		-1.27069	2.06364e-09
AT1G34210	Plasma membrane LRR receptor-like serine threonine kinase expressed during embryogenesis in locules until stage 6 anthers, with higher expression in the tapetal cell layer. SERK1 and SERK2 receptor kinases function redundantly as an important control point for sporophytic development controlling male gametophyte production. The mRNA is cell-to-cell mobile.	SOMATIC EMBRYOGENESIS RECEPTOR-LIKE KINASE 2 (SERK2); (ATSERK2)	-1.14656	2.06668e-09
AT5G10380	Encodes a RING finger domain protein with E3 ligase activity that is localized to the lipid rafts of the plasma membrane. Expression is increased in response to fungal pathogen. May be involved in regulation of programmed cell death by facilitating degredation of regulation of PDC activators. The mRNA is cell-to-cell mobile.	(RING1); (ATRING1);ARABIDOPSIS T??XICOS EN LEVADURA 55 (ATL55)	-1.42088	2.00198e-09
AT1G70310	Spermidine synthase.	SPERMIDINE SYNTHASE 2 (SPDS2)	-1.10274	2.07339e-09
AT5G19500	Encodes a putative amino acid transporter that localizes to the chloroplast inner envelope membrane.		-1.28077	2.19121e-09
AT3G53920	Encodes a sigma-like transcription factor, Sigma 3 (SIG3 or SIGC). As a subunit of chloroplast RNA polymerase, SIG3 confers the ability to recognize promoter sequences on the core enzyme. SIG3 transcribes specifically the psbN gene in plastids.	RNAPOLYMERASE SIGMA-SUBUNIT C (SIGC);SIGMA FACTOR 3 (SIG3)	-1.04434	2.11585e-09
AT4G01050	hydroxyproline-rich glycoprotein family protein, contains a rhodanese homology domain. Required for anchoring the FNR flavoenzyme to the thylakoid membranes and sustaining high efficiency photosynthetic linear electron flow.The mRNA is cell-to-cell mobile.		-1.2118	2.155e-09
AT2G37362	Natural antisense transcript overlaps with AT2G37360;(source:Araport11)		-1.12058	2.61382e-09
AT3G08010	Encodes a chloroplast-localized protein ATAB2. ATAB2 is involved in the biogenesis of Photosystem I and II. ATAB2 has A/U-rich RNA-binding activity and presumably functions as an activator of translation with targets at PS I and PS II.	(ATAB2)	-1.10101	2.24174e-09
AT3G53510	Belongs to a clade of five Arabidopsis thaliana ABCG half-transporters that are required for synthesis of an effective suberin barrier in roots and seed coats (ABCG2, ABCG6, and ABCG20) and for synthesis of an intact pollen wall (ABCG1 and ABCG16). Phloem-expressed and plasma membrane-localized jasmonate transporter which together with JAT3 and GLR3.3 involved in regulating long-distance transloc…	JASMONIC ACID TRANSPORTER 4 (JAT4);ATP-BINDING CASSETTE G20 (ABCG20)	-0.690508	2.61466e-09
AT3G62130	Encodes an enzyme that decomposes L-cysteine into pyruvate, H2S, and NH3.	L-CYSTEINE DESULFHYDRASE (LCD); (ATLCD)	-0.6038	2.46139e-09
AT5G03880	Thioredoxin family protein, located in chloroplast, change in response to H2O2.		-0.715346	2.58664e-09
AT2G30695	bacterial trigger factor;(source:Araport11)		-1.27635	3.04202e-09
AT2G05920	Subtilase family protein;(source:Araport11)	SUBTILASE 1.8 (SBT1.8)	-1.32236	2.81723e-09
AT4G15440	Encodes a hydroperoxide lyase. Also a member of the CYP74B cytochrome p450 family. In the ecotype Columbia (Col) the gene contains a 10-nucleotide deletion in its first exon that causes it to code for a truncated protein that results in a non-functional hydroperoxide lyase.	(CYP74B2);HYDROPEROXIDE LYASE 1 (HPL1)	-2.01212	2.99673e-09
AT1G68010	Encodes hydroxypyruvate reductase.	HYDROXYPYRUVATE REDUCTASE (HPR)	-1.98202	3.11175e-09
AT1G60260	beta glucosidase 5;(source:Araport11)	BETA GLUCOSIDASE 5 (BGLU5)	-1.25374	3.18715e-09
AT4G13200	Plastoglobular protein which is involved in chloroplast function and thylakoid formation.	PASTOGLOBULAR PROTEIN 18 (PG18)	-0.897797	3.22485e-09
AT1G25210	UDP-3-O-acyl N-acetylglycosamine deacetylase family protein;(source:Araport11)	LIPID X C5 (LPXC5); (ATLPXC5)	-0.795907	3.77271e-09
AT5G48170	encodes an F-box protein whose protein sequence is similar to SLY1, which belongs to SCF-SLY1 E3 ligase complex. SCF-SLY1 E3 ligase degrades DELLA proteins that are involved in promoting growth. Overexpression of SLY2 can partially compensate sly1-10 mutant phenotype of dwarfism.	SNEEZY (SNE);SLEEPY2 (SLY2)	-3.58801	4.16612e-09
AT3G03770	Leucine-rich repeat protein kinase family protein;(source:Araport11)		-1.18049	3.60787e-09
AT1G04350	encodes a protein whose sequence is similar to 2-oxoglutarate-dependent dioxygenase		-1.16578	3.61036e-09
AT3G10810	zinc finger (C3HC4-type RING finger) family protein;(source:Araport11)		-0.49707	3.72655e-09
AT2G41620	Nucleoporin interacting component (Nup93/Nic96-like) family protein;(source:Araport11)		-1.15258	3.81422e-09
AT3G11280	Putative transcription factors interacting with the gene product of VHA-B1 (vacuolar ATPase subunit B1; as shown through yeast two-hybrid assay).		-1.13892	4.17555e-09
AT5G49980	auxin F-box protein 5;(source:Araport11)	AUXIN F-BOX PROTEIN 5 (AFB5)	-0.778315	4.15758e-09
AT5G24690	Membrane protein		-0.6617	4.18219e-09
AT1G76110	HMG (high mobility group) box protein with ARID/BRIGHT DNA-binding domain-containing protein;(source:Araport11)		-1.64652	5.28663e-09
AT4G40060	Encodes a homeodomain leucine zipper class I (HD-Zip I) protein.	HOMEOBOX PROTEIN 16 (ATHB16); (ATHB-16);HOMEOBOX PROTEIN 16 (HB16)	-1.05973	4.71361e-09
AT4G34881	transmembrane protein;(source:Araport11)		-1.53177	4.70026e-09
AT3G57030	Calcium-dependent phosphotriesterase superfamily protein;(source:Araport11)		-1.14622	5.16694e-09
AT2G34470	Encodes a urease accessory protein which is essential for the activation of plant urease.	UREASE ACCESSORY PROTEIN G (UREG); (PSKF109)	-1.15117	4.70026e-09
AT3G60300	RWD domain-containing protein;(source:Araport11)		-1.30424	4.78136e-09
AT3G26445	beta-1,4-N-acetylglucosaminyltransferase family protein;(source:Araport11)		-2.39347	6.47076e-09
AT4G32120	Encodes a hydroxyproline O-galactosyltransferase.	HYDROXYPROLINE O-GALACTOSYLTRANSFERASE 2 (HPGT2)	-0.607485	6.17884e-09
AT3G01180	Starch synthase 2 involved in amylopectin metabolism.	STARCH SYNTHASE 2 (AtSS2);STARCH SYNTHASE 2 (SS2)	-1.13386	5.58721e-09
AT2G24762	Encodes a member of the GDU (glutamine dumper) family proteins involved in amino acid export: At4g31730 (GDU1), At4g25760 (GDU2), At5g57685 (GDU3), At2g24762 (GDU4), At5g24920 (GDU5), At3g30725 (GDU6) and At5g38770 (GDU7).	GLUTAMINE DUMPER 4 (AtGDU4);GLUTAMINE DUMPER 4 (GDU4)	-2.19191	7.36934e-09
AT1G09290	hypothetical protein;(source:Araport11)		-0.675658	6.52931e-09
AT1G22500	Gene encodes a putative C3HC4-type RING zinc finger factor. it is induced in response to light and ascorbate stimulus.	ARABIDOPSIS TOXICOS EN LEVADURA 15 (ATL15); (AtATL15)	-1.72353	6.88253e-09
AT5G42825	hypothetical protein;(source:Araport11)		-1.69836	6.38765e-09
AT5G04440	RAP release 2, galactose-binding-like domain protein, putative (DUF1997);(source:Araport11)		-0.793024	6.72279e-09
AT2G34560	P-loop containing nucleoside triphosphate hydrolases superfamily protein;(source:Araport11)	CONSERVED IN CILIATED SPECIES AND IN THE LAND PLANTS 1 (CCP1); (ATCCP1)	-1.13487	6.9588e-09
AT2G32290	beta-amylase 6;(source:Araport11)	BETA-AMYLASE 6 (BAM6);BETA-AMYLASE 5 (BMY5)	-2.17935	7.3502e-09
AT5G16790	Encodes a component of the putative Arabidopsis THO/TREX complex: THO1 or HPR1 (At5g09860), THO2 (At1g24706), THO3 or TEX1 (At5g56130), THO5 (At5g42920, At1g45233), THO6 (At2g19430), and THO7 (At5g16790, At3g02950). THO/TREX complexes in animals have been implicated in the transport of mRNA precursors. Mutants of THO3/TEX1, THO1, THO6 accumulate reduced amount of small interfering (si)RNA, sugges…	(THO7); (AtTHO7)	-0.876806	9.43288e-09
AT1G70580	Encodes a protein with glyoxylate aminotransferase activity. It can act on a number of different small substrates and amino acids in vitro.	ALANINE-2-OXOGLUTARATE AMINOTRANSFERASE 2 (AOAT2);GLUTAMATE:GLYOXYLATE AMINOTRANSFERASE 2 (GGT2)	-1.28213	7.2568e-09
AT5G03650	Encodes starch branching enzyme (E.C.2.4.1.18) similar to SBE2 from maize and rice. Expressed throughout the plant and highest in seedlings and cauline leaves.	STARCH BRANCHING ENZYME 2.2 (SBE2.2)	-1.42914	7.53456e-09
AT1G05590	Encodes a protein with &#946;-hexosaminidase activity (the enzyme is active with p-nitrophenyl-&#946;-N-acetylglucosaminide as substrate but displayed only a minor activity toward p-nitrophenyl-&#946;-N-acetylgalactosaminide). Chitotriose-PA was digested almost completely overnight by a 50% ammonium sulfate fraction of a supernatant yeast expressing AtHEX3.	BETA-HEXOSAMINIDASE 2 (HEXO2);BETA-HEXOSAMINIDASE 3 (ATHEX3)	-0.981078	8.3825e-09
AT3G57190	Encodes a chloroplast stroma-localized ribosomal peptide chain release factor that is involved in the light- and stress-dependent regulation of stability of 3' processed petB transcripts to adjust cytochrome b(6) levels. It appears to bind to the 3'-UTR of petB RNA, protecting it from 3'-5' exonucleolytic attack. At-prfB3 arose from a gene duplication of At-prfB1.	PEPTIDE CHAIN RELEASE FACTOR 3 (PrfB3)	-1.48617	8.94145e-09
AT1G31190	Encodes a myo-inositol monophosphatase IMPL1 (myo-Inositol monophosphatase like 1).	MYO-INOSITOL MONOPHOSPHATASE LIKE 1 (IMPL1)	-0.862404	7.93608e-09
AT5G14390	alpha/beta-Hydrolases superfamily protein;(source:Araport11)		-1.17651	8.37841e-09
AT5G19760	Encodes a novel mitochondrial carrier capable of transporting both dicarboxylates (such as malate, oxaloacetate, oxoglutarate, and maleate) and tricarboxylates (such as citrate, isocitrate, cis-aconitate, and trans-aconitate).		-0.553957	8.37841e-09
AT1G18490	2-aminoethanethiol dioxygenase, putative (DUF1637);(source:Araport11)	PLANT CYSTEINE OXIDASE 3 (PCO3)	-0.721172	9.39918e-09
AT4G22200	Encodes AKT2, a photosynthate- and light-dependent inward rectifying potassium channel with unique gating properties that are regulated by phosphorylation. Expressed in guard cell protoplasts and in the phloem and xylem of aerial portions of the plant. The channel can coassemble with another K+ channel, KAT1, in vitro. In guard cells, AKT2/3 is responsible for the Ca2+ sensitivity of the K+ uptak…	POTASSIUM TRANSPORT 2/3 (AKT2/3);POTASSIUM TRANSPORT 2/3 (KT2/3); (AKT2); (AKT3)	-1.32374	8.75271e-09
AT5G67150	HXXXD-type acyl-transferase family protein;(source:Araport11)		-1.67003	9.43288e-09
AT5G09320	vacuolar protein sorting-associated 9A-like protein;(source:Araport11)	(VPS9B)	-1.45131	1.07991e-08
AT1G12010	Encodes a protein that appears to have 1-amino-cyclopropane-1-carboxylic acid oxidase activity based on mutant analyses. The mRNA is cell-to-cell mobile.	1-AMINO-CYCLOPROPANE-1-CARBOXYLIC ACID OXIDASE 3 (ACO3)	-3.12486	1.19235e-08
AT3G12080	Encodes a putative plastid-targeted GTP-binding protein that is essential for embryogenesis and chloroplast development.	EMBRYO DEFECTIVE 2738 (emb2738); (ENGA-1); (DER)	-1.1137	9.01878e-09
AT1G02300	Encodes a capase involved in stress induced cell death.	(ATCATHB1)	-1.48731	1.00892e-08
AT5G66052	transmembrane protein;(source:Araport11)		-2.16198	9.25224e-09
AT4G36390	Methylthiotransferase;(source:Araport11)		-0.783757	9.25224e-09
AT1G79880	RNA recognition motif (RRM)-containing protein;(source:Araport11)	LA PROTEIN 2 (LA2); (ATLA2)	-0.955545	1.06072e-08
AT3G20120	cytochrome P450, family 705, subfamily A, polypeptide 21;(source:Araport11)		-0.879429	1.06477e-08
AT2G39930	Encodes an isoamylase-type debranching enzyme. Mutations in this gene cause the loss of detectable isoamylase activity and the disruption of normal starch structure. Mutants have reduced starch content and abnormally structured amylopectins and phytoglycogens. It has been postulated that AtISA1 interacts with AtISA2 to form the Iso1 complex.	ISOAMYLASE 1 (ISA1);ARABIDOPSIS THALIANA ISOAMYLASE 1 (ATISA1)	-1.59113	1.00048e-08
AT3G01770	Bromodomain protein that functions as a negative regulator of sugar and ABA signaling.	BROMODOMAIN AND EXTRATERMINAL DOMAIN PROTEIN 10 (ATBET10);BROMODOMAIN AND EXTRATERMINAL DOMAIN PROTEIN 10 (BET10);GLOBAL TRANSCRIPTION FACTOR GROUP E 11 (GTE11)	-1.47016	1.03342e-08
AT1G28620	pseudogene of GDSL-like Lipase/Acylhydrolase superfamily protein;(source:Araport11)		-1.89804	1.50345e-08
AT3G26650	Encodes one of the two subunits forming the photosynthetic glyceraldehyde-3-phosphate dehydrogenase (GAPDH) and as such a constituent of the supramolecular complex with phosphoribulokinase (PRK) thought to be linked by a small peptide encoded by CP12-2. GapA-1 is coordinately expressed by light with PRK and CP12-2. The enzyme activity, tested in leaf protein extracts dropped significantly after e…	GLYCERALDEHYDE 3-PHOSPHATE DEHYDROGENASE A SUBUNIT 1 (GAPA-1);GLYCERALDEHYDE 3-PHOSPHATE DEHYDROGENASE A SUBUNIT (GAPA); (GAPA1)	-1.57001	1.22812e-08
AT3G63110	Encodes cytokinin synthase involved in cytokinin biosynthesis. IPT3 subcellular localization is modulated by farnesylation- when farnesylated it is localized to the nucleus, otherwise to the chloroplast.	REPRESSOR OF CYTOKININ DEFICIENCY4 ( (ROCK4);ISOPENTENYLTRANSFERASE 3 (ATIPT3);ISOPENTENYLTRANSFERASE 3 (IPT3)	-1.83523	1.34016e-08
AT1G09280	rhodanese-like domain protein;(source:Araport11)		-1.05751	1.31434e-08
AT2G31670	Stress responsive alpha-beta barrel domain protein;(source:Araport11)	UP3 (UP3)	-0.772339	1.22585e-08
AT1G24793	UDP-3-O-acyl N-acetylglycosamine deacetylase family protein;(source:Araport11)	(ATLPXC1);LIPID X C1 (LPXC1)	-0.777136	1.42928e-08
AT1G74880	Encodes subunit NDH-O of NAD(P)H:plastoquinone dehydrogenase complex (Ndh complex) present in the thylakoid membrane of chloroplasts. This subunit is thought to be required for Ndh complex assembly.	NADH DEHYDROGENASE-LIKE COMPLEX ) (NdhO);NAD(P)H:PLASTOQUINONE DEHYDROGENASE COMPLEX SUBUNIT O (NDH-O)	-1.3186	1.27265e-08
AT4G05090	Inositol monophosphatase family protein;(source:Araport11)		-1.12449	1.39965e-08
AT5G14530	Encodes a low molecular weight nuclear WDR protein which displays functional homology to the Swd2 protein, an essential subunit of the yeast histone methylation COMPASS complex. APRF1 acts upstream of FLC and promotes flowering under long day conditions.	ANTHESIS PROMOTING FACTOR 1 (APRF1);SWD2-LIKE-A (S2LA)	-0.68686	1.44184e-08
AT5G55210	Involved in hygromycin resistance through facilitating hygromycin phosphotransferase transportation from cytosol to chloroplast.	HYGROMYCIN-SENSITIVE 1 (HS1)	-1.24985	1.48006e-08
AT1G64720	membrane related protein CP5	MEMBRANE RELATED PROTEIN CP5 (CP5)	-1.6106	1.43291e-08
AT1G05600	Tetratricopeptide repeat (TPR)-like superfamily protein;(source:Araport11)	EMBRYO DEFECTIVE 3101 (EMB3101)	-0.780624	1.69546e-08
AT3G18490	Encodes ASPG1 (ASPARTIC PROTEASE IN GUARD CELL 1). Functions in drought avoidance through abscisic acid (ABA) signalling in guard cells.	ASPARTIC PROTEASE IN GUARD CELL 1 (ASPG1)	-1.30783	1.43472e-08
AT4G36870	Encodes a member of the BEL family of homeodomain proteins. Plants doubly mutant for saw1/saw2 (blh2/blh4) have serrated leaves. BP is expressed in the serrated leaves, therefore saw1/saw2 may act redundantly to repress BP in leaves. Regulates together with BLH4 demethylesterification of homogalacturonan in seed mucilage.	BEL1-LIKE HOMEODOMAIN 2 (BLH2);SAWTOOTH 1 (SAW1)	-0.703069	1.42205e-08
AT1G62910	Encodes PPR protein involved in mitochondrial 5' end processing. Ecotype variants show differences in processing.	RF-LIKE 9 (RFL9);RNA PROCESSING FACTOR 4 (RPF4)	-1.18878	2.03349e-08
AT1G71260	Encodes WHY2, a homolog of the potato p24 protein. It shares the conserved KGKAAL domain, a putative DNA-binding domain, with potato p24 and is localized to mitochondria and not the nucleus. WHY2 is a member of the Whirly family proteins present mainly in the plant kingdom performing various activities related to DNA metabolism. Crystal structure of Solanum tuberosum WHY2, a close homolog of Arab…	WHIRLY 2 (ATWHY2);WHIRLY 2 (WHY2)	-1.22015	1.66942e-08
AT4G32910	SBB1 is a putative nucleoporin that is localized to the nuclear envelope. SBB1 was identified in a screen for supressors of BAK1, BKK1 mediated cell death.	SUPPRESSOR OF BAK1 BKK1 (SBB1);NUCLEOPORIN 85 (NUP85)	-0.98629	1.66942e-08
AT3G27420	bromodomain testis-specific protein;(source:Araport11)		-0.749643	1.91815e-08
AT1G68110	An ENTH (Epsin NH2 terminal homology)/ANTH/VHS superfamily protein with adenylate cyclase activity and a role in clathrin assembly and endocytosis.	CLATHRIN ASSEMBLY PROTEIN (CLAP); (PICALM9B);ENDOCYTOSIS ADAPTOR OF POLLEN TUBE (EAP1)	-1.68376	1.91608e-08
AT5G09660	encodes a microbody NAD-dependent malate dehydrogenase encodes an peroxisomal NAD-malate dehydrogenase that is involved in fatty acid beta-oxidation through providing NAD to the process of converting fatty acyl CoA to acetyl CoA.	PEROXISOMAL NAD-MALATE DEHYDROGENASE 2 (PMDH2)	-1.65391	1.75019e-08
AT3G14650	putative cytochrome P450 The mRNA is cell-to-cell mobile.	CYTOCHROME P450, FAMILY 72, SUBFAMILY A, POLYPEPTIDE 11 (CYP72A11)	-1.32534	1.73113e-08
AT4G22300	Formerly known as SOBER1, this locus was split in the TAIR10 annotation into AT4G22300 and AT4G22305. This locus is now known as TIPSY1 and AT4G22305 corresponds to SOBER1.	SUPPRESSOR OF AVRBST-ELICITED RESISTANCE 1 (SOBER1); (TIPSY1)	-0.792984	1.97578e-08
AT2G33500	B-box type zinc finger protein with CCT domain-containing protein;(source:Araport11)	B-BOX DOMAIN PROTEIN 12 (BBX12)	-1.20982	2.212e-08
AT1G36320	Located in both chloroplasts and mitochondria; absence of CDB1L results in impaired embryo development. Possibly similar function as CDB1 in both mitochondria and chloroplasts.	CDB1-LIKE (CDB1L)	-0.575219	1.79996e-08
AT5G37020	Encodes a member of the auxin response factor family. Mediates auxin response via expression of auxin regulated genes. Acts redundantly with ARF6 to control stamen elongation and flower maturation. Expression of ARF8 is controlled by miR167.	AUXIN RESPONSE FACTOR 8 (ARF8); (ATARF8)	-0.994458	2.05959e-08
AT5G01020	Protein kinase superfamily protein;(source:Araport11)	PBS1-LIKE8 (PBL8)	-0.882266	1.88977e-08
AT5G12440	CCCH-type zinc fingerfamily protein with RNA-binding domain-containing protein;(source:Araport11)	(ATC3H55)	-1.40704	2.1642e-08
AT5G64280	dicarboxylate transporter 2.2;(source:Araport11)	DICARBOXYLATE TRANSPORTER 2.2 (DiT2.2)	-1.09782	1.88977e-08
AT3G22104	Phototropic-responsive NPH3 family protein;(source:Araport11)		-0.904186	2.08616e-08
AT5G22700	LOW protein: F-box/FBD/LRR-like protein;(source:Araport11)		-0.848566	2.32212e-08
AT2G01080	Late embryogenesis abundant (LEA) hydroxyproline-rich glycoprotein family;(source:Araport11)		-1.1857	2.42866e-08
AT4G25450	member of NAP subfamily	ATP-BINDING CASSETTE B28 (ABCB28);ARABIDOPSIS THALIANA NON-INTRINSIC ABC PROTEIN 8 (ATNAP8);NON-INTRINSIC ABC PROTEIN 8 (NAP8)	-0.730298	2.04729e-08
AT2G22330	Encodes a cytochrome P450. Involved in tryptophan metabolism. Converts Trp to indole-3-acetaldoxime (IAOx), a precursor to IAA and indole glucosinolates.The mRNA is cell-to-cell mobile.		-1.12681	2.1521e-08
AT1G67440	Homolog of bacterial rsgA, functions in chloroplast ribosome biogenesis.	SMALL RIBOSOMAL SUBUNIT BIOGENESIS GTPASE (RSGA);EMBRYO DEFECTIVE 1688 (emb1688)	-1.30301	2.37226e-08
AT3G02050	potassium transporter KUP3p (KUP3)	K+ UPTAKE TRANSPORTER 3 (KUP3); (ATKUP3);ARABIDOPSIS THALIANA POTASSIUM TRANSPORTER 4 (ATKT4)	-1.08811	2.20096e-08
AT3G52050	5-3 exonuclease family protein;(source:Araport11)	ORGANELLAR EXONUCLEASE 1 (OEX1)	-0.69048	2.37226e-08
AT5G39940	FAD/NAD(P)-binding oxidoreductase family protein;(source:Araport11)		-0.930907	2.59182e-08
AT3G30300	O-fucosyltransferase family protein;(source:Araport11)		-0.834955	2.4277e-08
AT1G72410	COP1-interacting protein-like protein;(source:Araport11)		-1.85553	2.49097e-08
AT4G23890	NAD(P)H-quinone oxidoreductase subunit S;(source:Araport11)	CHLORORESPIRATORY REDUCTION 31 (CRR31);CRR31 (CRR31);NADH DEHYDROGENASE-LIKE COMPLEX S (NdhS)	-1.25631	2.42125e-08
AT1G78010	tRNA modification GTPase;(source:Araport11)	(TRME)	-0.836003	2.59182e-08
AT3G27990	None;(source:Araport11)		-0.625418	2.79137e-08
AT5G04880	pseudogene of ABC transporter family protein		-1.21401	3.01269e-08
AT2G40760	Rhodanese/Cell cycle control phosphatase superfamily protein;(source:Araport11)		-1.08499	3.0795e-08
AT4G14890	2Fe-2S ferredoxin-like superfamily protein;(source:Araport11)	FERREDOXIN C 1 (FdC1)	-1.72879	2.90037e-08
AT5G36950	Encodes a putative DegP protease.	DEGRADATION OF PERIPLASMIC PROTEINS 10 (DEG10);DEGP PROTEASE 10 (DegP10)	-0.94977	3.1018e-08
AT5G17010	Major facilitator superfamily protein;(source:Araport11)		-0.727401	2.89438e-08
AT5G16560	Encodes a KANADI protein (KAN) that regulates organ polarity in Arabidopsis. KAN is required for abaxial identity in both leaves and carpels, and encodes a nuclear-localized protein in the GARP family of putative transcription factors. Together with KAN2, this gene appears to be involved in the development of the carpel and the outer integument of the ovule.Along with KAN2 and KAN4, KAN1 appears …	KANADI (KAN);KANADI 1 (KAN1)	-0.72332	3.16106e-08
AT4G22890	Encodes PGRL1A, a transmembrane protein present in thylakoids. PGRL1A has a highly homologous isoform PGRL1B encoded by At4g11960. Plants lacking PGRL1 show perturbation of cyclic electron flow, similar to PGR5-deficient plants. PGRL1 and PGR5 interact physically and associate with PSI (photosystem I). The mRNA is cell-to-cell mobile.	(PGR5-LIKE A)	-1.31821	2.94897e-08
AT5G27730	heparan-alpha-glucosaminide N-acetyltransferase-like protein (DUF1624);(source:Araport11)		-0.949203	3.08339e-08
AT4G07825	transmembrane protein;(source:Araport11)		-1.06932	3.05015e-08
AT3G56680	Single-stranded nucleic acid binding R3H protein;(source:Araport11)		-0.936245	2.90294e-08
AT5G16530	Encodes PIN5, an atypical member of the PIN family. PIN5 is a functional auxin transporter that is required for auxin-mediated development. PIN5 does not have a direct role in cell-to-cell transport but regulates intracellular auxin homeostasis and metabolism. PIN5 localizes, unlike other characterized plasma membrane PIN proteins, to endoplasmic reticulum (ER), presumably mediating auxin flow fr…	PIN-FORMED 5 (PIN5)	-3.29348	4.09806e-08
AT3G22550	Enhances SnRK1 signaling and bridges the SnRK1-RAPTOR1B association; sugar-TOR signaling promotes the level of FLZ8 through histone modifications. Loss of FLZ8 leads to TOR hyperactivation and enhanced stress sensitivity.	(FLZ8)	-1.61743	3.21262e-08
AT3G62970	zinc finger (C3HC4-type RING finger) family protein;(source:Araport11)		-0.587888	3.35998e-08
AT1G62670	Encodes a pentatricopeptide repeat protein required for 5' end processing of nad9 and cox3 mRNAs in mitochondria.	RNA PROCESSING FACTOR 2 (RPF2); (RPF2)	-1.07832	4.20151e-08
AT5G19220	Encodes the large subunit of ADP-glucose pyrophosphorylase which catalyzes the first, rate limiting step in starch biosynthesis. The large subunit plays a regulatory role whereas the small subunit (ApS) is the catalytic isoform. Four isoforms (ApL1-4) have been identified. ApL1 is the major large subunit isoform present in leaves. Mutational analysis of APS1 suggests that APL1 and APL2 can compen…	ADP GLUCOSE PYROPHOSPHORYLASE 2 (ADG2);ADP GLUCOSE PYROPHOSPHORYLASE LARGE SUBUNIT 1 (APL1)	-1.09385	3.207e-08
AT3G10350	One of 3 GET paralogs in Arabidopsis. GET3b is a chloroplast localized protein with no obvious role in Tail Anchored (TA) protein insertion.	GUIDED ENTRY OF TAIL-ANCHORED PROTEINS 3B (ATGET3B);GUIDED ENTRY OF TAIL-ANCHORED PROTEINS 3B (GET3B)	-0.4864	3.14046e-08
AT5G58930	hypothetical protein (DUF740);(source:Araport11)	OCTOPUS LIKE 4 (OPL4)	-1.20874	3.52607e-08
AT1G21460	Nodulin MtN3 family protein;(source:Araport11)	(SWEET1); (AtSWEET1)	-1.56095	3.56533e-08
AT3G16260	Encodes a tRNase Z. The mRNA is cell-to-cell mobile.	TRNASE Z4 (TRZ4)	-1.13732	3.48156e-08
AT5G15390	tRNA/rRNA methyltransferase (SpoU) family protein;(source:Araport11)		-0.922161	3.97987e-08
AT2G27680	Oxidoreductase located in chloroplast.		-0.968658	3.53839e-08
AT1G05230	Encodes a homeobox-leucine zipper family protein belonging to the HD-ZIP IV family. Mutants have trichomes that appear glass-like under a dissecting microscope as compared to the wild-type trichomes. The mutations do not affect trichome growth or branch number.	HOMEODOMAIN GLABROUS 2 (HDG2)	-0.743458	3.79315e-08
AT1G14820	Sec14p-like phosphatidylinositol transfer family protein;(source:Araport11)		-0.887243	3.82777e-08
AT1G35420	alpha/beta-Hydrolases superfamily protein;(source:Araport11)		-1.72946	4.07173e-08
AT5G45760	Transducin/WD40 repeat-like superfamily protein;(source:Araport11)		-0.981408	5.2513e-08
AT5G14460	Enzyme for the pseudouridine (&#936;) to uridine (U) conversion.	(TRUB2)	-0.712213	4.15949e-08
AT2G35920	RNA helicase family protein;(source:Araport11)		-0.766681	4.20151e-08
AT2G26580	plant-specific transcription factor YABBY family protein;(source:Araport11)	YABBY5 (YAB5)	-1.5099	4.97376e-08
AT5G16540	Encodes a zinc finger protein.	ZINC FINGER NUCLEASE 3 (ZFN3); (ATC3H57)	-1.07493	4.35437e-08
AT1G06700	Plays role in abscisic acid (ABA)-dependent pathway in response to dehydration; forms homo- or heterodimers in a kinase active dependent manner.	CYTOSOLIC ABA RECEPTOR KINASE 7 (CARK7)	-0.585409	4.23017e-08
AT1G10820	hypothetical protein (DUF3755);(source:Araport11)		-0.716036	4.61791e-08
AT1G49600	RNA-binding protein 47A;(source:Araport11)		-1.21706	4.30806e-08
AT3G51610	Encodes a membrane protein NO PRIMEXINE AND PLASMA MEMBRANE UNDULATION (NPU). Involved in primexine deposition and plasma membrane undulation during early pollen wall development.	NO PRIMEXINE AND PLASMA MEMBRANE UNDULATION (NPU)	-0.490081	4.31166e-08
AT5G17170	rubredoxin family protein;(source:Araport11)	ENHANCER OF SOS3-1 (ENH1)	-1.72248	4.37875e-08
AT5G24820	Eukaryotic aspartyl protease family protein;(source:Araport11)		-3.1996	5.92402e-08
AT3G16570	Encodes RALF23, a member of a diversely expressed predicted peptide family showing sequence similarity to tobacco Rapid Alkalinization Factor (RALF), and is believed to play an essential role in the physiology of Arabidopsis. Consists of a single exon and is characterized by a conserved C-terminal motif and N-terminal signal peptide. RALF23 is significantly downregulated by brassinolide treatment…	RAPID ALKALINIZATION FACTOR 23 (RALF23);ARABIDOPSIS RAPID ALKALINIZATION FACTOR 23 (ATRALF23)	-1.72956	4.75592e-08
AT4G34260	1,2-alpha-L-fucosidase;(source:Araport11)	(FUC95A);ALTERED XYLOGLUCAN 8 (AXY8)	-1.43414	5.31448e-08
AT2G38695	Gag-Pol polyprotein/retrotransposon;(source:Araport11)		-1.38759	6.59252e-08
AT1G15215	Encodes SHH1, a homeodomain protein required for DNA methylation. It is an atypical RNA-directed DNA methylation component, and functions in transcriptional silencing through both DNA methylation-dependent and -independent pathways.		-1.30494	6.55735e-08
AT3G06440	Encodes a Golgi-localized hydroxyproline-O-galactosyltransferase. Mutants display multiple phenotypes including reduced root hair growth and reduced seed coat mucilage.	(GALT3)	-0.879371	5.5046e-08
AT3G02020	encodes a monofunctional aspartate kinase	ASPARTATE KINASE 3 (AK3)	-1.99553	5.15488e-08
AT5G44520	NagB/RpiA/CoA transferase-like superfamily protein;(source:Araport11)		-1.06357	5.34364e-08
AT1G78370	Encodes glutathione transferase belonging to the tau class of GSTs. Naming convention according to Wagner et al. (2002).	GLUTATHIONE S-TRANSFERASE TAU 20 (ATGSTU20);GLUTATHIONE S-TRANSFERASE TAU 20 (GSTU20)	-2.23177	5.2911e-08
AT1G71180	6-phosphogluconate dehydrogenase family protein;(source:Araport11)		-1.18148	5.94918e-08
AT5G51010	Rubredoxin-like superfamily protein;(source:Araport11)		-1.29934	5.34673e-08
AT1G42970	Encodes chloroplast localized glyceraldehyde-3-phosphate dehydrogenase that can use both NADH and NADPH to reduce 1,3-diphosphate glycerate. It forms A2B2 heterotetramers with GapA forms of the GADPH enzyme. These complexes are active in the light under reducing conditions, but show reduced NADPH-dependent activity in response to oxidized thioredoxins and increased NAD(H)/NADP(H) ratios due to th…	GLYCERALDEHYDE-3-PHOSPHATE DEHYDROGENASE B SUBUNIT (GAPB)	-1.71981	5.76019e-08
AT3G55030	Encodes a phosphatidylglycerolphosphate synthase.	PHOSPHATIDYLGLYCEROLPHOSPHATE SYNTHASE 2 (PGPS2)	-0.742224	5.74039e-08
AT5G42240	serine carboxypeptidase-like 42;(source:Araport11)	SERINE CARBOXYPEPTIDASE-LIKE 42 (scpl42)	-0.816538	5.67257e-08
AT5G65780	Encodes a chloroplast branched-chain amino acid aminotransferase, can complement the yeast leu/iso-leu/val auxotrophy mutant. Note that the AT5G65780.2 gene model (TAIR10) has been obsoleted due to the lack of experimental support. The mRNA is cell-to-cell mobile.	(ATBCAT-5)	-0.751059	5.5074e-08
AT2G47590	photolyase/blue light photoreceptor PHR2 (PHR2) mRNA,	PHOTOLYASE/BLUE-LIGHT RECEPTOR 2 (PHR2)	-1.21276	5.56248e-08
AT2G41940	Encodes a zinc finger protein containing only a single zinc finger. Together with GIS and GIS2 plays partially redundant and essential role in inflorescence trichome initiation and in its regulation by GA and cytokinins.	ZINC FINGER PROTEIN 8 (ZFP8);ZINC FINGER PROTEIN8 (ZFP8)	-1.47585	5.9699e-08
AT4G18570	Microtubule associated protein involved in cortical microtubule organization.	INCREASED PETAL GROWTH ANISOTROPY 1 (IPGA1)	-1.23312	5.9699e-08
AT1G20650	Protein kinase superfamily protein;(source:Araport11)	ALTERED SEED GERMINATION 5 (ASG5);PBS1-LIKE 21 (PBL21)	-1.42883	6.43605e-08
AT3G58220	TRAF-like family protein;(source:Araport11)		-1.00747	6.60367e-08
AT3G26900	Encodes a protein with some sequence similarity to shikimate kinases, but a truncated form of this protein (lacking a putative N-terminal chloroplast transit peptide) does not have shikimate kinase activity in vitro. skl1-3 mutants have a variegated phenotype and skl1-8 mutants have an albino phenotype consistent with the observation of chloroplast defects in these mutants.	SHIKIMATE KINASE-LIKE 1 (SKL1);ARABIDOPSIS THALIANA SHIKIMATE KINASE-LIKE 1 (ATSKL1)	-0.909964	5.78122e-08
AT5G55710	Encodes a component of the TIC (translocon at the inner envelope membrane of chloroplasts) protein translocation machinery mediating the protein translocation across the inner envelope of plastids. The Arabidopsis genome encodes four Tic20 homologous proteins, AT1G04940(Tic20-I), AT2G47840(Tic20-II), AT4G03320(Tic20-IV) and AT5G55710(Tic20-V).	TRANSLOCON AT THE INNER ENVELOPE MEMBRANE OF CHLOROPLASTS 20-V (Tic20-V);TRANSLOCON AT THE INNER ENVELOPE MEMBRANE OF CHLOROPLASTS 20-V (AtTic20-V)	-1.04921	5.94918e-08
AT1G63610	hypothetical protein;(source:Araport11)	(DUF760-3)	-0.695449	5.93916e-08
AT2G36000	Encodes an mTERF protein localized in the chloroplast stroma.	EMBRYO DEFECTIVE 3114 (EMB3114);MITOCHONDRIAL TRANSCRIPTION TERMINATION FACTOR 3 (MTERF 3);SEEDLING LETHAL (SL1)	-1.1007	5.96793e-08
AT4G12030	Required for the biosynthesis of methionine-derived glucosinolates. Involved in the transport of 2-keto acids between chloroplasts and the cytosol.	BILE ACID TRANSPORTER 5 (BAT5);BILE ACID:SODIUM SYMPORTER FAMILY PROTEIN 5 (BASS5)	-1.87383	6.00463e-08
AT3G44798	other_RNA;(source:Araport11)		-1.21348	6.90262e-08
AT2G33250	transmembrane protein;(source:Araport11)		-1.66373	6.96799e-08
AT5G04810	Pentatricopeptide which is essential during the early stages of embryo development and acts in the plastid nucleoids as the factor responsible of rps12 intron 1 trans-splicing and, indirectly, in the assembly of 70S ribosomes and plastid translation.	PENTATRICOPEPTIDE REPEAT 4 (PPR4)	-1.52131	6.49749e-08
AT5G57930	ACCUMULATION OF PHOTOSYSTEM ONE 2	EMBRYO DEFECTIVE 1629 (emb1629);ACCUMULATION OF PHOTOSYSTEM ONE 2 (APO2)	-1.22829	6.42689e-08
AT1G19570	Encodes a member of the dehydroascorbate reductase gene family. Critical for a mutualistic symbiosis between the host Arabidopsis and the root colonizing fungus Piriformospora indica.Encodes about 50-60% of extractable leaf GSH-dependent DHAR activity, but single knockout mutants show unaltered ascorbate and glutathione status in optimal and oxidative stress conditions (PMID:28381499). Acts redun…	DEHYDROASCORBATE REDUCTASE (DHAR1); (ATDHAR1);DEHYDROASCORBATE REDUCTASE 5 (DHAR5)	-1.62486	6.60367e-08
AT4G30110	encodes a protein similar to Zn-ATPase, a P1B-type ATPases transport zinc	HEAVY METAL ATPASE 2 (HMA2);ARABIDOPSIS HEAVY METAL ATPASE 2 (ATHMA2)	-1.84962	7.91425e-08
AT5G03050	knotted 1-binding protein;(source:Araport11)		-1.16195	8.0894e-08
AT2G17265	Encodes a homoserine kinase (HSK) which produces O-phospho-L-homoserine (HserP), a compound at the branching point of methionine and threonine biosynthesis. HSK is found in the stromal fraction of chloroplasts. Mutation of this gene results in higher level of the amino acid homoserine and resistance to downy mildew pathogen Hyaloperonospora arabidopsidis.	HOMOSERINE KINASE (HSK); (DRM1);DOWNY MILDEW RESISTANT 1 (DMR1)	-0.645892	6.57029e-08
AT5G64460	Phosphoglycerate mutase family protein;(source:Araport11)		-1.24479	7.10141e-08
AT3G06510	Encodes a protein with beta-glucosidase and galactosyltransferase activity, mutants show increased sensitivity to freezing. Though it is classified as a family I glycosyl hydrolase, it has no hydrolase activity in vitro.	SENSITIVE TO FREEZING 2 (SFR2)	-0.90237	6.81381e-08
AT3G01142	Natural antisense transcript overlaps with AT3G01140;(source:Araport11)		-1.40264	9.2708e-08
AT3G19820	Involved in the conversion of the early brassinosteroid precursor 24-methylenecholesterol to campesterol. Brassinosteroids affect cellular elongation. Mutants have dwarf phenotype. DWF1 is a Ca2+-dependent calmodulin-binding protein.	DIMINUTIA (DIM);ENHANCED VERY-LOW-FLUENCE RESPONSES 1 (EVE1);DIMINUTO 1 (DIM1);CABBAGE 1 (CBB1);DWARF 1 (DWF1)	-1.36326	7.20396e-08
AT4G00880	SAUR-like auxin-responsive protein family;(source:Araport11)	SMALL AUXIN UPREGULATED RNA 31 (SAUR31)	-1.64741	7.72457e-08
AT1G47740	PPPDE putative thiol peptidase family protein;(source:Araport11)		-0.742336	7.71536e-08
AT2G35780	serine carboxypeptidase-like 26;(source:Araport11)	SERINE CARBOXYPEPTIDASE-LIKE 26 (scpl26)	-1.41239	7.71536e-08
AT1G60010	PADRE protein down-regulated after infection by S. sclerotiorun.		-1.17249	7.63945e-08
AT5G20720	Encodes a chloroplast co-chaperonin with similarity to CPN21 from spinach, E.coli GroES.	CHAPERONIN 20 (CPN20);CHLOROPLAST CHAPERONIN 10 (CPN10);CHLOROPLAST CHAPERONIN 10 (CHCPN10); (ATCPN21); (CPN21)	-0.932945	7.7715e-08
AT5G56040	Leucine-rich receptor-like protein kinase family protein;(source:Araport11)	RGF1 INSENSITIVE 4 (RGI4);STERILITY-REGULATING KINASE MEMBER 2 (SKM2)	-1.4113	8.0894e-08
AT2G01320	ABC-2 type transporter family protein;(source:Araport11)	ATP-BINDING CASSETTE G7 (ABCG7)	-0.991089	7.77023e-08
AT2G06040	Contributes to UV tolerance through nucleotide excision repair.	RADIATION SENSITIVE 7A (RAD7A)	-0.949351	9.32586e-08
AT4G31310	AIG2-like (avirulence induced gene) family protein;(source:Araport11)	(AIG2LC)	-1.28889	8.68695e-08
AT3G12780	PGK1 was localized exclusively in the chloroplasts of photosynthetic tissues and is the photosynthetic isoform. The pgk1.1 knock-down mutant displayed reduced growth, lower photosynthetic capacity and starch content. Expression studies in PGK mutants showed that PGK1 and PGK3 were down-regulated in pgk3.2 and pgk1.1, respectively. These results indicate that the down-regulation of photosynthetic …	PHOSPHOGLYCERATE KINASE 1 (PGK1); (PGKP1)	-1.24023	8.53633e-08
AT5G43330	predicted to encode a cytosolic malate dehydrogenase. The mRNA is cell-to-cell mobile.	CYTOSOLIC-NAD-DEPENDENT MALATE DEHYDROGENASE 2 (c-NAD-MDH2)	-0.684437	8.70028e-08
AT2G21630	Sec23/Sec24 protein transport family protein;(source:Araport11)	(ATSEC23C)	-1.08847	9.92365e-08
AT2G43750	Arabidopsis thaliana O-acetylserine (thiol) lyase (OAS-TL) isoform oasB, the key enzyme for fixation of inorganic sulfide. It catalyzes the formation of cysteine from O-acetylserine and inorganic sulfide. Required for pollen tube growth and/or fertilization.	O-ACETYLSERINE (THIOL) LYASE B (OASB);ARABIDOPSIS CYSTEINE SYNTHASE 1 (ACS1);CHLOROPLAST O-ACETYLSERINE SULFHYDRYLASE 1 (CPACS1);ARABIDOPSIS THALIANA CYSTEIN SYNTHASE-B (ATCS-B)	-0.795406	8.46725e-08
AT1G69390	Encodes an Arabidopsis homologue of the bacterial MinE topological specificity factor ensuring correct division site placement. It is an essential integral component of the plastid division machinery.	HOMOLOGUE OF BACTERIAL MINE 1 (ATMINE1);HOMOLOGUE OF BACTERIAL MINE 1 (MINE1);ACCUMULATION AND REPLICATION OF CHLOROPLASTS 12 (ARC12)	-0.443996	8.57309e-08
AT1G16080	Oxidoreductase (ECM1) located in chloroplast thylakoid.		-1.25505	8.82812e-08
AT1G29700	Metallo-hydrolase/oxidoreductase superfamily protein;(source:Araport11)		-1.32247	9.37118e-08
AT5G19670	Exostosin family protein;(source:Araport11)		-1.32326	1.1749e-07
AT1G16570	Encodes a encodes a putative UDP-glycosyltransferase superfamily protein belonging to the glycosyltransferase (GT) family 33 that is localized to the endoplasmic reticulum. Loss of function alleles are male sterile, with pollen tubes bursting after germination. Loss of function also causes increased callose deposition in the female gametophyte, pollen tube overgrowth and reduced transmission.	TURAN (TUN)	-0.502337	9.76008e-08
AT4G00752	UBX domain-containing protein;(source:Araport11)		-1.03146	1.07485e-07
AT2G46470	inner membrane protein OXA1-like protein;(source:Araport11)	INNER MEMBRANE PROTEIN OXA1-LIKE (OXA1L); (OXA1B)	-0.770414	1.01055e-07
AT1G80260	Spc97 / Spc98 family of spindle pole body (SBP) component;(source:Araport11)	EMBRYO DEFECTIVE 1427 (emb1427)	-0.987653	1.03105e-07
AT1G13380	sodium/hydrogen exchanger (DUF1218);(source:Araport11)		-1.48713	1.15688e-07
AT2G38680	5-nucleotidase / magnesium ion binding protein;(source:Araport11)		-0.718438	1.22665e-07
AT4G29910	Origin Recognition Complex subunit 5. Involved in the initiation of DNA replication. Interacts strongly with all ORC subunits.	EMBRYO DEFECTIVE 2798 (EMB2798)	-1.05689	1.27625e-07
AT1G31230	Encodes a bifunctional aspartate kinase/homoserine dehydrogenase. These two activities catalyze the first and the third steps toward the synthesis of the essential amino acids threonine, isoleucine and methionine.	ASPARTATE KINASE-HOMOSERINE DEHYDROGENASE I (AK-HSDH I);ASPARTATE KINASE-HOMOSERINE DEHYDROGENASE (AK-HSDH)	-2.00849	1.06099e-07
AT5G23120	encodes a stability and/or assembly factor of photosystem IIThe mRNA is cell-to-cell mobile.		-1.25091	1.07841e-07
AT2G30280	Encodes RDM4, a transcriptional regulator functioning in RNA-directed DNA methylation and plant development.	RNA-DIRECTED DNA METHYLATION 4 (RDM4);DEFECTIVE IN MERISTEM SILENCING 4 (DMS4)	-1.09077	1.32906e-07
AT4G29890	choline monooxygenase, putative (CMO-like);(source:Araport11)		-0.710079	1.1502e-07
AT3G06790	Encodes a protein involved in RNA editing in mitochondria. Member of MORF family consisting of of nine full-length proteins encoded in the nuclear genome. MORF proteins are required for all RNA editing events in plastids and for many, possibly also all, sites in mitochondria. Potential link between the RNA binding PPR protein and the protein contributing the enzymatic activity in RNA editing.	MULTIPLE ORGANELLAR RNA EDITING FACTOR 3 (MORF3)	-0.72399	1.1376e-07
AT3G51820	Encodes a protein with chlorophyll synthase activity. This enzyme has been shown to perform the esterification of chlorophyllide (a and b), the last step of chlorophyll biosynthesis. Although it can use either geranylgeranyl pyrophosphate (GGPP) or phytyl pyrophosphate (PhyPP) as substrates, the esterification reaction was faster with GGPP than with PhyPP.	(G4); (ATG4); (CHLG);PIGMENT DEFECTIVE 325 (PDE325)	-1.30635	1.10319e-07
AT3G02690	Nucleotide/sugar transporter family protein		-1.35466	1.10209e-07
AT2G45340	Leucine-rich repeat protein kinase family protein;(source:Araport11)		-1.40702	1.21946e-07
AT4G37920	Thylakoid localized protein involved in plastid RNA processing/chloroplast biogenesis; essential for chloroplast development and biogenesis.	(RP8);CHLOROPLAST DEVELOPMENT AND BIOGENESIS1 (CDB1)	-1.1921	1.19868e-07
AT3G62000	S-adenosyl-L-methionine-dependent methyltransferases superfamily protein;(source:Araport11)		-0.817069	1.31692e-07
AT2G33340	Encodes MAC3B, a U-box proteins with homology to the yeast and human E3 ubiquitin ligase Prp19. Associated with the MOS4-Associated Complex (MAC). Involved in plant innate immunity. Regulator of flowering time.	MOS4-ASSOCIATED COMPLEX 3B (MAC3B);PLANT U-BOX 60 (PUB60)	-0.813333	1.11543e-07
AT2G44050	6,7-dimethyl-8-ribityllumazine synthase / DMRL synthase / lumazine synthase / riboflavin synthase [Arabidopsis thaliana]. Acts in the jasmonic acid signaling pathway. The mRNA is cell-to-cell mobile.	COI1 SUPPRESSOR1 (COS1);CORONATINE INSENSITIVE1 SUPPRESSOR (COS1)	-0.96849	1.14676e-07
AT2G32560	F-box family protein;(source:Araport11)		-1.29066	1.14926e-07
AT1G43650	nodulin MtN21-like transporter family protein	USUALLY MULTIPLE ACIDS MOVE IN AND OUT TRANSPORTERS 22 (UMAMIT22)	-1.64688	1.58668e-07
AT4G39550	Galactose oxidase/kelch repeat superfamily protein;(source:Araport11)		-1.60914	1.68438e-07
AT1G10600	associated molecule with the SH3 domain of STAM 2;(source:Araport11)	ASSOCIATED MOLECULE WITH THE SH3 DOMAIN OF STAM 2 (AMSH2)	-0.763166	1.26241e-07
AT5G08370	Member of Glycoside Hydrolase Family 27 (GH27)that functions as an &#945;-galactosidase.	ALPHA-GALACTOSIDASE 2 (AtAGAL2);ALPHA-GALACTOSIDASE 2 (AGAL2)	-1.56161	1.34583e-07
AT3G27220	Galactose oxidase/kelch repeat superfamily protein;(source:Araport11)	HYPOXIA RESPONSE UNKNOWN PROTEIN 6 (HUP6)	-0.787047	1.56727e-07
AT1G07440	NAD(P)-binding Rossmann-fold superfamily protein;(source:Araport11)		-2.20572	1.33045e-07
AT1G58235	hypothetical protein;(source:Araport11)		-1.05923	1.21928e-07
AT3G63410	Encodes a MPBQ/MSBQ methyltransferase located in the chloroplast inner envelope membrane. Mutant plants lack plastoquinone (PQ), suggesting that the APG1 protein is involved in the methylation step of PQ biosynthesis. The gene product is also involved in tocopherol (vitamin E) biosynthesis.	ALBINO OR PALE GREEN MUTANT 1 (APG1);VITAMIN E DEFECTIVE 3 (VTE3);INNER ENVELOPE PROTEIN 37 (IEP37); (E37)	-1.38648	1.27258e-07
AT4G15930	Dynein light chain type 1 family protein;(source:Araport11)		-1.20987	1.36536e-07
AT4G38280	Member of the DREAM complex, which represses growth in response to DNA damage, LIN52 type.	(LIN52B)	-0.849527	1.35387e-07
AT3G16640	Encodes a protein homologous to translationally controlled tumor protein (TCTP) from Drosophila. In flies, TCTP functions guanine nucleotide exchange factor in the TOR signaling pathway. TCTP is expressed throughout the plant with highest levels seen in meristematic regions of the shoot and root. Loss of function alleles are not transmitted through the male gametophyte due to defects in pollen tu…	TRANSLATIONALLY CONTROLLED TUMOR PROTEIN (TCTP1); (AtTCTP1)	-0.804026	1.37386e-07
AT4G11980	nudix hydrolase homolog 14;(source:Araport11)	ARABIDOPSIS THALIANA NUDIX HYDROLASE HOMOLOG 14 (atnudt14);NUDIX HYDROLASE HOMOLOG 14 (ATNUDX14);NUDIX HYDROLASE HOMOLOG 14 (NUDX14)	-0.93144	1.46507e-07
AT3G49360	Encodes a cytosolic 6-phosphogluconolactonase (PGL) thought to be involved in the oxidative pentose-phosphate pathway (OPPP).	6-PHOSPHOGLUCONOLACTONASE 2 (PGL2)	-0.861232	1.4812e-07
AT4G01040	Glycosyl hydrolase superfamily protein;(source:Araport11)		-0.721327	1.39896e-07
AT5G63040	transmembrane protein;(source:Araport11)		-0.957348	1.46626e-07
AT1G47820	hypothetical protein;(source:Araport11)		-0.971789	1.85045e-07
AT4G30950	Chloroplastic enzyme responsible for the synthesis of 16:2 and 18:2 fatty acids from galactolipids, sulpholipids and phosphatidylglycerol. Uses ferredoxin as electron donor. Gene mutation resulted in reduced level of unsaturated fatty acids leading to susceptibility to photoinhibition.	FATTY ACID DESATURASE 6 (FAD6);FATTY ACID DESATURASE C (FADC);STEAROYL DESATURASE DEFICIENCY 4 (SFD4)	-0.819195	1.42589e-07
AT1G63240	Methyl-DNA binding protein which interacts with RMB1 and ROS1 acting in the base excision repair pathway through DNA methylation.	ROS1-ASSOCIATED METHYL-DNA BINDING PROTEIN 1 (RMB1)	-1.28486	1.7773e-07
AT4G11211	hypothetical protein;(source:Araport11)		-1.53281	1.98927e-07
AT4G35760	Encodes a bimodular enzyme comprising an integral domain homologous to the catalytic subunit of mammalian vitamin K epoxide reductase (VKORC1, EC 1.1.4.1) that is fused to a soluble thioredoxin-like moiety. Using yeast microsomes as a recombinant system, it was shown that the VKORC1 domain of At4g35760 functions as a stringent naphthoquinone reductase, and that its reduced Trx-like partner can se…		-0.934364	1.43816e-07
AT3G05910	Pectinacetylesterase family protein;(source:Araport11)	PECTIN ACETYESTERASE 12 (ATPAE12)	-1.01687	1.46137e-07
AT5G58330	lactate/malate dehydrogenase family protein;(source:Araport11)	NADP-DEPENDENT MALATE DEHYDROGENASE (NADP-MDH)	-0.839127	1.48972e-07
AT3G53310	B3 domain transcription factor that binds to and regulates the expression of SOC1 and FT.	(REM16)	-1.26283	1.89932e-07
AT4G00370	Encodes an inorganic phosphate transporter (PHT4;4) that can transport ascorbate and is located in the chloroplast envelope membrane. It has been shown to play a role in the xanthophyll cycle during photosynthesis and may be required for tolerance to strong light stress.	(ANTR2);ANION TRANSPORTER 2 (PHT4;4); (ATPHT4;4)	-1.40109	1.49188e-07
AT2G19580	Member of TETRASPANIN family	TETRASPANIN2 (TET2)	-1.42734	2.04088e-07
AT5G07700	Encodes a putative transcription factor (MYB76), which inhibits the accumulation of seed oil.	MYB DOMAIN PROTEIN 76 (AtMYB76);MYB DOMAIN PROTEIN 76 (MYB76)	-2.77822	2.22528e-07
AT3G23910	reverse transcriptase-like protein;(source:Araport11)		-0.989276	1.88089e-07
AT3G06950	Enzyme for the pseudouridine (&#936;) to uridine (U) conversion.	(TRUA4)	-0.64144	1.7441e-07
AT5G10330	Encodes histidinol-phosphate aminotransferase that catalyzes the eighth step in histidine biosynthesis. Loss of function mutations are embryo lethal.	EMBRYO DEFECTIVE 2196 (EMB2196);HISTIDINOL PHOSPHATE AMINOTRANSFERASE 1 (HPA1);HISTIDINE BIOSYNTHESIS 6A (HISN6A);HISTIDINOL PHOSPHATE AMINOTRANSFERASE 1 (ATHPA1)	-0.764262	1.70255e-07
AT4G29080	phytochrome-associated protein 2 (PAP2)	PHYTOCHROME-ASSOCIATED PROTEIN 2 (PAP2);INDOLE-3-ACETIC ACID INDUCIBLE 27 (IAA27)	-1.08042	1.75518e-07
AT5G14500	aldose 1-epimerase family protein;(source:Araport11)		-0.828293	1.75189e-07
AT2G45270	Mitochondrial protein essential for embryo development.	GLYCOPROTEASE 1 (GCP1)	-0.506753	1.68574e-07
AT1G74470	Encodes for a multifunctional protein with geranylgeranyl reductase activity shown to catalyze the reduction of prenylated geranylgeranyl-chlorophyll a to phytyl-chlorophyll a (chlorophyll a) and free geranylgeranyl pyrophosphate to phytyl pyrophosphate. The mRNA is cell-to-cell mobile.		-1.64706	1.72037e-07
AT2G35660	Encodes a member of a novel gene family with homology to known proteins involved in hydroxylation and oxidation of an aromatic ring.	(CTF2A)	-1.23789	1.89932e-07
AT4G09432	Natural antisense transcript overlaps with AT4G09430;(source:Araport11)		-0.872275	2.28718e-07
AT5G38860	Encodes BES1-INTERACTING MYC-LIKE 3 (BIM3), a PAR1 (PHYTOCHROME RAPIDLY REGULATED 1)-interacting protein that positively modulates the shade avoidance syndrome in Arabidopsis seedlings.	BES1-INTERACTING MYC-LIKE PROTEIN 3 (BIM3)	-1.02524	2.24977e-07
AT5G59830	Interacts with several P. syringae effectors. Regulates a wide range of pathogen-responsive biological processes.	HOPZ1A INTERACTOR 1 (ZIN 1)	-0.795738	1.91017e-07
AT3G07670	Rubisco methyltransferase family protein;(source:Araport11)		-1.21046	1.82779e-07
AT5G49555	FAD/NAD(P)-binding oxidoreductase family protein;(source:Araport11)		-1.13988	1.94192e-07
AT5G61410	Arabidopsis thaliana ribulose-5-phosphate-3-epimerase mRNA	D-RIBULOSE-5-PHOSPHATE-3-EPIMERASE (RPE);EMBRYO DEFECTIVE 2728 (emb2728)	-0.670007	1.93592e-07
AT5G13870	EXGT-A4, endoxyloglucan transferase,	XYLOGLUCAN ENDOTRANSGLUCOSYLASE/HYDROLASE 5 (XTH5);ENDOXYLOGLUCAN TRANSFERASE A4 (EXGT-A4)	-1.39827	2.55118e-07
AT1G51730	Ubiquitin-conjugating enzyme family protein;(source:Araport11)		-0.581643	1.87427e-07
AT1G70280	NHL domain-containing protein;(source:Araport11)		-1.63058	2.12227e-07
AT1G77090	PSII PsbP family protein, located in chloroplast, involved in change in response to H2O2.		-1.20055	1.95952e-07
AT3G20790	NAD(P)-binding Rossmann-fold superfamily protein;(source:Araport11)		-0.756509	1.95095e-07
AT5G16870	Peptidyl-tRNA hydrolase II (PTH2) family protein;(source:Araport11)		-0.633185	2.22528e-07
AT4G27100	Ypt/Rab-GAP domain of gyp1p superfamily protein;(source:Araport11)		-0.620549	2.01701e-07
AT2G47420	Encodes a putative rRNA dimethyltransferase.	ADENOSINE DIMETHYL TRANSFERASE 1A (DIM1A)	-0.765606	1.95982e-07
AT5G13720	Uncharacterized protein family (UPF0114);(source:Araport11)		-0.705834	1.94964e-07
AT4G32260	ATPase, F0 complex, subunit B/B, bacterial/chloroplast;(source:Araport11)	PIGMENT DEFECTIVE 334 (PDE334)	-1.01773	2.08813e-07
AT3G23640	heteroglycan glucosidase 1;(source:Araport11)		-1.12967	2.07993e-07
AT4G14570	Encodes an acylamino acid-releasing enzyme (AARE) catalyzing the N-terminal hydrolysis of N[alpha]-acylpeptides to release N[alpha]-acylated amino acids The mRNA is cell-to-cell mobile.	ACYLAMINO ACID-RELEASING ENZYME (AARE); (AtAARE)	-0.904639	2.01153e-07
AT5G26742	DEAD box RNA helicase (RH3);(source:Araport11)	EMBRYO DEFECTIVE 1138 (emb1138); (RH3); (ATRH3)	-1.47975	2.05846e-07
AT1G71480	Chloroplast protein involved in nuclear transport (ECM1).		-1.01763	2.07126e-07
AT3G09470	Protein similar to UNC93 of C.elegans. Mutants are hypersensitive to ABA treatment and salt sensitive and have disregulated K+ accumulation.	AT UNCOORDINATED PROTEIN 93 (ATUNC93)	-0.634898	2.10568e-07
AT5G03200	Paralog of LOG2 (At3g09770), a ubiquitin ligase that regulates amino acid export.	LOG2-LIKE UBIQUITIN LIGASE1 (LUL1)	-0.698119	2.31079e-07
AT3G55040	Encodes a member of the lambda family of glutathione transferases. It has thiol transferase activity and self S-glutathionylation activity in vitro.	GLUTATHIONE TRANSFERASE LAMBDA 2 (GSTL2)	-0.945621	2.164e-07
AT5G62190	Encodes a ATP-dependent RNA unwinding protein targeted to the nucleolus and presumably involved in translation by assisting ribosome maturation. DEAD/DEAH box RNA helicase PRH75	(ATRH7);PLANT RNA HELICASE75 (PRH75)	-0.823403	2.17216e-07
AT4G31390	Protein kinase superfamily protein;(source:Araport11)	(ATACDO1);ABC1-LIKE KINASE 1 (ABC1K1);PROTON GRADIENT REGULATION 6 (PGR6);ABC1-LIKE KINASE RELATED TO CHLOROPHYLL DEGRADATION AND OXIDATIVE STRESS 1 (ACDO1)	-0.968689	2.18718e-07
AT4G39400	Encodes a plasma membrane localized leucine-rich repeat receptor kinase involved in brassinosteroid signal transduction. BRI1 ligand is brassinolide which binds at the extracellular domain. Binding results in phosphorylation of the kinase domain which activates the BRI1 protein leading to BR responses. Residue T-1049 and either S-1044 or T-1045 were essential for kinase function in vitro and norm…	BRASSINOSTEROID INSENSITIVE 1 (BRI1);CABBAGE 2 (CBB2);DWARF 2 (DWF2);BR INSENSITIVE 1 (BIN1); (ATBRI1)	-0.782076	2.22528e-07
AT1G19715	Mannose-binding lectin superfamily protein;(source:Araport11)		-1.06537	2.27773e-07
AT1G28440	LRR-RLK protein involved in seed longevity. Induced by aging, mutant seeds show decreased germination rate upon aging treatment.	HAESA-LIKE 1 (HSL1)	-0.876925	2.24949e-07
AT5G05960	Involved in adventitious root organogenesis.		-1.53646	3.04793e-07
AT2G03710	This gene belongs to the family of SEP genes. It is involved in the development of sepals, petals, stamens and carpels. Additionally, it plays a central role in the determination of flower meristem and organ identity.	SEPALLATA 4 (SEP4);AGAMOUS-LIKE 3 (AGL3)	-0.971484	2.4987e-07
AT1G11840	Encodes Ni+ dependent glyoxalase I homolog ATGLX1.	GLYOXALASE I HOMOLOG (GLX1);GLYOXALASEI 3 (ATGLYI3)	-0.771786	2.3366e-07
AT3G21755	Natural antisense transcript overlaps with AT3G21760;(source:Araport11)		-2.94623	3.4321e-07
AT5G02260	member of Alpha-Expansin Gene Family. Naming convention from the Expansin Working Group (Kende et al, 2004. Plant Mol Bio)	EXPANSIN A9 (ATEXPA9); (EXP9);EXPANSIN A9 (EXPA9); (ATHEXP ALPHA 1.10); (ATEXP9)	-1.26035	2.54938e-07
AT4G13770	Encodes a cytochrome p450 enzyme that catalyzes the initial conversion of aldoximes to thiohydroximates in the synthesis of glucosinolates not derived from tryptophan. Also has a role in auxin homeostasis.	CYTOCHROME P450, FAMILY 83, SUBFAMILY A, POLYPEPTIDE 1 (CYP83A1);REDUCED EPIDERMAL FLUORESCENCE 2 (REF2)	-1.95852	2.44667e-07
AT1G16340	Encodes a protein with putative 3-deoxy-D-manno-octulosonic acid 8-phosphate synthetase activity. This gene share a very high sequence homology with its homologue AtkdsA1 (AT1G79500).	(ATKDSA2); (ATKDO8PS)	-1.33313	3.07991e-07
AT1G72090	Methylthiotransferase;(source:Araport11)		-1.13133	2.78999e-07
AT5G67200	Leucine-rich repeat protein kinase family protein;(source:Araport11)		-1.31829	3.2257e-07
AT4G39460	Encodes a plastid metabolite transporter required for the import of S-Adenosylmethionine from the cytosol. Impaired function of SAMT1 led to decreased accumulation of prenyllipids and mainly affected the chlorophyll pathway.	S-ADENOSYLMETHIONINE CARRIER 1 (SAMC1);SAM TRANSPORTER1 (SAMT1)	-0.94545	2.63775e-07
AT3G22960	encodes a chloroplast pyruvate kinase alpha subunit. Important for seed oil biosynthesis. Ubiquitously expressed, with significantly increased expression in maturing seeds. The mRNA is cell-to-cell mobile.	PLASTIDIAL PYRUVATE KINASE 1 (PKP1); (PKP-ALPHA)	-1.04764	2.54368e-07
AT1G19920	encodes a chloroplast form of ATP sulfurylase.	(APS2);ATP SULFURYLASE ARABIDOPSIS 1 (ASA1); (ATPS2)	-0.921214	2.53924e-07
AT4G00730	Encodes a homeodomain protein of the HD-GLABRA2 group. Involved in the accumulation of anthocyanin and in root development. Loss of function mutants have increased cell wall polysaccharide content.	ANTHOCYANINLESS 2 (ANL2);ARABIDOPSIS THALIANA HOMEODOMAIN PROTEIN (AHDP)	-1.08277	2.53924e-07
AT4G14040	selenium-binding protein 2;(source:Araport11)	EMBRYO SAC DEVELOPMENT ARREST 38 (EDA38);SELENIUM-BINDING PROTEIN 2 (SBP2)	-1.82491	2.56636e-07
AT5G56380	F-box/RNI-like/FBD-like domains-containing protein;(source:Araport11)		-0.740039	2.92707e-07
AT3G02210	COBRA-like protein 1 precursor;(source:Araport11)	COBRA-LIKE PROTEIN 1 PRECURSOR (COBL1)	-0.836889	3.36027e-07
AT4G02130	Encodes a protein with putative galacturonosyltransferase activity.	(LGT10);GALACTURONOSYLTRANSFERASE-LIKE 6 (GATL6)	-1.35039	2.7613e-07
AT4G19070	Putative membrane lipoprotein;(source:Araport11)		-0.752668	3.20101e-07
AT1G02280	Encodes a GTP-binding GTP-ase. Component of the chloroplast protein import machinery. Required for import of POR B into plastids. Toc33 phosphorylation may not play an important role in vivo.	TRANSLOCON AT THE OUTER ENVELOPE MEMBRANE OF CHLOROPLASTS 33 (TOC33);PLASTID PROTEIN IMPORT 1 (PPI1); (ATTOC33)	-1.15885	2.87295e-07
AT4G00150	Belongs to one of the LOM (LOST MERISTEMS) genes: AT2G45160 (LOM1), AT3G60630 (LOM2) and AT4G00150 (LOM3). LOM1 and LOM2 promote cell differentiation at the periphery of shoot meristems and help to maintain their polar organization.	(SCL6-IV);LOST MERISTEMS 3 (LOM3);ARABIDOPSIS THALIANA HAIRY MERISTEM 3 (ATHAM3);HAIRY MERISTEM 3 (HAM3)	-0.812592	2.80567e-07
AT2G21170	Encodes a plastidic triose phosphate isomerase. Mutants with reduced pdTPI levels have difficulty transitioning from heterotrophic to autotrophic growth. The related phenotypes, such as chlorosis in light-grown seedlings may result from an accumulation of dihydroxyacetone phosphate (DHAP) and methylglyoxal (MG) in these mutants. Both splice variants appear to be expressed, but the At2g21170.2 var…	TRIOSEPHOSPHATE ISOMERASE (TIM);PLASTID ISOFORM TRIOSE PHOSPHATE ISOMERASE (PDTPI)	-0.706412	2.87483e-07
AT5G52030	TraB family protein;(source:Araport11)		-0.734738	2.9184e-07
AT5G19350	RBP45d is a component of the U1 small nuclear ribonucleoprotein and regulates alternative splicing.	(RBP45D)	-0.452302	2.85469e-07
AT4G08870	Encodes one of the two arginase in the genome. Gene expression is enhanced by methyl jasmonate treatment. It is involved in the defense response to B.cinerea.	ARGININE AMIDOHYDROLASE 2 (ARGAH2)	-1.80599	3.00636e-07
AT5G08340	Nucleotidylyl transferase superfamily protein;(source:Araport11)		-0.836944	3.65273e-07
AT5G17660	tRNA (guanine-N-7) methyltransferase;(source:Araport11)	(ATTRM8B);TRNA METHYLTRANSFERASE 8B (TRM8B)	-0.971189	3.53388e-07
AT1G06960	Similar to U2B'. Functions in cold stress induced alternative splicing.	U2B"-LIKE (U2BL)	-0.642395	3.19445e-07
AT5G49020	Encodes a type I protein arginine methyltransferase. PRMT4a can catalyze the asymmetric dimethylation of arginines 2,17, and 26 on histone 3 and can also methylate myelin basic protein in vitro. Double mutants lacking PRMT4a and 4b have reduced levels of histone 3 methylated at R17. These double mutants flower late due to defects in the autonomous pathway and they have elevated levels of FLC tran…	PROTEIN ARGININE METHYLTRANSFERASE 4A (PRMT4A);ARABIDOPSIS THALIANA PROTEIN ARGININE METHYLTRANSFERASE 4A (ATPRMT4A)	-1.01735	3.17337e-07
AT2G47790	Encodes GIGANTUS1 (GTS1), a member of Transducin/WD40 protein superfamily. Controls seed germination, growth and biomass accumulation.	GIGANTUS 1 (GTS1)	-0.658955	3.23906e-07
AT1G15730	Cobalamin biosynthesis CobW-like protein;(source:Araport11)		-0.978806	3.17337e-07
AT2G30170	Encodes a chloroplast PP2C phosphatase that is required for efficient dephosphorylation of PSII proteins and involved in light acclimation.Loss of function enhances immunity to bacterial pathogens.	PHOTOSYSTEM II CORE PHOSPHATASE (PBCP); (ATPP2C26)	-0.854923	3.19445e-07
AT1G69935	Encodes a nuclear localized serine-arginine-aspartate-rich protein that acts as a negative regulator of photomorphogenesis.	SHORT HYPOCOTYL IN WHITE LIGHT1 (SHW1)	-0.80705	3.17337e-07
AT3G15790	Protein containing methyl-CpG-binding domain.Has sequence similarity to human MBD proteins.	METHYL-CPG-BINDING DOMAIN 11 (MBD11); (ATMBD11)	-1.08766	3.25633e-07
AT1G08520	Encodes the CHLD subunit of the Mg-chelatase enzyme involved in chlorophyll biosynthesis. Lines carrying recessive mutations of this locus are white and seedling lethal.	ALBINA 1 (ALB1); (ALB-1V); (CHLD);PIGMENT DEFECTIVE EMBRYO 166 (PDE166); (V157)	-0.814397	3.19445e-07
AT1G63670	hypothetical protein (DUF3741);(source:Araport11)	TON1 RECRUITING MOTIF 12 (TRM12)	-1.02376	3.49899e-07
AT5G08650	Critical for chloroplast protein synthesis under suboptimal conditions. Essential translation factor that promotes the efficiency of chloroplast protein synthesis.	(CPLEPA)	-0.914524	3.24084e-07
AT1G60950	encodes a major leaf ferredoxin	(FED A); (FD2);FERREDOXIN 2 (ATFD2)	-1.53982	3.45353e-07
AT3G59000	F-box/RNI-like superfamily protein;(source:Araport11)		-0.609506	4.12665e-07
AT4G00460	Encodes a member of KPP-like gene family, homolog of KPP (kinase partner protein) gene in tomato. Also a member of the RopGEF (guanine nucleotide exchange factor) family, containing the novel PRONE domain (plant-specific Rop nucleotide exchanger), which is exclusively active towards members of the Rop subfamily.	(ATROPGEF3);ROP (RHO OF PLANTS) GUANINE NUCLEOTIDE EXCHANGE FACTOR 3 (ROPGEF3)	-2.89411	4.83124e-07
AT2G27340	N-acetylglucosaminylphosphatidylinositol de-N-acetylase family protein;(source:Araport11)		-0.702601	4.15486e-07
AT1G64430	Pentatricopeptide repeat (PPR) superfamily protein;(source:Araport11)		-0.914074	3.4321e-07
AT1G04590	PPR containing-like protein;(source:Araport11)		-0.573096	3.81327e-07
AT1G12300	RFL2 is a pentatricopeptide repeat protein involved in mitochondrial RNA processing.	RESTORER-OF-FERTILITY-LIKE 2 (RFL2)	-1.48347	5.03138e-07
AT3G06660	PAPA-1-like family protein / zinc finger (HIT type) family protein;(source:Araport11)	(IES2B)	-0.715221	4.13278e-07
AT5G58560	FOLK is a farnesol kinase that can phosphorylate farnesol using an NTP donor. It can also phosphorylate geraniol, or geranylgeraniol, but it prefers farnesol in experiments performed using yeast membranes. folk loss-of-function mutants show ABA hypersensitivity in a seed germination assay and the mutants also exhibit abnormal flower development, including extra carpel formation, when subjected to…	FARNESOL KINASE (FOLK)	-0.511038	3.52334e-07
AT1G65380	Receptor-like protein containing leucine-rich repeats. Regulates both meristem and organ development in Arabidopsis.	RECEPTOR LIKE PROTEIN 10 (AtRLP10);CLAVATA 2 (CLV2)	-0.83575	4.23231e-07
AT5G07860	HXXXD-type acyl-transferase family protein;(source:Araport11)		-0.847829	3.7462e-07
AT1G34100	pseudogene of Protein kinase superfamily protein;(source:Araport11)		-2.25221	5.24772e-07
AT2G22200	encodes a member of the DREB subfamily A-6 of ERF/AP2 transcription factor family. The protein contains one AP2 domain. There are 8 members in this subfamily including RAP2.4.	(ERF56)	-1.91645	4.73414e-07
AT1G49130	Subgroup III member of the B-box (BBX) family; repressor of floral transition under long-day conditions; regulated by heat shock; interacts with CO; negatively regulates flowering time.	B-BOX DOMAIN PROTEIN 17 (BBX17)	-1.95346	4.62447e-07
AT5G46270	Disease resistance protein (TIR-NBS-LRR class) family;(source:Araport11)		-1.04674	3.7967e-07
AT4G26795	Natural antisense transcript overlaps with AT4G26790;(source:Araport11)		-1.35616	5.14961e-07
AT5G56780	Encodes a transcriptional regulator that is required for the induction of dormancy during late seed development.ET2 contains DNA and Zinc binding domains and is involved in DNA methylation. ET2 may function in DNA repair.	EFFECTOR OF TRANSCRIPTION2 (ET2);ARABIDOPSIS EFFECTOR OF TRANSCRIPTION2 (ATET2)	-1.36	5.07035e-07
AT1G65320	Cystathionine beta-synthase (CBS) family protein;(source:Araport11)	CBS DOMAIN CONTAINING PROTEIN 6 (CBSX6)	-0.671387	3.83833e-07
AT4G38970	Protein is tyrosine-phosphorylated and its phosphorylation state is modulated in response to ABA in Arabidopsis thaliana seeds.	FRUCTOSE-BISPHOSPHATE ALDOLASE 2 (FBA2); (ATFBA2)	-1.60314	4.11484e-07
AT5G03190	Conserved peptide uORF; regulates translation of any downstream ORF in response to environmental signals heat stress and water limitation.	CONSERVED PEPTIDE UPSTREAM OPEN READING FRAME 47 (CPuORF47)	-0.769001	4.09924e-07
AT5G42765	plasma membrane fusion protein;(source:Araport11)		-0.917408	4.01082e-07
AT1G56500	Encodes a thylakoid membrane protein with thioredoxin-like and beta-propeller domains located in the lumen and a haloacid-dehalogenase domain exposed to the chloroplast stroma. The protein's role may be to prevent formation of a slowly reversible form of antenna quenching, thereby maintaining the efficiency of light harvesting. The mRNA is cell-to-cell mobile.	SUPPRESSOR OF QUENCHING 1 (SOQ1)	-0.943117	3.9085e-07
AT3G63190	The gene encodes a chloroplast ribosome recycling factor homologue. Analysis of mutants revealed its role in the chloroplast development and eary stages of embryo development.	RIBOSOME RECYCLING FACTOR, CHLOROPLAST PRECURSOR (RRF);HIGH CHLOROPHYLL FLUORESCENCE AND PALE GREEN MUTANT 108 (HFP108);CHLOROPLAST RIBOSOME RECYCLING FACTOR (cpRRF);ARABIDOPSIS THALIANA CHLOROPLAST RIBOSOME RECYCLING FACTOR (AtcpRRF)	-1.16319	3.95677e-07
AT2G19940	Putative N-acetyl-gamma-glutamyl-phosphate reductase;(source:Araport11)		-0.815998	3.94334e-07
AT5G61340	transmembrane protein;(source:Araport11)		-0.830067	4.33271e-07
AT4G19710	Encodes a bifunctional aspartate kinase/homoserine dehydrogenase. These two activities catalyze the first and the third steps toward the synthesis of the essential amino acids threonine, isoleucine and methionine.	ASPARTATE KINASE-HOMOSERINE DEHYDROGENASE II (AK-HSDH II);ASPARTATE KINASE-HOMOSERINE DEHYDROGENASE (AK-HSDH)	-0.869379	4.00636e-07
AT1G24450	Putative RNAse III-Like protein; intracellular localization affected by TBSV.	NUCLEAR FUSION DEFECTIVE 2 (NFD2); (RTL4)	-1.05924	4.68646e-07
AT1G35516	myb-like transcription factor family protein;(source:Araport11)		-1.03935	4.12665e-07
AT5G36790	Haloacid dehalogenase-like hydrolase (HAD) superfamily protein;(source:Araport11)		-1.22238	4.07722e-07
AT2G28150	DUF966 domain containing protein, expressed during embryogenesis.	SOSEKI3 (SOK3)	-1.52896	4.90382e-07
AT5G19150	AT5G19150 is a dehydratase that converts (S)-NAD(P)HX to NAD(P)H.		-0.606139	4.43961e-07
AT5G36700	2-phosphoglycolate phosphatase 1;(source:Araport11)	(ATPGLP1);2-PHOSPHOGLYCOLATE PHOSPHATASE 1 (PGLP1)	-1.23617	4.25217e-07
AT3G15380	Encodes a member of a choline transporter-like protein family that facilitates choline transport, localizes to the trans-Golgi network, and during cytokinesis is associated with the phragmoplast. Loss-of-function results in an altered choline metabolite profile, defects in sieve plate and sieve pore formation and impaired phloem transport.	CHOLINE TRANSPORTER-LIKE 1 (CHER1);CHOLINE TRANSPORTER-LIKE 1 (ATCTL1);CHOLINE TRANSPORTER-LIKE 1 (CTL1)	-1.07949	4.44207e-07
AT2G02020	Major facilitator superfamily protein;(source:Araport11)	PEPTIDE TRANSPORTER 4 (PTR4); (AtPTR4);NRT1/ PTR FAMILY 8.4 (NPF8.4); (ATNPF8.4)	-1.8987	5.55324e-07
AT3G14415	Encodes a glycolate oxidase that modulates reactive oxygen species-mediated signal transduction during nonhost resistance. The mRNA is cell-to-cell mobile.	GLYCOLATE OXIDASE 2 (GOX2)	-1.43983	4.43122e-07
AT3G13226	regulatory protein RecX family protein;(source:Araport11)		-0.527772	4.60088e-07
AT2G29660	zinc finger (C2H2 type) family protein;(source:Araport11)		-1.2555	6.22053e-07
AT5G07670	RNI-like superfamily protein;(source:Araport11)		-0.739353	4.50947e-07
AT3G61870	Membrane protein (ECM1) located in chloroplast.		-1.25103	4.40902e-07
AT5G44410	FAD-binding Berberine family protein;(source:Araport11)	(ATBBE27)	-1.64293	5.13005e-07
AT3G61430	a member of the plasma membrane intrinsic protein subfamily PIP1. localizes to the plasma membrane and exhibits water transport activity in Xenopus oocyte. expressed ubiquitously and protein level decreases slightly during leaf development. The mRNA is cell-to-cell mobile.	PLASMA MEMBRANE INTRINSIC PROTEIN 1A (PIP1A);ARABIDOPSIS THALIANA PLASMA MEMBRANE INTRINSIC PROTEIN 1 (ATPIP1);PLASMA MEMBRANE INTRINSIC PROTEIN 1 (PIP1);PLASMA MEMBRANE INTRINSIC PROTEIN 1;1 (PIP1;1)	-1.17786	4.53922e-07
AT1G49010	Duplicated homeodomain-like superfamily protein;(source:Araport11)	(MYBS1)	-1.63625	5.16751e-07
AT1G45230	DCL protein (DUF3223);(source:Araport11)		-1.21278	4.49633e-07
AT3G52155	Phosphoglycerate mutase family protein;(source:Araport11)		-0.70374	4.49633e-07
AT1G09150	pseudouridine synthase and archaeosine transglycosylase (PUA) domain-containing protein;(source:Araport11)		-0.493748	4.48872e-07
AT3G55800	Encodes the chloroplast enzyme sedoheptulose-1,7-bisphosphatase (SBPase), involved in the carbon reduction of the Calvin cycle. Increase in SBPase activity in transgenic lines accumulate up to 50% more sucrose and starch than wild-type. The mRNA is cell-to-cell mobile.	SEDOHEPTULOSE-BISPHOSPHATASE (SBPASE)	-1.57288	4.64345e-07
AT5G57330	Galactose mutarotase-like superfamily protein;(source:Araport11)		-0.614067	4.43053e-07
AT2G35490	Involved in photoprotection of photosystem II.	FIBRILLIN2 (FBN2)	-0.45616	4.49633e-07
AT1G57870	SK3-like kinase, subgroup IV	SHAGGY-LIKE KINASE 42 (SK42); (ASK&#948;)	-0.637201	4.59135e-07
AT4G38160	Encodes a member of the mitochondrial transcription termination factor family. MTERF6 is localized to both the mitochondria and chloroplast. It is required for ILE tRNA maturation during chloroplast development. Loss of function of MTERF6 results in plants with defective chloroplasts or reduced rate of photosynthesis when MTERF6 expression is low.	PIGMENT DEFECTIVE 191 (pde191);MITOCHONDRIAL TRANSCRIPTION TERMINATION FACTOR 6 (MTERF6)	-1.67809	5.04766e-07
AT2G26550	Encodes a heme oxygenase-like protein lacking the conserved histidine residue at the active site that is usually involved in heme-iron coordination. It is unable to bind and degrade heme. Mutant analyses suggest a role in photomorphogenesis. The protein can bind the heme precursor, proto IX, which could be biologically significant and point to a role in the regulation of the two tetrapyrrole bios…	HEME OXYGENASE 2 (HO2)	-0.867099	4.90382e-07
AT1G32060	Phosphoribulokinase is an essential enzyme of the Calvin-Benson-Bassham (CBB) cycle (photosynthetic carbon fixation). It catalyzes the ATP-dependent conversion of ribulose-5-phosphate (Ru5P) to ribulose-1,5-bisphosphate.	PHOSPHORIBULOKINASE (PRK)	-1.70704	4.81463e-07
AT5G05550	Encodes trihelix-domain transcription factor VFP5. Interacts with agrobacterium virulence protein VirF.	(At5g05550);EIN2 NUCLEAR ASSOCIATED PROTEIN 2 (ENAP2);VFP5 (VFP5)	-0.954221	5.57122e-07
AT2G44210	carboxyl-terminal peptidase (DUF239);(source:Araport11)		-0.857847	4.64345e-07
AT1G52000	Mannose-binding lectin superfamily protein;(source:Araport11)		-2.22921	4.76113e-07
AT4G37000	Mutants have spontaneous spreading cell death lesions and constitutive activation of defenses in the absence of pathogen infection. Its product was shown to display red chlorophyll catabolite reductase (RCCR), which catalyzes one step in the breakdown of the porphyrin component of chlorophyll. The enzyme was further assessed to be a Type-1 (pFCC-1-producing) RCCR.Upon P. syringae infection, ACD2 …	ACCELERATED CELL DEATH 2 (ACD2);ARABIDOPSIS THALIANA RED CHLOROPHYLL CATABOLITE REDUCTASE (ATRCCR)	-0.819135	4.64345e-07
AT3G29290	Pentatricopeptide repeat (PPR) superfamily protein;(source:Araport11)	EMBRYO DEFECTIVE 2076 (emb2076)	-0.813337	4.9737e-07
AT1G78960	Encodes a multifunctional 2-3-oxidosqualene (OS)-triterpene cyclase that can cyclize OS into lupeol, alpha- and beta-amyrin.	LUPEOL SYNTHASE 2 (LUP2);LUPEOL SYNTHASE 2 (ATLUP2)	-0.697473	5.83192e-07
AT1G10660	transmembrane protein;(source:Araport11)		-0.978087	4.87623e-07
AT3G46100	histidyl-tRNA synthetase	HISTIDYL-TRNA SYNTHETASE 1 (ATHRS1);HISTIDYL-TRNA SYNTHETASE 1 (HRS1)	-0.570049	4.90637e-07
AT2G45250	Member of the DREAM complex, which represses growth in response to DNA damage, LIN52 type.	(LIN52A)	-0.704658	5.15877e-07
AT2G14910	Interacts with chloroplast chaperone CLPC1, which unfolds and delivers substrates to the stromal CLPPRT protease complex for degradation.	(DUF760-4)	-0.829144	5.11762e-07
AT5G21100	Plant L-ascorbate oxidase;(source:Araport11)		-1.47525	5.53633e-07
AT5G54770	Encodes a thiamine biosynthetic gene that has a dual function in thiamine biosynthesis and mitochondrial DNA damage tolerance. It appears to be involved in producing the thiazole portion of thiamine (vitamin B1). A crystal structure of the protein reveals that it forms a 2-ring homo-octamer. The mRNA is cell-to-cell mobile.	(THI1);THIAMINE4 (THI4);THIAZOLE REQUIRING (TZ)	-1.61844	5.57122e-07
AT5G63530	Farnesylated protein that binds metals.	ARABIDOPSIS THALIANA FARNESYLATED PROTEIN 3 (ATFP3);HEAVY METAL ASSOCIATED PROTEIN 54 (ATHMP54);FARNESYLATED PROTEIN 3 (FP3)	-1.44467	5.5115e-07
AT5G50250	Encodes a RNA binding protein. A substrate of the type III effector HopU1 (mono-ADP-ribosyltransferase). Supports editing of specific CP31A-dependent sites.	CHLOROPLAST RNA-BINDING PROTEIN 31B (CP31B)	-0.780795	5.17053e-07
AT1G13280	Encodes allene oxide cyclase. One of four genes in Arabidopsis that encode this enzyme, which catalyzes an essential step in jasmonic acid biosynthesis. Gene expression is reduced during senescence, a process that involves jasmonic acid signalling pathway.	ALLENE OXIDE CYCLASE 4 (AOC4)	-1.09951	5.35032e-07
AT2G18850	SET domain-containing protein;(source:Araport11)		-1.02853	6.35333e-07
AT5G28020	Encodes cysteine synthase CysD2.	CYSTEINE SYNTHASE D2 (CYSD2);CYSTEINE SYNTHASE D2 (ATCYSD2)	-1.22127	5.55324e-07
AT1G65070	DNA mismatch repair protein MutS, type 2;(source:Araport11)		-1.30065	5.84185e-07
AT1G21440	Phosphoenolpyruvate carboxylase family protein;(source:Araport11)		-1.43796	5.41053e-07
AT1G31950	Sesterterpene synthase which produces various sesterpne backbones bia type-A cyclization mechanism.	TERPENE SYNTHASE 29 (TPS29)	-2.69643	8.07151e-07
AT1G69510	cAMP-regulated phosphoprotein 19-related protein;(source:Araport11)		-0.569917	5.45779e-07
AT5G65700	Encodes a CLAVATA1-related receptor kinase-like protein required for both shoot and flower meristem function. Very similar to BAM2,with more than 85% a.a. identity. It has a broad expression pattern and is involved in vascular strand development in the leaf, control of leaf shape, size and symmetry, male gametophyte development and ovule specification and function. Anthers of double mutants (bam1…	BARELY ANY MERISTEM 1 (BAM1)	-1.05533	5.63143e-07
AT5G14060	lysine-sensitive aspartate kinase	(AK2); (CARAB-AK-LYS)	-1.08892	5.62507e-07
AT3G26300	putative cytochrome P450	CYTOCHROME P450, FAMILY 71, SUBFAMILY B, POLYPEPTIDE 34 (CYP71B34)	-1.28744	6.27861e-07
AT1G73090	WD repeat protein;(source:Araport11)		-1.26584	7.39136e-07
AT2G42190	rho GTPase-activating gacO-like protein;(source:Araport11)		-1.02405	6.23247e-07
AT5G49945	hypothetical protein (DUF1682);(source:Araport11)		-0.728631	6.08205e-07
AT1G59750	Encodes a member of the auxin response factor family. ARFs bind to the cis element 5'-TGTCTC-3' ARFs mediate changes in gene expression in response to auxin. ARF's form heterodimers with IAA/AUX genes. ARF1 enhances mutant phenotypes of ARF2 and may act with ARF2 to control aspects of maturation and senescence.ARF1:LUC and 3xHA:ARF1 proteins have a half-life of ~3-4 hours and their degradation is…	AUXIN RESPONSE FACTOR 1 (ARF1)	-0.490074	5.74033e-07
AT1G72200	RING/U-box superfamily protein;(source:Araport11)	ARABIDOPSIS TOXICOS EN LEVADURA 11 (ATL11)	-1.90432	8.45494e-07
AT3G47430	member of the peroxin11 (PEX11) gene family, located on the peroxisome membrane, controls peroxisome proliferation. The mRNA is cell-to-cell mobile.	PEROXIN 11B (PEX11B)	-2.00524	6.19841e-07
AT1G27150	Tetratricopeptide repeat (TPR)-like superfamily protein;(source:Araport11)		-0.775075	6.37431e-07
AT1G09820	Pentatricopeptide repeat (PPR-like) superfamily protein;(source:Araport11)		-0.795721	7.66101e-07
AT5G02150	Encodes one of the Arabidopsis orthologs of the human Hsp70-binding protein 1 (HspBP-1) and yeast Fes1p: Fes1A (AT3G09350), Fes1B (AT3G53800), Fes1C (AT5G02150).	FES1C (Fes1C)	-0.707981	6.28027e-07
AT2G36250	Encodes one of two FtsZ proteins, tubulin-like proteins, in Arabidopsis. It is involved in chloroplast division.	(FTSZ2-1); (ATFTSZ2-1)	-0.813871	5.82716e-07
AT5G63870	Encodes a nuclear localized serine/threonine phosphatase that appears to be regulated by redox activity and is a positive regulator of cryptochrome mediated blue light signalling.	(ATPP7);SERINE/THREONINE PHOSPHATASE 7 (PP7)	-0.41688	5.84306e-07
AT4G03280	Encodes the Rieske FeS center of cytochrome b6f complex. Gene is expressed in shoot but not in root. Mutant has reduced electron transport at saturating light intensities and Q-cycle activity is hypersensitive to acidification of the thylakoid lumen. The mRNA is cell-to-cell mobile.	PHOTOSYNTHETIC ELECTRON TRANSFER C (PETC);PROTON GRADIENT REGULATION 1 (PGR1)	-1.15212	6.41667e-07
AT1G05690	BTB and TAZ domain protein. Acts redunantly with BT1 and BT2 during female gametophyte development. Acts with BT2 during male gametophyte development.	BTB AND TAZ DOMAIN PROTEIN 3 (bt3)	-1.20497	7.26251e-07
AT2G46930	Encodes a pectin acetylesterase that removes cell wall acetate associated with pectin formation in Arabidopsis leaves.	PECTIN ACETYLESTERASE 3 (PAE3)	-0.903094	6.5729e-07
AT5G23010	Encodes a methylthioalkylmalate synthase, catalyzes the condensation reactions of the first two rounds of methionine chain elongation in the biosynthesis of methionine-derived glucosinolates.The mRNA is cell-to-cell mobile.	GLUCOSINOLATE METABOLISM 1 (GSM1);2-ISOPROPYLMALATE SYNTHASE 3 (IMS3);METHYLTHIOALKYLMALATE SYNTHASE 1 (MAM1)	-1.96412	6.17393e-07
AT1G33290	P-loop containing nucleoside triphosphate hydrolases superfamily protein;(source:Araport11)		-0.659574	6.24888e-07
AT2G33810	Encodes a member of the SPL (squamosa-promoter binding protein-like)gene family, a novel gene family encoding DNA binding proteins and putative transcription factors. Contains the SBP-box, which encodes the SBP-domain, required and sufficient for interaction with DNA. It binds DNA, may directly regulate AP1, and is involved in regulation of flowering and vegetative phase change. Its temporal expr…	SQUAMOSA PROMOTER BINDING PROTEIN-LIKE 3 (SPL3)	-1.42207	8.05116e-07
AT4G17880	MYC4 is bHLH transcriptional regulator. It functions as a JAZ-interacting transcription factor that acts together with MYC2 and MYC3 to activate JA-responses. It also functions in blue light mediated secondary cell wall biogenesis via regulation of NST1 expression. MYC4 directly binds to NST1 promoter and activates its expression.	(MYC4)	-1.12231	6.46425e-07
AT2G24150	heptahelical transmembrane protein HHP3	HEPTAHELICAL PROTEIN 3 (HHP3)	-1.00974	6.51265e-07
AT5G61480	Encodes PXY, a receptor-like kinase essential for maintaining polarity during plant vascular-tissue development.	TDIF RECEPTOR (TDR);PHLOEM INTERCALATED WITH XYLEM (PXY)	-0.861959	6.90776e-07
AT5G54520	Splicing factor which functions in embryo development by regulating embryonic patterning.	(CDC40); (PRP17)	-0.696481	8.14035e-07
AT3G58975	pseudogene of F-box family protein		-2.24461	9.45652e-07
AT5G56500	Encodes a subunit of chloroplasts chaperonins that are involved in mediating the folding of newly synthesized, translocated, or stress-denatured proteins. Cpn60 subunits are: Cpn60alpha1 (At2g28000), AtCpn60alpha2 (At5g18820), AtCpn60beta1 (At1g55490), AtCpn60beta2 (At3g13470), AtCpn60beta3 (At5g56500), AtCpn60beta4 (At1g26230).	(CPNB3);CHAPERONIN-60BETA3 (CPN60BETA3)	-1.21596	7.11428e-07
AT3G60810	DUF1499 family protein;(source:Araport11)		-0.66631	6.96373e-07
AT5G23060	Encodes a chloroplast-localized protein that modulates cytoplasmic Ca2+ concentration and is crucial for proper stomatal regulation in response to elevations of external Ca2+. Phosphorylation of this protein is dependent on calcium.	CALCIUM SENSING RECEPTOR (CaS)	-1.81316	6.65919e-07
AT3G06130	Heavy metal transport/detoxification superfamily protein;(source:Araport11)	HEAVY METAL ASSOCIATED PROTEIN 25 (ATHMP25)	-1.92377	9.16751e-07
AT5G16620	chloroplast protein import (Tic40)	PIGMENT DEFECTIVE EMBRYO 120 (PDE120);TRANSLOCON AT THE INNER ENVELOPE MEMBRANE OF CHLOROPLASTS 40 (ATTIC40);TRANSLOCON AT THE INNER ENVELOPE MEMBRANE OF CHLOROPLASTS 40 (TIC40)	-0.605977	6.57086e-07
AT1G62800	Encodes aspartate aminotransferase (Asp4).	ASPARTATE AMINOTRANSFERASE 4 (ASP4)	-1.45945	8.61534e-07
AT2G32540	encodes a gene similar to cellulose synthase The mRNA is cell-to-cell mobile.	CELLULOSE SYNTHASE LIKE B4 (ATCSLB4);CELLULOSE SYNTHASE-LIKE B4 (ATCSLB04);CELLULOSE SYNTHASE LIKE B4 (CSLB04);CELLULOSE SYNTHASE-LIKE B4 (CSLB04)	-1.5424	7.11428e-07
AT2G42290	Leucine-rich repeat protein kinase family protein;(source:Araport11)		-1.66884	9.80262e-07
AT3G22420	Encodes a member of the WNK family (9 members in all) of protein kinases, the structural design of which is clearly distinct from those of other known protein kinases, such as receptor-like kinases and mitogen-activated protein kinases. Its transcription is under the control of circadian rhythms.		-1.09908	7.33127e-07
AT1G57790	F-box family protein;(source:Araport11)	FBOX/DUF295-RELATED 1 (ATFDR1)	-1.0292	8.80233e-07
AT2G18230	Encodes a protein that might have inorganic pyrophosphatase activity.	PYROPHOSPHORYLASE 2 (AtPPa2);PYROPHOSPHORYLASE 2 (PPa2)	-1.41528	7.2788e-07
AT2G16990	Major facilitator superfamily protein;(source:Araport11)		-1.32332	9.57135e-07
AT1G76405	outer envelope pore 21B-like protein;(source:Araport11)	(OEP2)	-1.32051	9.2901e-07
AT1G27660	basic helix-loop-helix (bHLH) DNA-binding superfamily protein;(source:Araport11)	PERICYCLE FACTOR TYPE-A 5 (PFA5)	-1.20603	1.00993e-06
AT2G38460	Encodes IRON REGULATED1 (IREG1/FPN1), one of the Arabidopsis orthologs (AT2G38460/IREG1/FPN1 and AT5G03570/IREG2/FPN2) the iron efflux transporter ferroportin (FPN) identified in animals.	ARABIDOPSIS THALIANA IRON-REGULATED PROTEIN 1 (ATIREG1);IRON REGULATED 1 (IREG1);FERROPORTIN 1 (FPN1)	-1.17077	9.24978e-07
AT5G55580	Encodes a mitochondrial transcription termination factor (mTERF) family protein. The gene product is targeted to the chloroplast nucleoid and mutants are affected in plastid gene expression and chloroplast development. Mutants, named as twirt1 (twr-1), display altered root meristem function resulting in short roots. Mutation also affects shoot meristem function.	(MTERF9)	-1.02421	8.42205e-07
AT4G04640	One of two genes (with ATPC2) encoding the gamma subunit of Arabidopsis chloroplast ATP synthase.	(ATPC1)	-1.26621	7.90493e-07
AT3G61990	Encodes a protein methyltransferase. Involved in the methylation of plant transmembrane proteins.	O-MTASE FAMILY 3 PROTEIN (OMTF3)	-0.982758	9.16751e-07
AT3G16200	DNA-directed RNA polymerase subunit beta;(source:Araport11)		-0.633181	8.1248e-07
AT1G02145	Plays a role in the regulation of the endoplasmic reticulum-associated degradation of misfolded glycoproteins, and plant growth and stress response.	HOMOLOG OF ASPARAGINE-LINKED GLYCOSYLATION 12 (ALG12);EMS-MUTAGENIZED BRI1(BRASSINOSTEROID INSENSITIVE 1) SUPPRESSOR 4 (EBS4); (SBI2)	-0.513673	7.84392e-07
AT1G09840	GSK3-like kinase, sub-group IV.	SHAGGY-LIKE PROTEIN KINASE 41 (ATSK41);SHAGGY-LIKE PROTEIN KINASE 41 (SK41);HYPERSENSITIVE INDUCED REACTION 1 (HIR1); (AtHIR1); (ASKK)	-0.763957	7.66908e-07
AT2G18710	Encodes a component of the thylakoid-localized Sec system involved in the translocation of cytoplasmic proteins into plastid.	SECY HOMOLOG 1 (SCY1)	-0.855248	7.66101e-07
AT3G24190	ABC1-type kinase, located in chloroplast, involved in protein phosphorylation.	(ABC1K6)	-1.03227	7.70097e-07
AT1G63680	Encodes AtMurE, a homolog of the bacterial MurE that catalyze the ATP-dependent formation of UDP-N-acetylmuramic acid-tripeptide in bacterial peptidoglycan biosynthesis. Localized to plastids. AtMurE is involved in chloroplast biogenesis.	(ATMURE);PIGMENT DEFECTIVE EMBRYO 316 (PDE316); (MURE);ALBINO OR PALE-GREEN 13 (APG13)	-0.996711	8.04381e-07
AT2G04890	Encodes a scarecrow-like protein (SCL21). Member of GRAS gene family.	SCARECROW-LIKE 21 (SCL21)	-0.656948	8.52087e-07
AT5G13410	FKBP-like peptidyl-prolyl cis-trans isomerase family protein;(source:Araport11)		-0.70873	8.00174e-07
AT3G52840	beta-galactosidase 2;(source:Araport11)		-1.44809	8.24771e-07
AT5G56850	hypothetical protein;(source:Araport11)		-1.65038	9.11223e-07
AT2G17550	RB1-inducible coiled-coil protein;(source:Araport11)	TON1 RECRUITING MOTIF 26 (TRM26)	-0.925265	8.14894e-07
AT5G02790	GST functions in reductive deglutathionylation of glutathione conjugates of quercetin.		-0.386928	8.28589e-07
AT3G06430	Encodes PPR2, a pentatricopeptide repeat protein. Binds to plastid 23S rRNA and plays an important role in the first mitotic division during gametogenesis and in cell proliferation during embryogenesis.	EMBRYO DEFECTIVE 2750 (EMB2750);PENTATRICOPEPTIDE REPEAT 2 (PPR2); (AtPPR2);PENTATRICOPEPTIDE REPEAT PROTEIN 2 (PPR2)	-1.28609	8.64898e-07
AT5G10745	transmembrane protein;(source:Araport11)		-0.663539	8.84997e-07
AT5G24420	Encodes a cytosolic 6-phosphogluconolactonase (PGL) thought to be involved in the oxidative pentose-phosphate pathway (OPPP).	6-PHOSPHOGLUCONOLACTONASE 5 (PGL5)	-2.12381	9.98648e-07
AT1G55480	Encodes a member of a novel plant protein family containing a PDZ, a K-box, and a TPR motif. mRNA but not protein levels decrease after wounding. ZKT is phosphorylated at Thr and Ser residues after wounding. The mRNA is cell-to-cell mobile.	(MET1);PROTEIN CONTAINING PDZ DOMAIN, A K-BOX DOMAIN, AND A TPR REGION (ZKT)	-1.12071	8.25773e-07
AT3G06960	TGD4 is an integral dimeric beta-barrel lipid transfer protein that binds PtdOH with its N-terminus and contains dimerization domains at its C-terminus. Mutations in this gene suppress the low temperature-induced phenotype of Arabidopsis tocopherol-deficient mutant vte2.	PIGMENT DEFECTIVE 320 (PDE320);TRIGALACTOSYLDIACYLGLYCEROL 4 (TGD4)	-0.609918	8.20388e-07
AT2G25840	Nucleotidylyl transferase superfamily protein;(source:Araport11)	OVULE ABORTION 4 (OVA4)	-1.09813	8.80608e-07
AT3G62960	Encodes a member of the CC-type glutaredoxin (ROXY) family that has been shown to interact with the transcription factor TGA2.	(ROXY8)	-2.81988	1.25012e-06
AT2G31790	UDP-Glycosyltransferase superfamily protein;(source:Araport11)		-1.53944	8.42511e-07
AT4G14100	transferases, transferring glycosyl groups;(source:Araport11)		-1.58485	1.02286e-06
AT5G13050	5-Formyltetrahydrofolate cycloligase (5-CHO-THF cycloligase - AT5G13050.1) regulates/influences under photorespiratory conditions the activity of another gene product, i.e. serine hydroxymethyltransferase (SHMT) due to accumulating amounts of 5-Formyltetrahydrofolate	5-FORMYLTETRAHYDROFOLATE CYCLOLIGASE (5-FCL)	-0.432844	8.83775e-07
AT3G10405	vacuolar acid trehalase;(source:Araport11)		-1.17875	9.31713e-07
AT5G53860	Encodes a plant-specific protein with a domain similar to the central cysteine-rich domain of DnaJ proteins. It is involved in chloroplast and leaf development.	EMBRYO DEFECTIVE 64 (EMB64);ANGULATA 7 (ANU7);EMBRYO DEFECTIVE 2737 (emb2737)	-1.23821	8.64319e-07
AT2G34310	hypothetical protein;(source:Araport11)		-0.956727	8.61534e-07
AT3G19480	Encodes a stromal phosphoglycerate dehydrogenase with a high NAD(H)-specificity that is active in photosynthesizing chloroplasts and draws its substrate 3-PGA directly from the Calvin-Benson-Bassham cycle.	(3-PGDH);PHOSPHOGLYCERATE DEHYDROGENASE 3 (PGDH3)	-1.29606	9.0129e-07
AT2G41530	Encodes a protein with S-formylglutathione hydrolase activity.	S-FORMYLGLUTATHIONE HYDROLASE (SFGH);ARABIDOPSIS THALIANA S-FORMYLGLUTATHIONE HYDROLASE (AtSFGH)	-0.748437	8.52087e-07
AT2G26730	Leucine-rich repeat protein kinase family protein;(source:Araport11)		-0.712475	8.64626e-07
AT2G31440	Encodes a gamma-secretase subunit. Associates with other subunits in intracellular membrane compartments.	APH-1 (APH-1)	-0.687136	9.09275e-07
AT2G25420	WD40 domain protein which interacts with ROS1 in the base excision repair pathway through DNA methylation.	(RWD40)	-0.742936	1.06214e-06
AT5G11330	FAD/NAD(P)-binding oxidoreductase family protein;(source:Araport11)		-0.860596	8.71156e-07
AT4G37930	Encodes a protein with mitochondrial serine hydroxymethyltransferase activity, which functions in the photorespiratory pathway, catalyzes the conversion of serine and tetrahydrofolate to glycine and 5,10-methylene tetrahydrofolate. Involved in controlling cell damage caused by abiotic stress, such as high light and salt and the hypersensitive defense response of plants.	SERINE TRANSHYDROXYMETHYLTRANSFERASE 1 (SHM1);SERINE TRANSHYDROXYMETHYLTRANSFERASE (STM);SERINE HYDROXYMETHYLTRANSFERASE 1 (SHMT1)	-1.38177	9.55636e-07
AT2G43970	RNA-binding protein;(source:Araport11)	LA RELATED PROTEIN 6B (LARP6B); (ATLARP6B)	-0.612544	9.38792e-07
AT4G05400	copper ion binding protein;(source:Araport11)		-0.897059	1.03038e-06
AT5G54880	Involved in posttranscriptional modification of tRNA. Required for the acp3U20a modification of cytosolic tRNA.	(DTWD2B)	-1.0731	1.23096e-06
AT4G37580	involved in apical hook development. putative N-acetyltransferase	HOOKLESS 1 (HLS1);CONSTITUTIVE PHOTOMORPHOGENIC 3 (COP3);UNUSUAL SUGAR RESPONSE 2 (UNS2)	-1.04666	1.26763e-06
AT5G05690	Encodes a member of the CP90A family, a cytochrome P450 monooxygenase which converts 6-deoxocathasterone to 6-deoxoteasterone in the late C6 oxidation pathway and cathasterone to teasterone in the early C6 oxidation pathway of brassinolide biosynthesis. Expressed in cotyledons and leaves. Mutants display de-etiolation and derepression of light-induced genes in the dark, dwarfism, male sterility a…	CONSTITUTIVE PHOTOMORPHOGENIC DWARF (CPD); (CYP90A);CYTOCHROME P450 90A1 (CYP90A1);CABBAGE 3 (CBB3);DWARF 3 (DWF3); (CYP90)	-1.0918	9.37441e-07
AT3G21760	Encodes HYR1, a UDP glycosyltransferase (UGT). HYR1 glucosylates hypostatin, an inhibitor of cell expansion in vivo to form a bioactive glucoside.	HYPOSTATIN RESISTANCE 1 (HYR1)	-1.3958	9.55636e-07
AT1G29410	Encodes phosphoribosylanthranilate isomerase which catalyzes the third step in tryptophan biosynthesis.	PHOSPHORIBOSYLANTHRANILATE ISOMERASE 3 (PAI3)	-0.845124	1.27617e-06
AT4G18480	Encodes the CHLI subunit of magnesium chelatase which is required for chlorophyll biosynthesis. All four cysteine residues of the protein form two disulfide bonds (Cys102-Cys193 and Cys354-Cys396) under oxidized conditions but are fully reduced by reduction. It was suggested that the redox state of CHLI is regulated in vivo by the change of the redox environment in the chloroplasts probably via t…	(CHLI1);CHLORINA 42 (CH42);CHLORINA 42 (CH-42); (CHL11); (CHLI-1);LOW TEMPERATURE WITH OPEN-STOMATA 1 (LOST1)	-1.28185	9.633e-07
AT3G05345	Chaperone DnaJ-domain superfamily protein;(source:Araport11)	DNA J PROTEIN C82 (DJC82)	-0.955524	1.06202e-06
AT2G39800	encodes a delta1-pyrroline-5-carboxylate synthase that catalyzes the rate-limiting enzyme in the biosynthesis of proline. Gene is expressed in reproductive organs and tissues under non-stress conditions but in the whole plant under water-limiting condition. Expression is also induced by abscisic acid and salt stress in a light-dependent manner. encodes a delta1-pyrroline-5-carboxylate synthase th…	DELTA1-PYRROLINE-5-CARBOXYLATE SYNTHASE 1 (P5CS1); (ATP5CS)	-1.42198	9.62615e-07
AT1G31800	Encodes a protein with &#946;-ring carotenoid hydroxylase activity. The mRNA is cell-to-cell mobile.	CYTOCHROME P450, FAMILY 97, SUBFAMILY A, POLYPEPTIDE 3 (CYP97A3);LUTEIN DEFICIENT 5 (LUT5)	-1.18459	9.66333e-07
AT5G08720	Encodes PIN2 PROMOTER BINDING PROTEIN 1 (PPP1), an evolutionary conserved plant-specific DNA binding protein that acts on transcription of PIN genes. Also named as HCF145. Mutations in HCF145 have reduced level of the tricistronic psaA-psaB-rps (small-subunit ribosomal protein)14 mRNA which encodes for the major subunits of the photosystem I (PSI). HCF145 binds to the 5'UTR of PSAA via a novel TM…	(HCF145);HIGH CHLOROPHYLL FLUORESCENCE 145 (HCF145);PIN2 PROMOTER BINDING PROTEIN 1 (PPP1)	-1.07238	1.06115e-06
AT4G19900	alpha 1,4-glycosyltransferase family protein;(source:Araport11)		-0.648156	1.09521e-06
AT3G51510	Membrane protein located in chloroplast.		-1.5033	1.01226e-06
AT4G32605	Mitochondrial glycoprotein family protein;(source:Araport11)		-0.809915	1.14012e-06
AT1G45201	Target of AtGRP7 regulation.		-1.50236	1.00993e-06
AT4G08790	NIT1 amidase involved in the breakdown of deaminated glutathione (dGSH). It is active towards dGSH and dOA with a preference for dGSH.	(NIT1)	-0.883363	1.19531e-06
AT4G31530	Atypical short-chain dehydrogenase-reductase that functions as a qH-relaxation factor.	RELAXATION OF QH (ROQH)	-0.694412	1.00903e-06
AT2G04039	NdhV is loosely associated with the NDH complex and is required for stabilizing NDH subcomplexes A and E.	(NDHV)	-1.35389	1.04624e-06
AT4G31460	Ribosomal L28 family;(source:Araport11)		-0.55138	1.09569e-06
AT2G29630	Encodes a protein involved in thiamine biosynthesis. The protein is an iron-sulfur cluster protein predicted to catalyze the conversion of 5-aminoimidazole ribonucleotide (AIR) to hydroxymethylpyrimidine phosphate (HMP-P). A severe reduction of THIC levels in plants decreases vitamin B1 (thiamin diphosphate (TPP)) levels and also leads to changes in the levels of numerous other metabolites since …	PYRIMIDINE REQUIRING (PY);THIAMINC (THIC)	-1.89828	1.06214e-06
AT4G00710	Encodes BR-signaling kinase 3 (BSK3), one of the three homologous BR-signaling kinases (BSK1, AT4G35230; BSK2, AT5G46570; BSK3, AT4G00710). Mediates signal transduction from receptor kinase BRI1 by functioning as the substrate of BRI1. Plasma membrane localized.	BRASSINOSTEROID-SIGNALING KINASE 3 (BSK3)	-0.507849	1.02089e-06
AT1G02910	Mutants defective in this gene were shown to have a reduced PSII content (overall reduction in the levels of several PSII subunits) and a disrupted grana stack structure. The N-terminal half of the protein contains two tetratricopeptide repeat (TPR) motifs that are arranged tandemly, each consisting of a 34-residue degenerate consensus sequence. The N-terminal sequence is rich in positive and hyd…	LOW PSII ACCUMULATION1 (LPA1)	-0.532042	1.02497e-06
AT2G36350	Member of AGC VIIIa Kinase gene family.	AGC VIIIA KINASE 1-9 (AGC1-9)	-1.86327	1.36861e-06
AT3G03710	Encodes a chloroplast polynucleotide phosphorylase (PNPase). Involved in response to phosphorus (P) starvation. Mutants impaired in the expression of this gene have been selected through their resistance to fosmidomycin, a strong inhibitor of DXR, an enzyme of the methylerythritol-dependent IPP biosynthesis pathway. The pathway enzymes were upregulated in the mutant seedlings.	(ATKH10);RESISTANT TO INHIBITION WITH FSM 10 (RIF10);POLYNUCLEOTIDE PHOSPHORYLASE (PNP);PIGMENT DEFECTIVE 326 (PDE326)	-1.21567	1.07743e-06
AT1G70950	Microtubule-stabilizing protein. Module with MREL57 regulates microtubule disassembly to mediate stomatal closure in response to drought stress and ABA treatment. MREL57 interacts with, ubiquitinates and degrades WDL7, effect is enhanced by ABA.	WAVE DAMPENED 7 (WDL7)	-2.86639	1.60297e-06
AT4G30810	serine carboxypeptidase-like 29;(source:Araport11)	SERINE CARBOXYPEPTIDASE-LIKE 29 (scpl29)	-0.721407	1.05156e-06
AT1G19350	Encodes brassinosteroid (BR) signalling protein that accumulates in the nucleus as dephosphorylated form in response to BRs. Is phosphorylated by the BIN2 GSK3 kinase. It synergistically interacts with BIM1 to bind to E box sequences (CANNTG). The protein contains a nuclear localization signal (NLS), followed by a highly conserved amino-terminal domain (N) shared by all family members, a BIN2 pho…	BRI1-EMS-SUPPRESSOR 1 (BES1);BRASSINAZOLE-RESISTANT 2 (BZR2); (BES1-L)	-1.12787	1.07429e-06
AT2G01630	O-Glycosyl hydrolases family 17 protein;(source:Araport11)		-0.825583	1.21309e-06
AT3G20230	Member of the uL18 RNA-binding protein family. uL18 proteins share a short structurally conserved domain that binds the 5S rRNA and allow its incorporation into ribosomes.	(UL18-L4)	-1.19381	1.14195e-06
AT1G11720	Encodes a starch synthase that in addition to its role in starch biosynthesis also has a negative regulatory function in the biosynthesis of transient starch. The protein apparently contains a starch-binding domain (SBD).	STARCH SYNTHASE 3 (SS3)	-1.4719	1.11626e-06
AT2G21280	A nuclear-encoded, plastid-targeted protein (AtSulA) whose overexpression causes severe yet stochastic plastid (shown in chloroplasts and leucoplasts) division defects. The protein does not appear to interact with either AtFtsZ proteins when studied in a yeast two-hybrid system.		-0.99115	1.11321e-06
AT3G50440	Encodes a protein shown to have methyl jasmonate esterase activity in vitro. This protein does not act on methyl IAA, MeSA, MeGA4, or MEGA9 in vitro.	ARABIDOPSIS THALIANA METHYL ESTERASE 10 (ATMES10);METHYL ESTERASE 10 (MES10)	-1.47638	1.26226e-06
AT5G11450	PsbP domain protein (Mog1/PsbP/DUF1795-like photosystem II reaction center PsbP family protein);(source:Araport11)		-1.14436	1.11971e-06
AT1G12020	hypothetical protein;(source:Araport11)		-1.4514	1.46292e-06
AT5G59250	Encodes a chloroplast localized H+/glucose antiporter.	PLASTIDIC SUGAR TRANSPORTER (PSUT); (HP59)	-1.01208	1.11788e-06
AT5G05790	Duplicated homeodomain-like superfamily protein;(source:Araport11)		-1.00316	1.44264e-06
AT1G62290	Saposin-like aspartyl protease family protein;(source:Araport11)	PUTATIVE ASPARTIC PROTEINASE A2 (ATPASPA2);PUTATIVE ASPARTIC PROTEINASE A2 (PASPA2)	-1.51696	1.56374e-06
AT1G28610	GDSL-motif esterase/acyltransferase/lipase. Enzyme group with broad substrate specificity that may catalyze acyltransfer or hydrolase reactions with lipid and non-lipid substrates.	GUARD-CELL-ENRICHED GDSL LIPASE 3 (GGL3)	-0.842228	1.17564e-06
AT1G62560	belongs to the flavin-monooxygenase (FMO) family, encodes a glucosinolate S-oxygenase that catalyzes the conversion of methylthioalkyl glucosinolates to methylsulfinylalkyl glucosinolates The mRNA is cell-to-cell mobile.	FLAVIN-MONOOXYGENASE GLUCOSINOLATE S-OXYGENASE 3 (FMO GS-OX3)	-1.71266	1.16043e-06
AT3G19810	BTB/POZ domain protein, putative (DUF177);(source:Araport11)	DOMAIN OF UNKNOWN FUNCTION 177 A (DUF177A); (DUF177)	-0.640123	1.17777e-06
AT4G34190	Encodes a stress enhanced protein that localizes to the thylakoid membrane and whose mRNA is upregulated in response to high light intensity. It may be involved in chlorophyll binding.	STRESS ENHANCED PROTEIN 1 (SEP1)	-1.08906	1.19379e-06
AT5G23570	Required for posttranscriptional gene silencing and natural virus resistance.SGS3 is a member of an 'unknown' protein family. Members of this family have predicted coiled coiled domains suggesting oligomerization and a potential zinc finger domain. Involved in the production of trans-acting siRNAs, through direct or indirect stabilization of cleavage fragments of the primary ta-siRNA transcript. …	SUPPRESSOR OF GENE SILENCING 3 (ATSGS3);SUPPRESSOR OF GENE SILENCING 3 (SGS3)	-1.54857	1.34824e-06
AT5G51110	Encodes a protein involved in Rubisco assembly that also mediates Abscisic acid-dependent stress response. It is a ubiquitination target of the intracellular E3 ligase SDIR1. It selectively regulates the expression of the downstream basic region/leucine zipper motif transcription factor gene ABA-INSENSITIVE5, rather than ABA-RESPONSIVE ELEMENTS BINDING FACTOR3 (ABF3) or ABF4, to regulate ABA-medi…	SDIR1-INTERACTING PROTEIN1 (SDIRIP1);RUBISCO ASSEMBLY FACTOR 2 (RAF2);ATAIRP2 TARGET PROTEIN 1 (ATP1)	-1.42239	1.20332e-06
AT1G29170	Encodes a member of the SCAR family.These proteins are part of a complex (WAVE) complex.The SCAR subunit activates the ARP2/3 complex which in turn act as a nucleator for actin filaments.	(WAVE2);WASP (WISKOTT-ALDRICH SYNDROME PROTEIN)-FAMILY VERPROLIN HOMOLOGOUS PROTEIN 2 (AtSCAR3); (SCAR3)	-1.56315	1.56374e-06
AT4G23670	Polyketide cyclase/dehydrase and lipid transport superfamily protein;(source:Araport11)		-1.22975	1.21613e-06
AT4G34090	cyclin delta-3;(source:Araport11)	PROTEIN IN CHLOROPLAST ATPASE BIOGENESIS (PAB)	-1.1134	1.27965e-06
AT5G10510	Encodes an AP2-domain transcription factor involved in root stem cell identity and root development. It is also required to maintain high levels of PIN1 expression at the periphery of the meristem and modulate local auxin production in the central region of the SAM which underlies phyllotactic transitions. Intronic sequences are required for its expression in flowers.Acts redundantly with PLT5 an…	AINTEGUMENTA-LIKE 6 (AIL6)	-2.16021	1.87917e-06
AT4G30000	Encodes a bifunctional mitochondrial hydroxymethyldihydropterin pyrophosphokinase/ dihydropteroate synthase (HPPK/DHPS). Exists as a dimer.	(MITHPPK/DHPS)	-0.989421	1.6112e-06
AT2G33815	Natural antisense transcript overlaps with AT2G33810;(source:Araport11)		-1.3845	1.77004e-06
AT5G23690	Polynucleotide adenylyltransferase family protein;(source:Araport11)		-1.01472	1.56096e-06
AT1G49890	Together with QWRF1 redundantly modulates cortical microtubule arrangement in floral organ growth and fertility.	QWRF DOMAIN CONTAINING 2 (QWRF2)	-0.693777	1.36583e-06
AT5G06680	Encodes protein similar to yeast SCP98. Yeast SCP98 is essential for the microtubule nucleation activity of the gamma-tubulin ring complexes. Enriched at the post-cytokinetic cell edges in leaves and roots. The mRNA is cell-to-cell mobile.	GAMMA TUBULIN COMPLEX PROTEIN 3 (GCP3);SPINDLE POLE BODY COMPONENT 98 (SPC98);ARABIDOPSIS THALIANA GAMMA TUBULIN COMPLEX PROTEIN 3 (ATGCP3);SPINDLE POLE BODY COMPONENT 98 (ATSPC98)	-0.691205	1.49502e-06
AT5G19370	rhodanese-like domain-containing protein / PPIC-type PPIASE domain-containing protein;(source:Araport11)		-0.667095	1.28077e-06
AT4G02790	Encodes a GTPase that is targeted to chloroplasts and co-fractionated with chloroplast ribosomes. Mutants are embryo lethal due to this essential function being lost.	EMBRYO DEFECTIVE 3129 (EMB3129); (ATRBGA);RIBOSOME BIOGENESIS GTPASE A (RBGA)	-1.21549	1.39946e-06
AT2G40960	Single-stranded nucleic acid binding R3H protein;(source:Araport11)		-1.09832	1.56529e-06
AT5G17310	UDP-glucose pyrophosphorylase, functions redundantly with UGP1 for starch biosynthesis during pollen development.	UDP-GLUCOSE PYROPHOSPHORYLASE 2 (UGP2)	-1.01814	1.34824e-06
AT3G05520	Encodes a capping protein that acts as a phosphatidic acid biosensor and key transducer of fluxes in membrane signaling phospholipids into changes in actin cytoskeleton dynamics.	CAPPING PROTEIN A (CPA); (ATCPA)	-0.539142	1.36384e-06
AT3G50450	Homolog of RPW8	HOMOLOG OF RPW8 1 (HR1)	-3.00051	2.02154e-06
AT2G02130	Predicted to encode a PR (pathogenesis-related) protein. Belongs to the plant defensin (PDF) family with the following members: At1g75830/PDF1.1, At5g44420/PDF1.2a, At2g26020/PDF1.2b, At5g44430/PDF1.2c, At2g26010/PDF1.3, At1g19610/PDF1.4, At1g55010/PDF1.5, At2g02120/PDF2.1, At2g02100/PDF2.2, At2g02130/PDF2.3, At1g61070/PDF2.4, At5g63660/PDF2.5, At2g02140/PDF2.6, At5g38330/PDF3.1 and At4g30070/PDF…	(PDF2.3);LOW-MOLECULAR-WEIGHT CYSTEINE-RICH 68 (LCR68)	-1.06645	1.36073e-06
AT5G11890	harpin-induced protein;(source:Araport11)	EMBRYO DEFECTIVE 3135 (EMB3135)	-0.810779	1.45377e-06
AT5G33280	Voltage-gated chloride channel family protein;(source:Araport11)	CHLORIDE CHANNEL G (CLCG); (ATCLCG)	-0.817959	1.39101e-06
AT5G49990	Xanthine/uracil permease family protein;(source:Araport11)		-1.1504	1.73204e-06
AT5G18140	Chaperone DnaJ-domain superfamily protein;(source:Araport11)	DNA J PROTEIN A69 (DJC69)	-1.05343	1.44136e-06
AT1G78915	Tetratricopeptide repeat (TPR)-like superfamily protein;(source:Araport11)		-0.843884	1.44887e-06
AT4G26720	Encodes catalytic subunit of protein phosphatase X. Expressed at very low levels in A. thaliana flowers, leaves, stems and roots.	PROTEIN PHOSPHATASE X 1 (PPX1);PROTEIN PHOSPHATASE X-1 (PPX-1);PP4 CATALYTIC (PP4C) SUBUNIT 1 (PP4-1);HIGH CROSSOVER RATE1 (HCR1)	-0.531263	1.43873e-06
AT4G30720	Encodes a putative oxidoreductase/electron carrier detected in the chloroplast stroma that is essential to ensure a correct electron flow through the photosynthetic chain and, hence, photosynthesis efficiency and normal growth. Mutations in the Col-0 allele result in pale green pigmentation and defective growth.	PIGMENT DEFECTIVE 327 (PDE327)	-1.54478	1.59644e-06
AT1G23740	AOR is an alkenal/one oxidoreductase that acts on compounds with unsaturated alpha,beta-carbonyls. The activity of this enzyme with a number of substrates, including acrolein and 3-buten-2-one, was demonstrated in vitro using a truncated form of the protein that lacked approximately 80 of the first amino acids. This protein appears to localize to the chloroplast where it likely helps to maintain …	ALKENAL/ONE OXIDOREDUCTASE (AOR)	-1.6307	1.44887e-06
AT3G25530	Encodes gamma-hydroxybutyrate dehydrogenase (AtGHBDH). Contains a NADP-binding domain. GHBDH is proposed to function in oxidative stress tolerance.	(GHBDH); (ATGHBDH);GLYOXYLATE REDUCTASE 1 (GLYR1);GLYOXYLATE REDUCTASE 1 (GR1); (ATGLYR1)	-1.07573	1.42883e-06
AT2G04842	Encodes a dual localized threonyl-tRNA synthetase found both in the mitochondrion and the chloroplast. Plants mutated in this gene terminate as embryos in the globular stage.	EMBRYO DEFECTIVE 2761 (EMB2761)	-0.980303	1.42255e-06
AT1G78560	Chloroplast inner membrane, pantothenate transporter.	BILE ACID:SOD-IUM SYM-PORT-ER 1 (BASS1)	-0.619994	1.4322e-06
AT5G11480	P-loop containing nucleoside triphosphate hydrolases superfamily protein;(source:Araport11)	(ENGB-2)	-0.970189	1.46889e-06
AT1G10610	basic helix-loop-helix (bHLH) DNA-binding superfamily protein;(source:Araport11)		-1.03386	1.93813e-06
AT3G45680	Major facilitator superfamily protein;(source:Araport11)	(NPF2.3)	-2.42819	2.22922e-06
AT5G42310	Encodes a member of the Arabidopsis PPR family, expressed in the chloroplast, that acts as a regulator of chloroplast protein synthesis, interacts with the petB-petD intergenic region, and is required for the generation of petB and petD monocistronic RNAs.	CHLOROPLAST RNA PROCESSING 1 (CRP1)	-1.18138	1.49052e-06
AT1G79230	encodes a sulfurtransferase/rhodaneses, which belongs to a group of enzymes widely distributed in all three phyla that catalyze the transfer of sulfur from a donor to a thiophilic acceptor substrate. The protein and transcript levels are NOT affected by senescence or exogenous cyanide, suggesting that sulfurtransferases are involved in cyanide detoxification.	SULFURTRANSFERASE 1 (ST1); (ATMST1); (STR1);MERCAPTOPYRUVATE SULFURTRANSFERASE 1 (MST1);ARABIDOPSIS THALIANA RHODANESE HOMOLOGUE 1 (ATRDH1)	-0.44452	1.50151e-06
AT2G18440	Encodes a noncoding RNA, a member of an emerging class of transcripts that lack significant open reading frames and encode RNA as their final product. Has been identified as a translated small open reading frame by ribosome profiling.	GENE WITH UNSTABLE TRANSCRIPT 15 (GUT15);SHORT OPEN READING FRAME 20 (SORF20)	-0.843092	1.527e-06
AT1G56000	FAD/NAD(P)-binding oxidoreductase family protein;(source:Araport11)		-0.571648	1.5801e-06
AT5G58480	O-Glycosyl hydrolases family 17 protein;(source:Araport11)		-1.49613	2.04048e-06
AT5G42070	hypothetical protein;(source:Araport11)		-1.51263	1.74684e-06
AT4G34620	Encodes ribosomal protein S16, has embryo-defective lethal mutant phenotype	SMALL SUBUNIT RIBOSOMAL PROTEIN 16 (SSR16)	-1.37894	1.55989e-06
AT2G18560	UDP-Glycosyltransferase superfamily protein;(source:Araport11)		-1.3108	1.99817e-06
AT1G49370	pseudogene of Transmembrane amino acid transporter family protein;(source:Araport11)		-1.44024	2.32024e-06
AT5G57030	Lutein-deficient 2 (LUT2) required for lutein biosynthesis, member of the xanthophyll class of carotenoids. Encodes lycopene epsilon cyclase	LUTEIN DEFICIENT 2 (LUT2)	-1.02323	1.58079e-06
AT1G10970	A member of Zrt- and Irt-related protein (ZIP) family. transcript is induced in response to zinc deficiency in the root and shoot. Expression is regulated by copper, but response to copper deficiency is detected only after three weeks of deficiency. Phosphatidylinositol 4-phosphate 5-kinase (PIP5K) enzyme family member.	(ATZIP4);ZINC TRANSPORTER 4 PRECURSOR (ZIP4)	-1.08106	2.0188e-06
AT5G13690	Encodes an enzyme that is predicted to act as an alpha-N-acetylglucosaminidase (NAGLU). An naglu mutant arrests early in seed development but does not appear to have male or female gametophytic defects. Transcript levels for this gene are increased during reproductive development.	N-ACETYL-GLUCOSAMINIDASE (NAGLU);CYCLOPS 1 (CYL1)	-1.40032	1.72924e-06
AT5G43740	Disease resistance protein (CC-NBS-LRR class) family;(source:Araport11)		-0.772295	1.70714e-06
AT5G63140	purple acid phosphatase 29;(source:Araport11)	PURPLE ACID PHOSPHATASE 29 (ATPAP29);PURPLE ACID PHOSPHATASE 29 (PAP29); (PAP29)	-2.21338	2.4272e-06
AT2G26930	Encodes a 4-(cytidine 5'-phospho)-2-C-methyl-D-erithritol kinase.	4-(CYTIDINE 5'-PHOSPHO)-2-C-METHYL-D-ERITHRITOL KINASE (ATCDPMEK);4-(CYTIDINE 5&#8242;-DIPHOSPHO)-2-C-METHYL-D-ERYTHRITOL KINASE (CMEK);4-(CYTIDINE 5&#8242;-DIPHOSPHO)-2-C-METHYL-D-ERYTHRITOL KINASE (CMK);4-(CYTIDINE 5'-PHOSPHO)-2-C-METHYL-D-ERITHRITOL KINASE (CDPMEK); (ISPE);PIGMENT DEFECTIVE 277 (PDE277)	-1.03616	1.68571e-06
AT3G21750	Encodes a glucosyltransferase that can attach glucose to a number of hydroxylated phenolic compounds as well as quercetins in vitro	UDP-GLUCOSYL TRANSFERASE 71B1 (UGT71B1)	-1.01466	1.59216e-06
AT4G21190	Pentatricopeptide repeat (PPR) superfamily protein;(source:Araport11)	EMBRYO DEFECTIVE 1417 (emb1417)	-1.42642	2.04048e-06
AT4G17540	dynamin;(source:Araport11)		-0.87518	2.04048e-06
AT5G25120	putative cytochrome P450 The mRNA is cell-to-cell mobile.	CYTOCHROME P450, FAMILY 71, SUBFAMILY B, POLYPEPTIDE 11 (CYP71B11)	-1.08348	1.66078e-06
AT5G57440	A member of haloacid dehalogenase-like hydrolase family, HAD-type phosphosugar phosphatase.	GLYCEROL-3-PHOSPHATASE 2 (GPP2); (GS1)	-1.14637	1.82948e-06
AT1G64860	Subunit of chloroplast RNA polymerase, confers the ability to recognize promoter sequences on the core enzyme	(SIGB);RNAPOLYMERASE SIGMA SUBUNIT 2 (SIG2); (RPOD1);RNA POLYMERASE SIGMA SUBUNIT 1 (SIG1);SIGMA FACTOR A (SIGA)	-1.20611	1.66078e-06
AT2G31290	Ubiquitin carboxyl-terminal hydrolase family protein;(source:Araport11)		-0.922494	2.11473e-06
AT5G13650	Encodes SVR3, a putative chloroplast TypA translation elongation GTPase. Loss of SVR3 suppresses variegation mediated by var2. SVR3 is essential for plants? ability to develop functional chloroplasts under chilling stress (8C), but not at normal temperature (22C).	SUPPRESSOR OF VARIEGATION 3 (SVR3)	-0.960819	1.72385e-06
AT4G23740	Leucine-rich repeat protein kinase family protein;(source:Araport11)		-1.21493	1.82276e-06
AT1G33400	Encodes one of the 36 carboxylate clamp (CC)-tetratricopeptide repeat (TPR) proteins (Prasad 2010, Pubmed ID: 20856808) with potential to interact with Hsp90/Hsp70 as co-chaperones.		-0.901065	2.0027e-06
AT3G56080	S-adenosyl-L-methionine-dependent methyltransferases superfamily protein;(source:Araport11)		-1.28866	1.78868e-06
AT5G01920	Chloroplast thylakoid protein kinase STN8 is specific in phosphorylation of N-terminal threonine residues in D1, D2 and CP43 proteins, and Thr-4 in PsbH protein of photosystem II. Phosphorylation of Thr-4 in the wild type required both light and prior phosphorylation at Thr-2.	STATE TRANSITION 8 (STN8)	-1.30349	1.73204e-06
AT4G37250	Leucine-rich repeat protein kinase family protein;(source:Araport11)		-0.813025	1.97573e-06
AT4G23060	Member of IQ67 (CaM binding) domain containing family.	IQ-DOMAIN 22 (IQD22)	-1.31972	1.89093e-06
AT4G15820	ABC subfamily C protein;(source:Araport11)		-1.38493	2.32297e-06
AT1G04250	Transcription regulator acting as repressor of auxin-inducible gene expression. Auxin-inducible AUX/IAA gene. Short-lived nuclear protein with four conserved domains. Domain III has homology to beta alpha alpha dimerization and DNA binding domains. Involved in auxin signaling and is a positive modulator of natural leaf senescence. Auxin induces the degradation of the protein in a dosage-dependent…	AUXIN RESISTANT 3 (AXR3);INDOLE-3-ACETIC ACID INDUCIBLE 17 (IAA17); (ATIAA17)	-1.86003	2.06691e-06
AT5G46550	DNA-binding bromodomain-containing protein;(source:Araport11)	GLOBAL TRANSCRIPTION FACTOR GROUP E 11 (GTE11)	-0.682684	1.94494e-06
AT3G59010	Encodes PME35, a pectin methylesterase. PME35-mediated demethylesterification of the primary cell wall regulates the mechanical strength of the supporting tissue.	PECTIN METHYLESTERASE 61 (PME61);PECTIN METHYLESTERASE 35 (PME35)	-1.26006	2.04048e-06
AT1G56280	Encodes a gene whose transcript level in root and leaves increases to progressive drought stress. The increase in transcript level is independent from abscisic acid level. Sequence is not similar to any protein of known function. It appears to be a member of plant-specific gene family. It's phosphorylated by AtCPK11 in a Ca(2+)-dependent manner at Thr105 and Ser107 within the AtDi19 bipartite nuc…	DROUGHT-INDUCED LIKE 19 (ATDIL9);DROUGHT-INDUCED 19 (DIL9);DROUGHT-INDUCED 19-1 (DIL9-1)	-0.753308	1.82229e-06
AT1G29930	Subunit of light-harvesting complex II (LHCII),which absorbs light and transfers energy to the photosynthetic reaction center. The mRNA is cell-to-cell mobile.	CHLOROPHYLL A/B BINDING PROTEIN 1 (CAB1); (AB140);CHLOROPHYLL A/B PROTEIN 140 (CAB140);LIGHT-HARVESTING CHLOROPHYLL A/B-PROTEIN 1.3 (LHCB1.3);CELLULOSE SYNTHASE LIKE C8 (CLSC8)	-1.95549	2.00547e-06
AT4G26520	Aldolase superfamily protein;(source:Araport11)	FRUCTOSE-BISPHOSPHATE ALDOLASE 7 (FBA7); (ATFBA7)	-1.57972	2.09912e-06
AT5G16990	molecular function has not been defined, was shown involved in oxidative stress tolerance. The mRNA is cell-to-cell mobile.		-0.733612	1.82229e-06
AT2G24290	ubiquitin-associated protein (DUF1068);(source:Araport11)	(ELMO5)	-1.09167	2.16883e-06
AT4G31120	Involved in vernalization. Required for epigenetic silencing of FLC, and for vernalization-mediated histone modification.	SHK1 BINDING PROTEIN 1 (SKB1);PROTEIN ARGININE METHYLTRANSFERASE 5 (PRMT5); (AtPMRT5);CALCIUM UNDERACCUMULATION 1 (CAU1)	-1.11767	1.94958e-06
AT1G67090	Encodes a member of the Rubisco small subunit (RBCS) multigene family: RBCS1A (At1g67090), RBCS1B (At5g38430), RBCS2B (At5g38420), and RBCS3B (At5g38410). Functions to yield sufficient Rubisco content for leaf photosynthetic capacity.	RIBULOSE BISPHOSPHATE CARBOXYLASE SMALL CHAIN 1A (RBCS1A)	-1.33464	2.08237e-06
AT1G56430	Encodes a protein with nicotianamine synthase activity.	ARABIDOPSIS THALIANA NICOTIANAMINE SYNTHASE 4 (ATNAS4);NICOTIANAMINE SYNTHASE 4 (NAS4)	-1.77828	2.34567e-06
AT4G03060	Encodes a truncated and null function protein, due to a 5-bp deletion in cDNA. The functional allele in ecotype Cvi, AOP2, encodes a 2-oxoglutarate-dependent dioxygenase which is involved in glucosinolate biosynthesis. The natural variation in this locus explains the diversification of alkenyl glucosinolate among different ecotypes of Arabidopsis.	ALKENYL HYDROXALKYL PRODUCING 2 (AOP2)	-2.60279	2.18667e-06
AT3G49290	One of four ABI-like proteins.	ABL INTERACTOR-LIKE PROTEIN 2 (ABIL2)	-1.41324	2.31672e-06
AT3G62860	alpha/beta-Hydrolases superfamily protein;(source:Araport11)	(MAGL12)	-1.34358	2.58408e-06
AT1G14520	Encodes MIOX1. Belongs to myo-inositol oxygenase gene family.		-1.55805	2.11806e-06
AT1G24120	encodes a DnaJ-like protein similar to ARG1 and ARL2 that are both involved in root and hypocotyl gravitropism response. However, null mutation in this gene does not result in defects in gravitropism. Gene is expressed in all tissues examined.	ARG1-LIKE 1 (ARL1)	-0.597558	1.96689e-06
AT2G41560	Encodes a calmodulin-regulated Ca(2+)-ATPase that improves salt tolerance in yeast. Localized to the vacuole. Lesion mimic phenotype when mutation in the gene is combined with a mutation in ACA11. Lesion mimic phenotype of double knockout can be suppressed by nutritional supplements that increase anion levels (e.g. 15 mM Nitrate, Chloride, or Phosphate).	AUTOINHIBITED CA(2+)-ATPASE, ISOFORM 4 (ACA4)	-1.58846	1.90695e-06
AT4G28830	S-adenosyl-L-methionine-dependent methyltransferases superfamily protein;(source:Araport11)		-0.744577	2.30979e-06
AT5G54980	Uncharacterized protein family (UPF0497);(source:Araport11)	CASP-LIKE PROTEIN 2D1 (CASPL2D1)	-1.58521	2.54908e-06
AT3G23710	Tic22-like family protein;(source:Araport11)	TRANSLOCON AT THE INNER ENVELOPE MEMBRANE OF CHLOROPLASTS 22-III (AtTic22-III);TRANSLOCON AT THE INNER ENVELOPE MEMBRANE OF CHLOROPLASTS 22-III (Tic22-III)	-0.808945	2.23612e-06
AT1G32220	NAD(P)-binding Rossmann-fold superfamily protein;(source:Araport11)		-0.985922	1.94944e-06
AT3G08840	D-alanine-D-alanine ligase family;(source:Araport11)		-0.517863	1.96395e-06
AT2G01270	Encodes a protein disulfide isomerase-like (PDIL) protein, a member of a multigene family within the thioredoxin (TRX) superfamily. This protein also belongs to the quiescin-sulfhydryl oxidase (QSOX) family, which possess an Erv1-like domain at the COOH terminus in addition to a TRX domain.	QUIESCIN-SULFHYDRYL OXIDASE 2 (AtQSOX2);QUIESCIN-SULFHYDRYL OXIDASE 2 (QSOX2)	-0.480773	1.91526e-06
AT1G14590	Nucleotide-diphospho-sugar transferase family protein;(source:Araport11)		-0.834298	2.23678e-06
AT2G29980	Endoplasmic reticulum enzyme responsible for the synthesis of 18:3 fatty acids from phospholipids. Uses cytochrome b5 as electron donor.	FATTY ACID DESATURASE 3 (FAD3); (AtFAD3)	-1.32288	2.00178e-06
AT5G40950	ribosomal protein large subunit 27;(source:Araport11)	(PRPL27);RIBOSOMAL PROTEIN LARGE SUBUNIT 27 (RPL27)	-0.96127	1.97108e-06
AT1G06240	diiron containing four-helix bundle family ferritin protein, putative (Protein of unknown function DUF455);(source:Araport11)		-1.00724	2.16883e-06
AT5G24105	Encodes a putative arabinogalactan-protein (AGP41).	ARABINOGALACTAN PROTEIN 41 (AGP41)	-2.6516	2.93894e-06
AT1G71990	This gene encodes a Lewis-type alpha 1,4-fucosyltransferase	FUCOSYLTRANSFERASE 13 (FUT13); (ATFUT13); (FUCTC); (FT4-M);ARABIDOPSIS FUCOSYLTRANSFERASE 4 (ATFT4)	-1.34101	2.91373e-06
AT3G61080	Protein kinase superfamily protein;(source:Araport11)		-0.972409	2.12362e-06
AT4G31010	Encodes a nuclear CRM protein required for the processing of many mitochondrial introns. It is involved in the biogenesis of respiratory complexes I and IV in Arabidopsis.	MITOCHONDRIAL CAF-LIKE SPLICING FACTOR 1 (MCSF1)	-0.585493	2.26362e-06
AT5G41960	zinc finger matrin-type protein;(source:Araport11)		-0.617469	2.06691e-06
AT2G48120	The pale cress (pac) mutant affects chloroplast and leaf development; mutants are ABA-deficient and accumulate lower levels of carotenoids and chlorophyll compared to wild type. PAC binds 23srRNA and appears to be required for 50s ribosome assembly. Three alternative transcripts of this gene exist.PAC is essential for photoautotrophic growth and associates with psbK-psbI, ndhF, ndhD, and 23S ribo…	PALE CRESS (PAC)	-1.05065	2.33101e-06
AT1G71920	Encodes a protein that is believed to act as a histidinol-phosphate transaminase involved in histidine biosynthesis. If the gene encoding the other protein shown to have this function, HISN6A (AT5G10330), is disrupted, a residual level of histidine biosynthesis continues, suggesting that HISN6B can somewhat compensate for the loss of HISN6A.	HISTIDINE BIOSYNTHESIS 6B (HISN6B)	-0.712631	2.45973e-06
AT3G12915	Ribosomal protein S5/Elongation factor G/III/V family protein;(source:Araport11)		-1.03491	2.50393e-06
AT1G49480	Encodes a nuclear-localized DNA-binding protein that interacts with ITN1 at the PM and nuclei in vivo and may regulate ITN's subcellular localization.	RELATED TO VERNALIZATION1 1 (RTV1)	-0.684119	2.08105e-06
AT1G02110	bZIP domain class transcription factor (DUF630 and DUF632);(source:Araport11)		-1.05267	2.52133e-06
AT3G46590	Encodes a protein that specifically binds plant telomeric DNA (TTTAGGG)n repeats. Involved in bending DNA. Expressed throughout the plant with highest levels in flowers.	TRF-LIKE 1 (TRFL1); (ATTRP2)	-0.789006	2.07081e-06
AT5G13510	Ribosomal protein L10 family protein;(source:Araport11)	EMBRYO DEFECTIVE 3136 (EMB3136)	-0.898679	2.10531e-06
AT1G34430	2-oxoacid dehydrogenases acyltransferase family protein;(source:Araport11)	EMBRYO DEFECTIVE 3003 (EMB3003)	-1.01485	2.12707e-06
AT4G09620	Mitochondrial transcription termination factor family protein;(source:Araport11)	(MTERF12)	-0.728857	2.11349e-06
AT5G45490	P-loop containing nucleoside triphosphate hydrolases superfamily protein;(source:Araport11)		-0.983843	2.10968e-06
AT5G06340	nudix hydrolase homolog 27;(source:Araport11)	NUDIX HYDROLASE HOMOLOG 27 (ATNUDX27);NUDIX HYDROLASE HOMOLOG 27 (NUDX27)	-0.654206	2.0986e-06
AT2G35840	Sucrose-6F-phosphate phosphohydrolase family protein;(source:Araport11)		-0.677842	2.10353e-06
AT3G56130	biotin/lipoyl attachment domain-containing protein;(source:Araport11)	BCCP-LIKE PROTEIN 3 (BLP3);BIOTIN/LIPOYL ATTACHMENT DOMAIN CONTAINING 1 (BADC1)	-0.796784	2.30806e-06
AT1G31420	Encodes a plasma membrane localized leucine-rich repeat receptor kinase that is involved in cell wall elongation. Loss of function mutations of FEI1 and FEI2 exhibit defects in root and hypocotyl cell elongation. Double mutants are defective in cell wall biosynthesis and have thick hypocotyls, and short, thick roots.	FEI 1 (FEI1)	-0.754147	2.13086e-06
AT5G05980	Encodes one of the three folylpolyglutamate synthetase isoforms (FPGSs): FPGS1 (At5g05980, plastidic), FPGS2 (At3g10160, mitochondrial) and FPGS3 (At3g55630, cytosolic).	DHFS-FPGS HOMOLOG B (ATDFB);FOLYLPOLYGLUTAMATE SYNTHETASE 1 (FPGS1);DHFS-FPGS HOMOLOG B (DFB)	-0.745868	2.17351e-06
AT4G18810	CIA30-type domain protein, located in chloroplast, expressed during early development.		-0.945314	2.16883e-06
AT4G28030	Acyl-CoA N-acyltransferases (NAT) superfamily protein;(source:Araport11)	GCN5&#8208;RELATED N&#8208;ACETYLTRANSFERASE 7 (GNAT7)	-0.577316	2.16415e-06
AT3G56010	transmembrane protein;(source:Araport11)		-1.04254	2.20347e-06
AT5G36230	ARM repeat superfamily protein;(source:Araport11)		-0.361834	2.22195e-06
AT5G58140	Membrane-bound protein serine/threonine kinase that functions as blue light photoreceptor in redundancy with PHO1. Involved in stomatal opening, chloroplast movement and phototropism. Mediates blue light-induced growth enhancements. PHOT1 and PHOT2 mediate blue light-dependent activation of the plasma membrane H+-ATPase in guard cell protoplasts. PHOT2 possesses two LOV (LOV1 and LOV2, for light-…	PHOTOTROPIN 2 (PHOT2); (ATPHOT2);NON PHOTOTROPIC HYPOCOTYL 1-LIKE (NPL1)	-1.34197	2.30979e-06
AT1G50900	Encodes GDC1 (Grana Deficient Chloroplast 1), an ankyrin domain containing protein required fro chloroplast thylakoid grana formation. The mRNA is cell-to-cell mobile.	GRANA DEFICIENT CHLOROPLAST 1 (GDC1);LHCP TRANSLOCATION DEFECT (LTD)	-1.17524	2.3643e-06
AT3G02830	Encodes a zinc finger protein that binds to PORA mRNA in vivo and recruits the Pfr form of phytochrome to the 5&#8242;-UTR of PORA mRNA to regulate translation of the mRNA.	ZINC FINGER PROTEIN 1 (ZFN1);PENTA 1 (PNT1); (ATC3H33)	-0.855263	2.3358e-06
AT3G06868	vitellogenin-like protein;(source:Araport11)		-1.52609	3.29323e-06
AT1G51110	PAP/fibrillin (ECM1) localized to chloroplasts; involved in structural activity.	FIBRILLIN10 (FBN10)	-0.949871	2.43217e-06
AT4G21770	Enzyme for the pseudouridine (&#936;) to uridine (U) conversion.	(RLUA3)	-1.01758	2.8223e-06
AT3G57080	Non-catalytic subunit unique to Nuclear DNA-dependent RNA polymerase V; homologous to budding yeast RPB5.	DEFECTIVE IN MERISTEM SILENCING 12 (DMS12);RNA POLYMERASE II FIFTH LARGEST SUBUNIT, B (RPB5B); (NRPE5)	-0.955109	2.96631e-06
AT1G05460	Encodes a protein with similarity to RNA helicases. Mutants are defective in post-transcriptional gene silencing.	SILENCING DEFECTIVE (SDE3)	-1.52804	3.19256e-06
AT5G46110	Encodes a chloroplast triose phosphate / 3-phosphoglycerate translocator that transports triose phosphates derived from the Calvin cycle in the stroma to the cytosol for use in sucrose synthesis and other biosynthetic processes. A tpt mutant has altered acclimation responses. The mRNA is cell-to-cell mobile.	TRIOSE-PHOSPHATE &#8260; PHOSPHATE TRANSLOCATOR (TPT);ACCLIMATION OF PHOTOSYNTHESIS TO ENVIRONMENT 2 (APE2)	-1.04639	2.66664e-06
AT2G35830	ureidoglycolate hydrolase;(source:Araport11)		-1.06501	2.48514e-06
AT1G72130	Tonoplast localized pH dependent, low affinity nitrogen transporter.In shoots, expressed in leaf veins and mesophyll. In roots, GUS activity was detected in root vascular stele. More highly expressed in roots.	(NPF5.11)	-1.16509	2.85742e-06
AT1G43580	Sphingomyelin synthetase family protein;(source:Araport11)		-0.545778	2.67887e-06
AT5G44650	Encodes a nucleus-encoded thylakoid protein, cooperates with the plastid-encoded Ycf3 protein in photosystem i assembly. Also induces tolerance to multiple environmental stresses and reduces photooxidative damage.	YCF3-INTERACTING PROTEIN 1 (Y3IP1);ARABIDOPSIS THALIANA CHLOROPLAST PROTEIN-ENHANCING STRESS TOLERANCE (AtCEST);CHLOROPLAST PROTEIN-ENHANCING STRESS TOLERANCE (CEST)	-0.975994	2.53997e-06
AT3G02110	serine carboxypeptidase-like 25;(source:Araport11)	SERINE CARBOXYPEPTIDASE-LIKE 25 (scpl25)	-1.4315	3.16842e-06
AT1G76730	Encodes a paralog of ATP-dependent folate salvage enzyme 5-formyltetrahydrofolate cycloligase (5-FCL) that is targeted to chloroplasts and to be required for embryo viability and lacks 5-FCL activity.	CLUSTERS OF ORTHOLOGOUS GROUP 212 (COG0212)	-0.833163	2.55453e-06
AT3G22780	CHC protein involved in cell cycle progression (positive regulator).	CHINESE FOR 'UGLY' (TSO1); (ATTSO1)	-1.02785	2.79252e-06
AT1G72030	A dark-induced and highly-expressed melatonin synthetase encoding serotonin N-acetyltransferase.	GCN5&#8208;RELATED N&#8208;ACETYLTRANSFERASE 10 (GNAT10); (SNAT6)	-1.59961	2.88234e-06
AT3G32930	Protein of unknown function. Locus is correlated with bacterial hypersensitive response, expression is reduced after injection with avrRpm1.		-0.809338	2.60182e-06
AT2G19860	Encodes a protein with hexokinase activity (AtHXK2) and acts as a sensor for plant sugar responses.	ARABIDOPSIS THALIANA HEXOKINASE 2 (ATHXK2);HEXOKINASE 2 (HXK2)	-0.973085	2.81607e-06
AT5G59030	encodes a putative copper transport protein that contains copper-binding motif and functionally complements in copper-transport defective yeast strains	COPPER TRANSPORTER 1 (COPT1)	-1.06207	2.70928e-06
AT1G44100	amino acid permease 5	AMINO ACID PERMEASE 5 (AAP5)	-0.661721	2.70074e-06
AT2G35430	Zinc finger C-x8-C-x5-C-x3-H type family protein;(source:Araport11)	(ATC3H28)	-1.16182	4.08741e-06
AT4G15540	nodulin MtN21-like transporter family protein The mRNA is cell-to-cell mobile.	USUALLY MULTIPLE ACIDS MOVE IN AND OUT TRANSPORTERS 38 (UMAMIT38)	-0.889697	2.82369e-06
AT3G54600	Class I glutamine amidotransferase-like superfamily protein;(source:Araport11)	(DJ1F); (DJ-1F)	-1.59145	2.82507e-06
AT1G51570	Required for maintenance of inflorescence and shoot SAMs and normal development of the derived vascular cambium, functions in the SAM to promote continuous organogenesis, affects SAM development through STM, where it affects intracellular localization of STM in SAM cells in the peripheral region and prevents STM localization toward the cell wall of SAM cells in the peripheral region.	MULTIPLE C2 DOMAIN AND TRANSMEMBRANE REGION PROTEIN 4 (MCTP4);FT INTERACTING PROTEIN 4 (FTIP4)	-0.724211	2.81607e-06
AT2G46250	myosin heavy chain-like protein;(source:Araport11)		-1.6867	3.86053e-06
AT1G53450	epstein-barr nuclear antigen;(source:Araport11)		-0.699999	3.09373e-06
AT5G05200	ABC1- atypical kinase		-0.66526	2.88828e-06
AT1G16680	Chaperone DnaJ-domain superfamily protein;(source:Araport11)		-0.760662	3.21854e-06
AT1G16410	member of CYP79F The mRNA is cell-to-cell mobile.	CYTOCHROME P450 79F1 (CYP79F1);BUSHY 1 (BUS1);SUPERSHOOT 1 (SPS1)	-2.0626	2.89493e-06
AT1G15150	MATE efflux family protein;(source:Araport11)		-3.35059	4.60063e-06
AT4G01150	Integral thylakoid membrane protein required for proper grana stack curvature.	CURVATURE THYLAKOID 1A (CURT1A)	-1.15924	3.0378e-06
AT5G65740	zinc ion binding protein;(source:Araport11)		-1.07352	3.83587e-06
AT5G66055	A locus involved in embryogenesis. Mutations in this locus result in embryo lethality.	EMBRYO DEFECTIVE 2036 (EMB2036);EMBRYO DEFECTIVE 16 (EMB16); (AKR); (STT2); (123B);ANKYRIN REPEAT PROTEIN (AKRP)	-0.58981	2.88012e-06
AT4G36380	Encodes a cytochrome P-450 gene that is involved in leaf blade expansion by controlling polar cell expansion in the leaf length direction. Member of the CYP90C CYP450 family. ROT3 was shown to be involved in brassinosteroid biosynthesis, most likely in the conversion step of typhasterol (TY) to castasterone (CS). As 6-deoxo-CS was unable to restore the phenotype of rot3-1, it has been postulated …	ROTUNDIFOLIA 3 (ROT3)	-1.27188	3.74034e-06
AT1G30360	Early-responsive to dehydration stress protein (ERD4);(source:Araport11)	(OSCA3.1);EARLY-RESPONSIVE TO DEHYDRATION 4 (ERD4)	-1.24799	2.99499e-06
AT3G45890	Encodes RUS1 (root UVB sensitive 1), a protein that contains DUF647 (domain of unknown function 647), a domain highly conserved in eukaryotes. The primary root of rus1 is hypersensitive to very low-fluence-rate (VLF) UVB.	ROOT UVB SENSITIVE 1 (RUS1);WEAK AUXIN RESPONSE 3 (WXR3)	-0.736753	3.50623e-06
AT2G43100	Small subunit, which together with IPMI SSU2, IPMI SSU3 and IPMI LSU1, is a member of heterodimeric isopropylmalate isomerase (IPMI). Together with IPMI SSU3 participates in the Met chain elongation pathway.	ISOPROPYLMALATE ISOMERASE 2 (IPMI2); (ATLEUD1);ISOPROPYLMALATE ISOMERASE SMALL SUB-UNIT 2 (IPMI SSU2)	-1.79437	3.01593e-06
AT1G26150	Encodes a member of the proline-rich extensin-like receptor kinase (PERK) family. This family consists of 15 predicted receptor kinases (PMID: 15653807).	PROLINE-RICH EXTENSIN-LIKE RECEPTOR KINASE 10 (PERK10);PROLINE-RICH EXTENSIN-LIKE RECEPTOR KINASE 10 (AtPERK10)	-1.20051	3.07451e-06
AT1G76880	DF1 is a putative transcription factor required for the synthesis of seed mucilage polysaccharides. The df1 seeds produce almost 50% less mucilage than wild-type, but show less severe defects than the myb5 and ttg2 mutants.	(DF1)	-0.659026	3.06024e-06
AT1G76020	Thioredoxin superfamily protein;(source:Araport11)		-0.655495	3.06866e-06
AT4G10470	hypothetical protein;(source:Araport11)		-1.17691	3.77277e-06
AT2G18570	UDP-Glycosyltransferase superfamily protein;(source:Araport11)		-1.25922	4.34803e-06
AT3G21580	cobalt ion transmembrane transporter;(source:Araport11)	ATP-BINDING CASSETTE I12 (ABCI12)	-0.672833	3.38053e-06
AT4G39040	RNA-binding CRS1 / YhbY (CRM) domain protein;(source:Araport11)	CRM FAMILY MEMBER SUBFAMILY 4 (CFM4)	-1.23812	3.29929e-06
AT1G21710	Encodes 8-oxoguanine-DNA glycosylase. DNA repair enzyme.	8-OXOGUANINE-DNA GLYCOSYLASE 1 (OGG1);ARABIDOPSIS 8-OXOGUANINE-DNA GLYCOSYLASE 1 (ATOGG1)	-0.470246	3.38341e-06
AT1G04420	NAD(P)-linked oxidoreductase superfamily protein;(source:Araport11)		-1.12067	3.18792e-06
AT1G07320	encodes a plastid ribosomal protein L4	EMBRYO DEFECTIVE 2784 (EMB2784);PLASTID RIBOSOMAL PROTEIN L4 (PRPL4);RIBOSOMAL PROTEIN L4 (RPL4)	-1.27418	3.20558e-06
AT2G35470	ribosome maturation factor;(source:Araport11)		-0.985739	3.83958e-06
AT4G04692	pseudogene of expressed protein;(source:Araport11)		-1.65455	3.21854e-06
AT1G51580	RNA-binding KH domain-containing protein;(source:Araport11)	(ATKH4)	-0.768635	3.59118e-06
AT3G24000	Tetratricopeptide repeat (TPR)-like superfamily protein;(source:Araport11)		-1.54714	4.38879e-06
AT1G32150	Encodes a G group bZIP transcription factor family member that can bind cis elements with an ACGT core, such as G-box, Hex, C-box and As-1. The protein is localized in the nucleus and can homodimerize and can heterodimerize with other G group members.	BASIC REGION/LEUCINE ZIPPER TRANSCRIPTION FACTOR 68 (bZIP68); (AtbZIP68)	-0.479232	3.56056e-06
AT1G21560	hypothetical protein;(source:Araport11)		-1.36517	4.20005e-06
AT4G37300	maternal effect embryo arrest 59;(source:Araport11)	MATERNAL EFFECT EMBRYO ARREST 59 (MEE59)	-1.19851	3.29704e-06
AT3G19550	glutamate racemase;(source:Araport11)		-1.44837	4.42223e-06
AT1G54780	Encodes a thylakoid lumen protein regulating photosystem II repair cycle. Has acid phosphatase activity. The mRNA is cell-to-cell mobile.	THYLAKOID LUMEN PROTEIN 18.3 (TLP18.3); (ATTLP18.3)	-1.19777	3.41877e-06
AT2G03550	alpha/beta-Hydrolases superfamily protein;(source:Araport11)		-1.41843	3.46566e-06
AT1G11860	T-protein is the aminomethyltransferase of the glycine cleavage multienzyme system GCS.	(GLDT)	-1.55003	3.50269e-06
AT1G22630	SSUH2-like protein;(source:Araport11)		-1.46383	3.55233e-06
AT1G73885	AT-rich interactive domain protein;(source:Araport11)		-1.35186	3.43034e-06
AT2G35370	Encodes glycine decarboxylase complex H protein. Involved in photorespiration. The mRNA is cell-to-cell mobile.	GLYCINE DECARBOXYLASE COMPLEX H (GDCH)	-1.37358	3.50612e-06
AT1G28670	Arabidopsis thaliana lipase	(ARAB-1)	-1.23933	3.87687e-06
AT1G09340	Encodes CHLOROPLAST RNA BINDING (CRB), a putative RNA-binding protein. CRB is important for the proper functioning of the chloroplast. Mutations in CRB also affects the circadian system, altering the expression of both oscillator and output genes.The mRNA is cell-to-cell mobile.		-1.44751	3.56578e-06
AT4G16770	2-oxoglutarate (2OG) and Fe(II)-dependent oxygenase superfamily protein;(source:Araport11)		-0.731114	3.7352e-06
AT2G03390	One of the two adaptors (together with CLPS1) that are part of the plastid CLP system. Interacts with chloroplast chaperone CLPC1, which unfolds and delivers substrates to the stromal CLPPRT protease complex for degradation.	(CLPF)	-0.562722	3.46566e-06
AT3G02060	DEAD/DEAH box helicase;(source:Araport11)		-0.975682	3.5633e-06
AT1G28310	Dof-type zinc finger DNA-binding family protein;(source:Araport11)		-0.7155	4.20525e-06
AT4G27900	CCT motif family protein;(source:Araport11)		-1.10099	3.74034e-06
AT1G64620	Plant-specific Dof transcription factor which regulates vascular cell di#erentiation and lignin biosynthesis.	(DOF1.8); (VDOF2)	-0.74181	4.31793e-06
AT5G48300	Encodes the small subunit of ADP-glucose pyrophosphorylase. The small subunit is the catalytic isoform responsible for ADP-glucose pyrophosphorylase activity. The presence of the small subunit is required for large subunit stability. Two isoforms of the small subunit (ApS1 and ApS2) have been described. ApS1 is the major small subunit isoform present in all plant tissues tested. The mRNA is cell-…	ADP-GLUCOSE PYROPHOSPHORYLASE SMALL SUBUNIT 1 (APS1);ADP GLUCOSE PYROPHOSPHORYLASE 1 (ADG1)	-0.79429	3.61144e-06
AT4G28740	LOW PSII ACCUMULATION-like protein;(source:Araport11)		-0.938074	3.5586e-06
AT5G23440	ferredoxin/thioredoxin reductase subunit A (variable subunit) 1;(source:Araport11)	FERREDOXIN/THIOREDOXIN REDUCTASE SUBUNIT A (VARIABLE SUBUNIT) 1 (FTRA1)	-0.601745	3.51904e-06
AT1G64150	Encodes an integral thylakoid membrane protein that is required for normal operation of oxygen-evolving complex (as evidenced by oxygen evolution rates) and for manganese incorporation. PAM71 belongs to a small gene family in Arabidopsis comprising five members. PAM71 is well conserved in the green lineage and shares homology with putative Ca2+/H+ exchangers from yeast (Saccharomyces cerevisiae) …	CA(2+)/H(+) ANTIPORTER1 (CCHA1);BIVALENT CATION TRANSPORTER 1 (BICAT1);PHOTOSYNTHESIS AFFECTED MUTANT71 (PAM71)	-1.04746	3.75725e-06
AT5G11460	FCS like zinc finger 10 is induced during energy starvation through SnRK1 signaling. Mutants accumulate more SnRK1alpha1 which results in the inhibition of seedling growth under favorable growth conditions. Increased SnRK1 activity in the mutant also results in the downregulation of TOR signaling (DOI:10.1111/tpj.13854).	FCS LIKE ZINC FINGER 10 (FLZ10)	-1.50005	5.26668e-06
AT5G35360	Encodes biotin carboxylase subunit (CAC2).	ACETYL CO-ENZYME A CARBOXYLASE BIOTIN CARBOXYLASE SUBUNIT (CAC2)	-0.669895	3.58082e-06
AT2G29400	Type 1 protein phosphatase, expressed in roots, rosettes and flowers	PROTEIN PHOSPHATASE 1 (PP1-AT);TYPE ONE PROTEIN PHOSPHATASE 1 (TOPP1)	-1.09557	3.6358e-06
AT3G28460	Chloroplast rRNA m2G methyltransferase.	(RSMD)	-1.11908	4.29231e-06
AT1G33240	Encodes a plant transcriptional activator that contains two separate, but similar, trihelix DNA-binding domains, similar to GT-2. Gene is expressed in all aerial parts of the plant, with higher level of expression in siliques. At-GTL2 was thought to be a duplicated copy of this gene but is likely to be a cloning artefact, the result of a chimeric clone. Regulates ploidy-dependent cell growth in t…	GT2-LIKE 1 (AT-GTL1); (ATGTL1);GT-2-LIKE 1 (GTL1);GT2-LIKE 2 (AT-GTL2)	-1.24231	3.87832e-06
AT3G10940	Encodes a protein with a predicted dual-specificity phosphatase domain, similar to the glucan phosphorylases SEX4 and LSF1, however, it lacks the carbohydrate binding domain present in those proteins. Has phosphoglucan phosphatase activity. It binds to starch and specifically hydrolyzes phosphate from the C3-position.	LIKE SEX4 2 (LSF2)	-1.29553	4.13048e-06
AT5G03180	RING/U-box superfamily protein;(source:Araport11)		-1.03126	5.18453e-06
AT1G13440	The expression level of GAPC-2 is upregulated in Arabidopsis seedlings exposed to cadmium.	GLYCERALDEHYDE-3-PHOSPHATE DEHYDROGENASE C-2 (GAPC-2);GLYCERALDEHYDE-3-PHOSPHATE DEHYDROGENASE C2 (GAPC2)	-0.614802	4.09894e-06
AT1G33040	nascent polypeptide-associated complex subunit alpha-like protein 5;(source:Araport11)	NASCENT POLYPEPTIDE-ASSOCIATED COMPLEX SUBUNIT ALPHA-LIKE PROTEIN 5 (NACA5)	-0.956063	4.22627e-06
AT1G79529	Natural antisense transcript overlaps with AT1G79530;(source:Araport11)		-2.50269	6.20096e-06
AT1G78150	N-lysine methyltransferase;(source:Araport11)		-0.507376	3.90502e-06
AT3G27850	50S ribosomal protein L12-C The mRNA is cell-to-cell mobile.	RIBOSOMAL PROTEIN L12-C (RPL12-C)	-1.51047	4.03781e-06
AT3G04760	Pentatricopeptide repeat (PPR-like) superfamily protein;(source:Araport11)		-1.13361	3.96444e-06
AT2G13440	glucose-inhibited division family A protein;(source:Araport11)		-0.79535	4.2628e-06
AT1G02060	Tetratricopeptide repeat (TPR)-like superfamily protein;(source:Araport11)		-1.08434	5.30229e-06
AT5G02120	Encodes a one helix protein homologous to cyanobacterial high-light inducible proteins. The protein is localized to the thylakoid membrane and its transcript is transiently induced by exposure to high light conditions. The mRNA is cell-to-cell mobile.	ONE HELIX PROTEIN (OHP);ONE-HELIX LHC-LIKE PROTEIN 1 (OHP1);PIGMENT DEFECTIVE 335 (PDE335)	-1.41784	4.21663e-06
AT1G72810	Pyridoxal-5-phosphate-dependent enzyme family protein;(source:Araport11)	THREONINE SYNTHASE 2 (TSY)	-1.4231	4.86564e-06
AT3G63170	Encodes a plastid stroma localized fatty acid binding protein involved in fatty acid metabolism.	FATTY-ACID-BINDING PROTEIN 1 (FAP1); (ATFAP1)	-0.97427	4.35493e-06
AT3G45100	encodes Arabidopsis homolog of a conserved protein involved in the first step of the GPI biosynthetic pathway.	(SETH2)	-0.526267	4.27794e-06
AT3G21740	ACCUMULATION OF PHOTOSYSTEM ONE 4	ACCUMULATION OF PHOTOSYSTEM ONE 4 (APO4)	-0.542126	5.16733e-06
AT4G33010	Glycine decarboxylase P-protein 1, catalyzes the degradation of glycine.	GLYCINE DECARBOXYLASE P-PROTEIN 1 (AtGLDP1);GLYCINE DECARBOXYLASE P-PROTEIN 1 (GLDP1)	-1.47528	4.42548e-06
AT3G26960	Pollen Ole e 1 allergen and extensin family protein;(source:Araport11)		-2.00182	5.90274e-06
AT5G43600	Encodes a protein with ureidoglycolate amidohydrolase activity in vitro. It is 27% identical and 43% similar to the E. coli allantoate amidohydrolase (AAH), but, in vitro assays with purified protein and allantoate as a substrate do not show any increase in ammonium concentration, indicating that there this enzyme has no AAH activity. The mRNA is cell-to-cell mobile.	ARABIDOPSIS THALIANA ALLANTOATE AMIDOHYDROLASE 2 (ATAAH-2);UREIDOGLYCOLATE AMIDOHYDROLASE (UAH)	-0.683156	4.21663e-06
AT2G39730	Rubisco activase, a nuclear-encoded chloroplast protein that consists of two isoforms arising from alternative splicing in most plants. Required for the light activation of rubisco. Involved in jasmonate-induced leaf senescence.	RUBISCO ACTIVASE (RCA)	-1.45098	4.56628e-06
AT5G08185	Encodes a microRNA that targets DCL1. MicroRNAs are regulatory RNAs with a mature length of ~21-nucleotides that are processed from hairpin precursors by Dicer-like enzymes. MicroRNAs can negatively regulate gene expression by attenuating translation or by directing mRNA cleavage.Mature sequence: UCGAUAAACCUCUGCAUCCAG	MICRORNA162A (MIR162A)	-0.740755	5.43251e-06
AT5G67360	Encodes a subtilisin-like serine protease essential for mucilage release from seed coats.	(ARA12);SUBTILISIN-LIKE SERINE PROTEASE 1.7 (SBT1.7)	-0.871362	4.3487e-06
AT2G37860	Encodes a protein involved in differential development of bundle sheath and mesophyll cell chloroplasts.	RETICULATA (RE);LOWER CELL DENSITY 1 (LCD1)	-1.07779	4.44604e-06
AT4G24770	Encodes a chloroplast RNA-binding protein. A substrate of the type III effector HopU1 (mono-ADP-ribosyltransferase). Required for editing and stability of specific chloroplast mRNAs.	(CP33A);31-KDA RNA BINDING PROTEIN (RBP31);ARABIDOPSIS THALIANA RNA BINDING PROTEIN, APPROXIMATELY 31 KD (ATRBP31); (CP31); (ATRBP33); (CP31A)	-1.26484	4.38179e-06
AT5G54630	zinc finger protein-like protein;(source:Araport11)		-1.15385	4.8362e-06
AT3G44020	thylakoid lumenal P17.1 protein;(source:Araport11)		-1.23531	4.66681e-06
AT4G15570	Similar to yeast Sen1 (splicing endonuclease 1)helicase protein. Involved in female gametophyte development. The mRNA is cell-to-cell mobile.	MAGATAMA 3 (MAA3)	-0.796711	5.10495e-06
AT3G58070	Putative transcription factor, contains C2H2 domain, regulates aspects of shoot maturation in Arabidopsis thaliana. GIS loss-of-function mutations affect the epidermal differentiation of inflorescence organs, causing a premature decrease in trichome production on successive leaves, stem internodes, and branches. Overexpression has the opposite effect on trichome initiation and causes other hetero…	GLABROUS INFLORESCENCE STEMS (GIS)	-2.77402	6.80601e-06
AT1G20816	outer envelope pore-like protein;(source:Araport11)		-1.01906	5.65597e-06
AT5G62940	HCA2 induces the formation of interfascicular cambium and regulates vascular tissue development in the aerial parts of the plant. Evidence from both gain of function and dominant negative alleles. PEAR protein involved in the formation of a short-range concentration gradient that peaks at protophloem sieve elements, and activates gene expression that promotes radial growth. Locally promotes trans…	DNA BINDING WITH ONE FINGER 5.6 (DOF5.6);HIGH CAMBIAL ACTIVITY2 (HCA2)	-1.56883	5.96579e-06
AT1G09700	Encodes a nuclear dsRNA binding protein. Involved in mRNA cleavage. The mutant is characterized by shorter stature, delayed flowering, leaf hyponasty, reduced fertility, decreased rate of root growth, and an altered root gravitropic response. It also exhibits less sensitivity to auxin and cytokinin.	HYPONASTIC LEAVES 1 (HYL1);DSRNA-BINDING PROTEIN 1 (DRB1); (ATDRB1)	-0.847694	5.07624e-06
AT4G33470	Encodes HDA14, a member of the histone deacetylase family proteins that can deacetylate a-tubulin, associates with a/b-tubulin and is retained on GTP/taxol-stabilized microtubules, at least in part, by direct association with the PP2A-A2 subunit. The association of a histone deacetylase with PP2A suggests a direct link between protein phosphorylation and acetylation. Class II RPD3-like family HDA…	(ATHDA14);HISTONE DEACETYLASE 14 (hda14); (ATHDAC14);HISTONE DEACETYLASE 14 (HDAC14)	-1.10207	4.5131e-06
AT2G37330	Encodes an ABC transporter-like protein, without an ATPase domain, required for aluminum (Al) resistance/tolerance and may function to redistribute accumulated Al away from sensitive tissues in order to protect the growing root from the toxic effects of Al.	ALUMINUM SENSITIVE 3 (ALS3)	-0.892283	5.25367e-06
AT1G15180	MATE efflux family protein;(source:Araport11)		-1.03997	4.81329e-06
AT2G18630	transmembrane protein, putative (DUF677);(source:Araport11)		-0.775507	4.87744e-06
AT1G65860	belongs to the flavin-monooxygenase (FMO) family, encodes a glucosinolate S-oxygenase that catalyzes the conversion of methylthioalkyl glucosinolates to methylsulfinylalkyl glucosinolates	FLAVIN-MONOOXYGENASE GLUCOSINOLATE S-OXYGENASE 1 (FMO GS-OX1)	-1.37605	4.58475e-06
AT1G11592	other_RNA;(source:Araport11)		-0.764955	5.71521e-06
AT1G62810	Encodes COPPER AMINE OXIDASE1 (CuAO1). Contributes to abscisic acid- and polyamine-induced nitric oxide biosynthesis and abscisic acid signal transduction.	COPPER AMINE OXIDASE GAMMA 1 (CuAOgamma1);COPPER AMINE OXIDASE1 (CUAO1)	-0.671969	4.53398e-06
AT5G14200	The AtIMD1 is one out of 3 genes encoding the enzyme 3-isopropylmalate dehydrogenase involved in leucine biosynthesis in Arabidopsis. Its subcellular location has been targeted to plastids. Encodes methylthioalkylmalate dehydrogenase. Involved in glucosinolate biosynthesis, in methionine chain elongation. The mRNA is cell-to-cell mobile.	ISOPROPYLMALATE DEHYDROGENASE 1 (IMD1);ARABIDOPSIS ISOPROPYLMALATE DEHYDROGENASE 1 (ATIMD1)	-1.59959	4.4904e-06
AT4G22570	Encodes an adenine phosphoribosyltransferase (APT; EC 2.4.2.7), which is a constitutively expressed enzyme involved in the one-step salvage of adenine to AMP. APT3 has higher affinity for zeatin, isopentenyladenine and benzyladenine than APT1 but lower Vmax than APT1.	ADENINE PHOSPHORIBOSYL TRANSFERASE 3 (APT3)	-1.65821	4.76694e-06
AT1G01050	Encodes a soluble protein with inorganic pyrophosphatase activity that is highly specific for Mg-inorganic pyrophosphate.	PYROPHOSPHORYLASE 1 (PPa1);PYROPHOSPHORYLASE 1 (AtPPa1)	-0.593666	4.45542e-06
AT3G27030	transmembrane protein;(source:Araport11)		-1.22065	6.69925e-06
AT4G13430	Encodes a methylthioalkylmalate isomerase involved in glucosinolate biosynthesis.	ISOPROPYL MALATE ISOMERASE LARGE SUBUNIT 1 (IIL1); (ATLEUC1)	-0.706142	4.78363e-06
AT3G03980	NAD(P)-binding Rossmann-fold superfamily protein;(source:Araport11)		-1.11328	5.25488e-06
AT1G31650	Encodes a member of KPP-like gene family, homolog of KPP (kinase partner protein) gene in tomato. Also a member of the RopGEF (guanine nucleotide exchange factor) family, containing the novel PRONE domain (plant-specific Rop nucleotide exchanger), which is exclusively active towards members of the Rop subfamily.	(ATROPGEF14);ROP (RHO OF PLANTS) GUANINE NUCLEOTIDE EXCHANGE FACTOR 14 (ROPGEF14)	-0.777761	4.75722e-06
AT2G39190	member of ATH subfamily	(ATATH8)	-1.18415	4.63989e-06
AT3G20930	Encodes a unique protein that is both a member of the RIP (RNA-editing interacting protein) family and the RNA recognition motif (RRM)-containing family. It controls the editing extent of 62% of the plastid Cs targeted for editing in Arabidopsis.		-0.835716	5.17766e-06
AT2G33255	HAD-type hydrolase; dephosphorylates, with high substrate affinity, the B6 vitamer pyridoxal 5'-phosphate (PLP).	PYRIDOXAL 5&#8242;-PHOSPHATE PHOSPHATASE 1 (PLPP1)	-0.796096	4.9693e-06
AT3G22425	Encodes imidazoleglycerolphosphate dehydratase.	IMIDAZOLEGLYCEROL-PHOSPHATE DEHYDRATASE (IGPD)	-0.68209	4.81799e-06
AT1G12930	Ran effector.	(TNPO3)	-0.733675	4.79287e-06
AT4G03140	NAD(P)-binding Rossmann-fold superfamily protein;(source:Araport11)		-1.0103	6.08279e-06
AT1G60990	Encodes a chloroplast-localized COG0354 protein that requires folate for its function in Fe/S cluster biogenesis.		-0.689972	4.99259e-06
AT2G47220	Member of the plant-specific DUF724 protein family. Arabidopsis has 10 DUF724 proteins. Loss of function mutant has a WT phenotype	DOMAIN OF UNKNOWN FUNCTION 724 5 (DUF5);DOMAIN OF UNKNOWN FUNCTION 724 5 (ATDUF5)	-1.33662	6.52243e-06
AT4G21060	Encodes an endomembrane system-localized, hydroxyproline-O-galactosyltransferase specific for arabinogalactan-protein biosynthesis.	AGP GALACTOSYLTRANSFERASE 2 (GALT2); (ATGALT2)	-0.682317	5.80747e-06
AT4G40045	transmembrane protein;(source:Araport11)		-0.725752	5.30043e-06
AT1G17350	NADH:ubiquinone oxidoreductase intermediate-associated protein 30;(source:Araport11)		-0.711728	6.52627e-06
AT4G22990	Encodes a member of the PHOSPHATE TRANSPORTER 5 family (PHT5;3). Overexpression of PHT5:3 leads to Pi sequestration into vacuoles and altered regulation of Pi starvation-responsive genes.	(PHT5;3)	-0.964728	5.22515e-06
AT1G20515	Natural antisense transcript overlaps with AT1G20520;(source:Araport11)		-2.48021	7.81138e-06
AT5G58960	Mutant plants display impaired light-regulation of the hypocotyl randomization response.	CHIQUITA1-LIKE 10 (CHIQL10);GRAVITROPIC IN THE LIGHT (GIL1)	-1.13541	5.6168e-06
AT1G07615	GTP-binding protein Obg/CgtA;(source:Araport11)	(OBG A-1)	-0.945159	6.36394e-06
AT3G28080	nodulin MtN21-like transporter family protein	USUALLY MULTIPLE ACIDS MOVE IN AND OUT TRANSPORTERS 47 (UMAMIT47)	-1.81806	5.85102e-06
AT1G69440	Encodes ARGONAUTE7, a member of the ARGONAUTE family, characterised by the presence of PAZ and PIWI domains. Involved in the regulation of developmental timing. Required for the accumulation of TAS3 ta-siRNAs but not for accumulation of miR171, miR173, miR390 or mi391. Localized in mature rosette leaves and floral buds.	ARGONAUTE7 (AGO7);ZIPPY (ZIP)	-1.04152	5.35343e-06
AT1G26090	P-loop containing nucleoside triphosphate hydrolases superfamily protein;(source:Araport11)		-0.519209	5.23692e-06
AT1G60000	RNA-binding (RRM/RBD/RNP motifs) family protein;(source:Araport11)	CHLOROPLAST RNA BINDING PROTEIN 28A (CP28A)	-1.13503	4.99032e-06
AT4G00490	Encodes a chloroplast beta-amylase. The enzyme activity is very weak compared to BAM1 and BAM3. It forms a tetramer whose activity requires K+ and exhibits sigmoidal kinetics Mutants of BAM2 have no visible phenotype.	BETA-AMYLASE 2 (BAM2);BETA-AMYLASE 9 (BMY9)	-1.13947	5.01794e-06
AT2G32440	ent-kaurenoic acid hydroxylase (KAO2)	ENT-KAURENOIC ACID HYDROXYLASE 2 (KAO2); (CYP88A4);ARABIDOPSIS ENT-KAURENOIC ACID HYDROXYLASE 2 (ATKAO2)	-0.864732	5.71026e-06
AT3G25430	Polynucleotidyl transferase, ribonuclease H-like superfamily protein;(source:Araport11)	(RRD1)	-1.09019	6.82838e-06
AT5G67130	PLC-like phosphodiesterases superfamily protein;(source:Araport11)		-0.582841	5.30043e-06
AT1G48950	C3HC zinc finger-like protein;(source:Araport11)	(MEM1);ZINC FINGER C3HC-TYPE CONTAINING 1 (ZC2HC1)	-0.603823	5.30212e-06
AT4G19865	Galactose oxidase/kelch repeat superfamily protein;(source:Araport11)		-1.06996	7.78152e-06
AT1G29550	Eukaryotic initiation factor 4E protein;(source:Araport11)	(EIF4E1B)	-0.539813	6.00955e-06
AT2G33740	encodes a copper binding protein that forms tetramers in vitro. Gene is expressed in all tissues examined and protein is localized to the chloroplast. The mRNA is cell-to-cell mobile.	(CUTA)	-0.646829	5.17193e-06
AT1G06690	Oxidoreductase located in stroma lamellae and grana margins.		-0.579382	5.02407e-06
AT1G70760	a subunit of the chloroplast NAD(P)H dehydrogenase complex, involved in PSI cyclic electron transport. Located on the thylakoid membrane. Mutant has impaired NAD(P)H dehydrogenase activity. The mRNA is cell-to-cell mobile.	CHLORORESPIRATORY REDUCTION 23 (CRR23);NADH DEHYDROGENASE-LIKE COMPLEX L (NdhL)	-1.63113	5.25522e-06
AT1G07970	cytochrome B561, amino-terminal protein;(source:Araport11)	(PNET1)	-0.542524	5.45156e-06
AT4G04810	methionine sulfoxide reductase B4;(source:Araport11)	METHIONINE SULFOXIDE REDUCTASE B4 (ATMSRB4);METHIONINE SULFOXIDE REDUCTASE B4 (MSRB4)	-2.58808	8.19244e-06
AT5G43920	transducin family protein / WD-40 repeat family protein;(source:Araport11)		-0.600086	5.37098e-06
AT1G26220	Catalyzes formation of N-acetylserotonin (NAS) from serotonin. Involved in the GA-related flowering pathway.	SEROTONIN N-ACETYLTRANSFERASE 2 (SNAT2);GCN5&#8208;RELATED N&#8208;ACETYLTRANSFERASE 1 (GNAT1)	-1.17744	5.71521e-06
AT1G77480	Eukaryotic aspartyl protease family protein;(source:Araport11)		-0.649101	5.50059e-06
AT1G65230	located in chloroplast		-1.27144	5.39052e-06
AT1G15020	Encodes a protein disulfide isomerase-like (PDIL) protein, a member of a multigene family within the thioredoxin (TRX) superfamily. This protein also belongs to the quiescin-sulfhydryl oxidase (QSOX) family, which possess an Erv1-like domain at the COOH terminus in addition to a TRX domain.	(QSO2);QUIESCIN-SULFHYDRYL OXIDASE 1 (ATQSOX1);QUIESCIN-SULFHYDRYL OXIDASE 1 (QSOX1)	-0.756353	5.40458e-06
AT2G21960	Membrane protein (ECM1), contains protease domain, located in chloroplast.		-1.00833	5.28495e-06
AT3G55250	Encodes a nucleus-encoded protein, Photosystem I Assembly 3 (PSA3), that is required for PSI accumulation.	PIGMENT DEFECTIVE 329 (PDE329);PHOTOSYSTEM I ASSEMBLY 3 (PSA3)	-1.14562	5.30043e-06
AT5G59770	Protein-tyrosine phosphatase-like, PTPLA;(source:Araport11)		-0.76641	5.3603e-06
AT3G54050	Encodes a chloroplastic fructose 1,6-bisphosphate phosphatase. also known as HCEF1 (High Cyclic Electron Flow 1). hcef1 mutants have constitutively elevated electron flow (CEFI) and plants with antisense suppression of this enzyme have higher levels of net leaf photosynthesis and increased sucrose biosynthesis. The mRNA is cell-to-cell mobile.	HIGH CYCLIC ELECTRON FLOW 1 (HCEF1); (CFBP1)	-1.56469	5.46478e-06
AT5G12150	Encodes a protein with similarity to REN1, a Rho GTPase activating protein.It is cytoplasmic and plasma membrane associated in interphase, but during mitosis localizes to the CDZ/CDS in a POK-dependent manner.	(REN2); (PHGAP1)	-1.02134	5.30043e-06
AT2G38330	MATE efflux family protein;(source:Araport11)		-0.644008	5.42391e-06
AT1G66530	Arginyl-tRNA synthetase, class Ic;(source:Araport11)		-0.560821	5.61251e-06
AT5G28030	Encodes a novel l-cysteine desulfhydrase involved in cysteine homeostasis that catalyzes the desulfuration of Cys, instead of the synthesis of Cys like the OASTL, to produce sulfide plus ammonia and pyruvate.	L-CYSTEINE DESULFHYDRASE 1 (DES1)	-1.48192	6.69925e-06
AT5G22090	EAR1 is a negative regulator of ABA signaling that enhances the activity of all six clade A PP2Cs (ABI1, ABI2, HAB1, HAB2, AHG1, AHG3) by interacting with and releasing the N-terminal autoinhibition of these proteins. EAR1 indirectly affects OST1 activity through enhancing ABI1 activity. The EAR1 141-287 fragment is sufficient for the functioning of EAR1 in ABA responses; the 131-248 region harbo…	ENHANCER OF ABA CO-RECEPTOR 1 (EAR1)	-0.932796	5.47058e-06
AT1G05810	Rab GTPase-like A5A protein;(source:Araport11)		-1.24757	6.70606e-06
AT2G21530	Forkhead-domain protein with regulatory function, located in chloroplast.		-1.50814	5.56614e-06
AT5G16710	DHAR3 protein undergoes thiolation following treatment with the oxidant tert-butylhydroperoxide.Encodes 30-40% of extractable leaf GSH-dependent DHAR activity. Single knockout mutants show unaltered ascorbate and glutathione status in optimal and oxidative stress conditions.Makes a minor contribution to glutathione oxidation in response to increased intracellular hydrogen peroxide (catalase defic…	DEHYDROASCORBATE REDUCTASE 1 (DHAR3)	-0.921504	5.47621e-06
AT1G65490	Secreted peptide which functions in plant growth and pathogen defense.	(STMP5)	-1.82782	5.81943e-06
AT5G48790	Low PSII Accu (ECM1) involved in photosynthesis.		-0.871116	5.49634e-06
AT3G48280	putative cytochrome P450	CYTOCHROME P450, FAMILY 71, SUBFAMILY A, POLYPEPTIDE 25 (CYP71A25)	-1.64721	7.69532e-06
AT1G63150	Transacting siRNA generating locus.		-1.29131	8.13384e-06
AT2G01620	RNI-like superfamily protein;(source:Araport11)	MATERNAL EFFECT EMBRYO ARREST 11 (MEE11)	-0.899675	5.72156e-06
AT4G01310	Ribosomal L5P family protein;(source:Araport11)	PLASTID RIBOSOMAL PROTEINS OF THE 50S SUBUNIT 5 (PRPL5)	-1.47377	5.72251e-06
AT3G49900	Phototropic-responsive NPH3 family protein;(source:Araport11)		-1.3148	8.71065e-06
AT1G21150	mTERF protein involved in mitochondrial development; required for salt tolerance.	(MTERF27)	-1.72535	8.85602e-06
AT4G08280	Thioredoxin superfamily protein;(source:Araport11)		-0.518526	5.60354e-06
AT3G25690	actin binding protein required for normal chloroplast positioningThe mRNA is cell-to-cell mobile.		-1.38448	5.79846e-06
AT3G02370	tRNA-splicing endonuclease subunit;(source:Araport11)		-1.19294	8.80118e-06
AT1G22800	S-adenosyl-L-methionine-dependent methyltransferases superfamily protein;(source:Araport11)		-0.502604	6.48019e-06
AT3G11110	RING/U-box superfamily protein;(source:Araport11)	ARABIDOPSIS T??XICOS EN LEVADURA 66 (ATL66)	-1.85586	7.77235e-06
AT5G11910	alpha/beta-Hydrolases superfamily protein;(source:Araport11)		-0.504309	5.81968e-06
AT2G24220	Member of a family of proteins related to PUP1, a purine transporter. May be involved in the transport of purine and purine derivatives such as cytokinins, across the plasma membrane.	PURINE PERMEASE 5 (PUP5)	-0.745643	7.47988e-06
AT2G46820	Encodes the P subunit of Photosystem I. About 25% of the TMP14 pool appeared to be phosphorylated, and this ratio is not affected by light. Contains seven phosphorylation sites on threonine residue and chloroplast targeting signal. Located in the proximity of PSI-L, -H and -O subunits. Forms oligomers with other members of CURT1 family to modulate grana structure.	PLASTID TRANSCRIPTIONALLY ACTIVE 8 (PTAC8);THYLAKOID MEMBRANE PHOSPHOPROTEIN OF 14 KDA (TMP14); (PSAP);PHOTOSYSTEM I P SUBUNIT (PSI-P);CURVATURE THYLAKOID 1B (CURT1B)	-1.28714	6.28891e-06
AT4G10180	Encodes a nuclear-localized protein that acts as a repressor of photomorphogenesis and may be involved in chromatin remodeling. The mRNA is cell-to-cell mobile.	DE-ETIOLATED 1 (DET1);FUSCA 2 (FUS2); (ATDET1)	-0.668937	6.00101e-06
AT5G05480	Peptide-N4-(N-acetyl-beta-glucosaminyl)asparagine amidase A protein;(source:Araport11)		-0.883955	6.99962e-06
AT4G22756	Encodes a member of the SMO1 family of sterol 4alpha-methyl oxidases. More specifically functions as a 4,4-dimethyl-9beta,19-cyclopropylsterol-4alpha-methyl oxidase. Works together with SMO1-1 to maintain correct sterol composition and balance auxin and cytokinin activities during embryogenesis.	STEROL C4-METHYL OXIDASE 1 (SMO1); (ATSMO1-2);ARABIDOPSIS THALIANA STEROL 4-ALPHA-METHYL OXIDASE 1 (ATSMO1);STEROL C4-METHYL OXIDASE 1-2 (SMO1-2)	-1.19414	7.35127e-06
AT3G57610	encoding adenylosuccinate synthetase (AdSS), the enzyme involved in the first step of the formation of the purine nucleotide AMP (conversion of IMP to adenylo-succinate)	(ATPURA);ADENYLOSUCCINATE SYNTHASE (ADSS)	-0.558414	5.96812e-06
AT1G15290	Encodes REDUCED CHLOROPLAST COVERAGE 3 (REC3). Contributes to establishing the size of the chloroplast compartment.	REDUCED CHLOROPLAST COVERAGE 3 (REC3)	-1.48433	6.05175e-06
AT1G12430	Encodes the kinesin-like protein PAK has an Armadillo motif tail and is involved in guard cell development in Arabidopsis (from Genbank record AF159052).However, no defect in stomatal complexes has been observed in loss of function mutations. It accumulates at the preprophase band (PPB) in a cell-cycle and microtubule-dependent manner and is most highly expressed in cells where the placement of t…	ARMADILLO REPEAT KINESIN 3 (ARK3);ARABIDOPSIS THALIANA KINESIN UNGROUPED CLADE, GENE A (AtKINUa)	-1.15822	6.77089e-06
AT3G52905	Polynucleotidyl transferase, ribonuclease H-like superfamily protein;(source:Araport11)		-0.646867	7.70045e-06
AT5G04710	Plastid localized metalloaminopeptidase.	M18 ASPARTYL AMINOPEPTIDASE2 (DAP2)	-0.524502	6.1698e-06
AT4G36530	alpha/beta-Hydrolases superfamily protein;(source:Araport11)		-1.17244	6.32887e-06
AT1G31410	putrescine-binding periplasmic protein-like protein;(source:Araport11)	ENLARGED FIL EXPRESSION DOMAIN 2 (ENF2)	-0.600006	6.57297e-06
AT3G63140	Encodes a protein with ribonuclease activity that is involved in plastid rRNA maturation.	CHLOROPLAST STEM-LOOP BINDING PROTEIN OF 41 KDA (CSP41A)	-1.17946	6.52542e-06
AT1G27510	Encodes one of the two plastid proteins EXECUTER (EX1, AT4G33630) and EX2 (AT1G27510). Mediates singlet oxygen induced programmed cell death.	EXECUTER 2 (EXE2);EXECUTER 2 (EX2)	-0.577016	6.23935e-06
AT3G18970	Encodes a pentatricopeptide repeat protein (PPR) protein involved in mitochondrial mRNA editing.	MITOCHONDRIAL EDITING FACTOR 20 (MEF20)	-1.34121	9.31736e-06
AT3G25150	Nuclear transport factor 2 (NTF2) family protein with RNA binding (RRM-RBD-RNP motifs) domain-containing protein;(source:Araport11)	(ATG3BP6); (ATG3BP-3)	-1.0198	6.27802e-06
AT1G22700	Encodes a TPR protein with homology to Ycf37 from Synechocystis that is localized to the thylakoid membrane and is involved in photosystem I biogenesis.	(PYG7)	-1.0392	6.3668e-06
AT4G35450	A molecular chaperone that binds to the transmembrane domains of interacting proteins to prevent aggregation and direct them to the right location after translation.Involved in targeting of chloroplast outer membrane proteins to the chloroplast. Double mutants of AKR2A and the highly homologous AKR2B have yellow leaves, significantly reduced chloroplast proteins, and no thylakoid membranes.	ANKYRIN REPEAT-CONTAINING PROTEIN 2 (AKR2)	-0.681329	6.45663e-06
AT4G20030	RNA-binding (RRM/RBD/RNP motifs) family protein;(source:Araport11)		-0.697755	7.21952e-06
AT5G62790	1-Deoxy-d-xylulose 5-phosphate reductoisomerase (DXR) catalyzes the first committed step of the 2-C-methyl-d-erythritol 4-phosphate pathway for isoprenoid biosynthesis. In Arabidopsis, DXR is encoded by a single-copy gene. Arabidopsis DXR is targeted to plastids and localizes into chloroplasts of leaf cells. DXR knockout or strongly silenced lines have a seedling lethal, albino phenotype. Transge…	1-DEOXY-D-XYLULOSE 5-PHOSPHATE REDUCTOISOMERASE (DXR)	-0.691883	6.35188e-06
AT1G28150	hypothetical protein;(source:Araport11)		-0.696085	6.69925e-06
AT4G26542	Natural antisense transcript overlaps with AT4G26540;(source:Araport11)		-1.3869	8.04803e-06
AT5G56910	Proteinase inhibitor I25, cystatin, conserved region;(source:Araport11)		-0.493573	7.25762e-06
AT1G06640	encodes a protein whose sequence is similar to a 2-oxoglutarate-dependent dioxygenase The mRNA is cell-to-cell mobile.		-0.831215	6.57297e-06
AT3G62040	Haloacid dehalogenase-like hydrolase (HAD) superfamily protein;(source:Araport11)		-2.6248	1.09443e-05
AT2G36990	Encodes a general sigma factor in chloroplasts and is probably responsible for the recognition of sigma 70 type standard bacteria-type multi-subunit RNA polymerase (PEP) promoters in young cotyledons. It is a substrate for regulatory phosphorylation by cpCK2, a nuclear-coded plastid-targeted casein kinase 2, that has been implicated as a key component in plant sigma factor phosphorylation and tra…	RNAPOLYMERASE SIGMA-SUBUNIT F (SIGF);SIGMA FACTOR 6 (SIG6);SIGMA FACTOR 6 (ATSIG6); (SOLDAT8)	-1.64059	7.00477e-06
AT1G50480	10-formyltetrahydrofolate synthetase (THFS) mRNA, complete The mRNA is cell-to-cell mobile.	10-FORMYLTETRAHYDROFOLATE SYNTHETASE (THFS)	-0.795749	6.77089e-06
AT2G25570	SEL1-like repeat protein involved in plasmodesmata-mediated intercellular transport.	(ISE3)	-0.602833	7.81138e-06
AT1G06645	2-oxoglutarate (2OG) and Fe(II)-dependent oxygenase superfamily protein;(source:Araport11)		-0.872227	7.54089e-06
AT5G49740	Encodes a chloroplast ferric chelate reductase. Shows differential splicing and has three different mRNA products. Expressed in the shoot, flower and cotyledon.	FERRIC REDUCTION OXIDASE 7 (ATFRO7);FERRIC REDUCTION OXIDASE 7 (FRO7)	-1.66722	6.86544e-06
AT2G29670	Tetratricopeptide repeat (TPR)-like superfamily protein;(source:Araport11)		-1.13669	6.82833e-06
AT3G03250	Is thought to encode a cytosolic UDP-glucose pyrophosphorylase with strong similarity to potato UTP--glucose-1-phosphate uridylyltransferase. Downregulated by flooding.		-0.660453	6.85262e-06
AT3G18870	Mitochondrial transcription termination factor family member.	(MTERF11)	-1.15686	9.52447e-06
AT3G04940	Encodes cysteine synthase CysD1.	CYSTEINE SYNTHASE D1 (ATCYSD1);CYSTEINE SYNTHASE D1 (CYSD1)	-0.887733	7.64305e-06
AT3G08740	elongation factor P (EF-P) family protein;(source:Araport11)		-1.02848	6.94897e-06
AT1G78630	Ribosomal protein L13 family protein;(source:Araport11)	EMBRYO DEFECTIVE 1473 (emb1473)	-1.09482	7.12695e-06
AT5G66090	cell wall integrity/stress response component;(source:Araport11)		-0.951327	7.56608e-06
AT5G58260	Encodes subunit NDH-N of NAD(P)H:plastoquinone dehydrogenase complex (Ndh complex) present in the thylakoid membrane of chloroplasts. This subunit is thought to be required for Ndh complex assembly.	NADH DEHYDROGENASE-LIKE COMPLEX N (NdhN)	-1.5678	7.55615e-06
AT2G14878	other_RNA;(source:Araport11)		-1.07623	6.96896e-06
AT5G54569	Natural antisense transcript overlaps with AT5G54570;(source:Araport11)		-1.65984	1.12776e-05
AT5G13710	SMT1 controls the level of cholesterol in plants	CEPHALOPOD (CPH);STEROL METHYLTRANSFERASE 1 (SMT1)	-0.519125	7.13395e-06
AT3G27906	hypothetical protein;(source:Araport11)		-0.925479	9.06708e-06
AT5G62840	Phosphoglycerate mutase family protein;(source:Araport11)		-1.40679	8.73746e-06
AT1G03680	Encodes a m-type thioredoxin (Trx-m1) localized in chloroplast stroma.	ABC TRANSPORTER OF THE MITOCHONDRION 1 (ATM1);THIOREDOXIN M-TYPE 1 (ATHM1);THIOREDOXIN M-TYPE 1 (TRX-M1);THIOREDOXIN M-TYPE 1 (THM1);ARABIDOPSIS THIOREDOXIN M-TYPE 1 (ATM1)	-0.920208	7.38603e-06
AT1G19330	Evening-expressed key component of Sin3-HDAC complex, which bind directly to the CIRCADIAN CLOCK ASSOCIATED 1 (CCA1) and PSEUDO-RESPONSE REGULATOR 9 (PRR9) promoters and catalyze histone 3 (H3) deacetylation at the cognate regions to repress expression, allowing the declining phase of their expression at dusk.	SAP30 FUNCTION-RELATED 2 (AFR2)	-0.821584	8.36585e-06
AT4G30120	encodes a protein similar to Zn-ATPase, a P1B-type ATPases transport zinc	A. THALIANA HEAVY METAL ATPASE 3 (ATHMA3);HEAVY METAL ATPASE 3 (HMA3)	-2.30468	1.19873e-05
AT2G22490	encodes a D-type cyclin whose transcription level is regulated by sucrose but not phytohormones or nitrate. Protein physically interacts with CDC2A. CycD2 kinase activity is regulated by sequestration of CycD2 protein in a form inaccessible to immunoprecipitation and probably not complexed to CDC2A.	CYCLIN D2;1 (CYCD2;1)	-0.691985	7.28892e-06
AT2G37170	a member of the plasma membrane intrinsic protein subfamily PIP2. localizes to the plasma membrane and exhibits water transport activity in Xenopus oocyte. expressed specifically in the vascular bundles and protein level increases slightly during leaf dev		-0.982721	7.4107e-06
AT3G02730	Encodes a type-f thioredoxin. Has a role in the short-term activation of carbon metabolism. Loss affects growth under short-day conditions.	(ATF1);THIOREDOXIN F-TYPE 1 (TRXF1)	-1.21878	7.45086e-06
AT5G27400	S-adenosyl-L-methionine-dependent methyltransferases superfamily protein; CONTAINS InterPro DOMAIN/s: Methyltransferase-16, putative (InterPro:IPR019410); BEST Arabidopsis thaliana protein match is: D-aminoacid aminotransferase-like PLP-dependent enzymes superfamily protein (TAIR:AT5G27410.2). Note that the At5g27410.2 gene model (TAIR10) of the adjacent locus has been obsoleted due to the lack o…		-1.51701	8.46103e-06
AT3G17650	Arabidopsis thaliana metal-nicotianamine transporter YSL5	YELLOW STRIPE LIKE 5 (YSL5);PIGMENT DEFECTIVE 321 (PDE321)	-0.592648	7.31397e-06
AT4G35250	HCF244 is a member of the atypical short-chain dehydrogenase/reductase superfamily, a modified group, which has lost enzyme activity.HCF244 interacts with unknown partners in a 200-400 kD membrane associated complex.	HIGH CHLOROPHYLL FLUORESCENCE PHENOTYPE 244 (HCF244)	-1.10275	7.56608e-06
AT2G18260	member of SYP11 Gene Family, PM-associated, highly expressed in roots.	SYNTAXIN OF PLANTS 112 (SYP112); (ATSYP112)	-1.39582	1.16703e-05
AT2G46690	Regulates ABA-mediated responses to drought stress.	SMALL AUXIN UPREGULATED RNA 32 (SAUR32)	-0.749302	7.65891e-06
AT4G19100	Protein of unknown function (DUF3464) involved in photosystem II assembly.	PHOTOSYNTHESIS AFFECTED MUTANT 68 (PAM68)	-1.4232	9.21443e-06
AT1G71500	Encodes PSB33, a protein conserved in the plastid lineage. PSB33 is associated with the chloroplast thylakoid membrane and provides stability to Photosystem II. The mRNA is cell-to-cell mobile.	LIGHT-HARVESTING-LIKE 8 (LIL8);PHOTOSYSTEM B PROTEIN 33 (PSB33)	-1.01142	7.62312e-06
AT3G61420	BSD domain (BTF2-like transcription factors, Synapse-associated proteins and DOS2-like proteins);(source:Araport11)		-1.10878	7.88772e-06
AT5G62690	encodes tubulin beta-2/beta-3 chain The mRNA is cell-to-cell mobile.	TUBULIN BETA CHAIN 2 (TUB2)	-0.79775	7.54248e-06
AT4G20280	Encodes TAF11, a putative TBP-associated factor (TBP: TATA binding protein).	TBP-ASSOCIATED FACTOR 11 (TAF11)	-0.392847	8.23854e-06
AT4G18400	hypothetical protein;(source:Araport11)	(INB1)	-0.737688	9.13728e-06
AT3G30122	pseudogene similar to peptide chain release factor protein		-1.55063	1.20779e-05
AT5G24010	Protein kinase superfamily protein;(source:Araport11)		-0.983	8.97601e-06
AT5G14610	DEAD box RNA helicase family protein;(source:Araport11)	RNA HELICASE 46 (RH46)	-1.2044	1.04112e-05
AT5G52780	Chloroplast NAD(P)H dehydrogenase complex assembly factor.	PAM68-LIKE (PAM68L)	-1.40951	8.19243e-06
AT1G06110	SKP1/ASK-interacting protein 16;(source:Araport11)	SKP1/ASK-INTERACTING PROTEIN 16 (SKIP16)	-0.711013	7.70045e-06
AT2G12170	hypothetical protein;(source:Araport11)		-2.62383	1.28066e-05
AT1G10460	germin-like protein (GLP7)	GERMIN-LIKE PROTEIN 7 (GLP7)	-2.30974	1.27559e-05
AT5G25040	Major facilitator superfamily protein;(source:Araport11)		-0.83873	7.69532e-06
AT5G01590	histone-lysine N-methyltransferase ATXR3-like protein;(source:Araport11)	TRANSLOCON AT THE INNER ENVELOPE MEMBRANE OF CHLOROPLASTS 56 (TIC56)	-1.06245	7.81437e-06
AT2G20890	Chloroplast-localized Thylakoid formation1 gene product involved in vesicle-mediated formation of thylakoid membranes. Thf1 antisense lines contain abnormal chloroplasts early in leaf development (chloroplasts have loosely stacked thylakoid membranes). Expression was induced in the light and decreased under dark conditions. G-alpha interaction partner that functions downstream of the plasma membr…	PHOTOSYSTEM II REACTION CENTER PSB29 PROTEIN (PSB29);THYLAKOID FORMATION1 (THF1)	-0.978724	7.98151e-06
AT4G12560	Encodes CPR1 (Constitutive Expresser of PR Genes 1, also known as CPR30), a F-Box protein that functions as a negative regulator of defense response and targets resistance proteins.	CONSTITUTIVE EXPRESSER OF PR GENES 1 (CPR1);CONSTITUTIVE EXPRESSER OF PR GENES 30 (CPR30)	-0.442549	7.76079e-06
AT1G24290	AAA-type ATPase family protein;(source:Araport11)		-0.999146	1.16015e-05
AT2G36130	Cyclophilin-like peptidyl-prolyl cis-trans isomerase family protein;(source:Araport11)	CYCLOPHILIN (CYCLOPHILIN)	-0.761007	8.3679e-06
AT5G39830	Encodes DEG8. Forms a hexamer with DEG5 in the thylakoid lumen. Involved in the cleavage of photodamaged D2 protein of photosystem II (PSII). Recombinant DEG8 is proteolytically active toward both a model substrate (beta-casein) and photodamaged D1 protein of photosystem II.	DEG PROTEASE 8 (DEGP8);DEGRADATION OF PERIPLASMIC PROTEINS 8 (DEG8)	-0.810884	7.95028e-06
AT4G38430	Member of the RopGEF (guanine nucleotide exchange factor) family, containing the novel PRONE domain (plant-specific Rop nucleotide exchanger), which is exclusively active towards members of the Rop subfamily, also known as DUF315). Interacts with ROP1 but the whole protein lacks Rho guanyl-nucleotide exchange factor activity in vitro. The DUF315/PRONE domain is sufficient to confer RopGEF catalyt…	(ATROPGEF1);ROP (RHO OF PLANTS) GUANINE NUCLEOTIDE EXCHANGE FACTOR 1 (ROPGEF1)	-1.33725	8.46103e-06
AT1G28410	myosin heavy chain-like protein;(source:Araport11)		-0.447985	8.6651e-06
AT3G55290	NAD(P)-binding Rossmann-fold superfamily protein;(source:Araport11)	SHORT-CHAIN DEHYDROGENASE/REDUCTASE ISOFORM D (SDRD)	-1.2502	1.03608e-05
AT2G17975	SRP1 is a C2C2 type zinc finger protein that binds RNA. It has a role in response to ABA.. It can bind the 3'UTR of ABI2 and appears to be involved in RNA turnover.	STRESS ASSOCIATED RNA-BINDING PROTEIN 1 (SRP1)	-0.661973	9.42217e-06
AT1G43710	Encodes a serine decarboxylase that is involved in ethanolamine metabolism and is crucial for plant growth.	EMBRYO DEFECTIVE 1075 (emb1075);SERINE DECARBOXYLASE 1 (SDC1);ARABIDOPSIS THALIANA SERINE DECARBOXYLASE 1 (ATSDC1)	-0.62843	7.95294e-06
AT5G64342	NA	NA	-0.805431	8.10191e-06
AT1G27440	IRX10 was identified as MUCI69 in a reverse genetic screen for MUCILAGE-RELATED genes. Mutations in this gene did not disrupt mucilage properties, likely due to the presence of the functionally redundant IRX10-L.	(ATGUT1); (GUT2); (IRX10)	-0.768445	9.46893e-06
AT4G32290	Core-2/I-branching beta-1,6-N-acetylglucosaminyltransferase family protein;(source:Araport11)		-0.967522	8.52816e-06
AT4G13050	Acyl-ACP thioesterase;(source:Araport11)	(FATA2)	-0.877202	8.58157e-06
AT1G18060	localized to chloroplasts	(FBN-LIKE)	-1.16875	8.34804e-06
AT3G04450	Homeodomain-like superfamily protein;(source:Araport11)		-1.40702	1.19714e-05
AT5G36210	alpha/beta-Hydrolases superfamily protein;(source:Araport11)		-0.43349	8.13629e-06
AT2G43445	F-box and associated interaction domains-containing protein;(source:Araport11)		-2.45488	1.33461e-05
AT1G18773	acyl thioesterase-like protein;(source:Araport11)		-1.2425	1.14562e-05
AT5G22620	encodes a putative 2-carboxy-D-arabinitol 1-phosphate phosphatase		-0.908522	8.46103e-06
AT5G07250	RHOMBOID-like protein 3;(source:Araport11)	RHOMBOID-LIKE PROTEIN 3 (RBL3);RHOMBOID-LIKE PROTEIN 3 (ATRBL3)	-0.881802	9.02641e-06
AT5G38980	transmembrane protein;(source:Araport11)		-1.24517	8.27655e-06
AT5G20380	Encodes an inorganic phosphate transporter (PHT4;5).		-0.859523	8.26052e-06
AT2G39470	PsbP-like protein 2;(source:Araport11)	PSBP-LIKE PROTEIN 2 (PPL2);PHOTOSYNTHETIC NDH SUBCOMPLEX L 1 (PnsL1)	-1.55583	8.72025e-06
AT5G13770	Pentatricopeptide repeat (PPR-like) superfamily protein;(source:Araport11)		-1.49128	8.46103e-06
AT4G37550	Indole-3-acetamide (IAM) hydrolase gene required for the auxin effects of IAM.	IAMHYDROLASE1 (IAMH1)	-1.22279	9.13728e-06
AT5G22340	NF-kappa-B inhibitor-like protein;(source:Araport11)		-1.21075	8.9488e-06
AT1G12250	Pentapeptide repeat protein involved in thylakoid biogenesis.	(TL20.3)	-1.16884	8.71218e-06
AT5G35630	chloroplastic glutamine synthetase The mRNA is cell-to-cell mobile.	GLUTAMINE SYNTHETASE 2 (GS2);GLUTAMINE SYNTHETASE LIKE 1 (ATGSL1);GLUTAMINE SYNTHETASE 2 (GLN2)	-0.963416	9.14704e-06
AT5G52920	encodes a dominant chloroplast pyruvate kinase beta subunit. Important for seed oil biosynthesis. Ubiquitously expressed, with significantly increased expression in maturing seeds. The mutant plant has wrinkled seeds, with a 50-70% reduction in seed fatty acid content. The mRNA is cell-to-cell mobile.	PLASTIDIAL PYRUVATE KINASE 1 (PKP1);PLASTIDIAL PYRUVATE KINASE 2 (PKP2);PLASTIDIC PYRUVATE KINASE BETA SUBUNIT 1 (PKP-BETA1)	-0.910469	8.46103e-06
AT3G58990	Small subunit, which together with IPMI SSU1, IPMISSU2 and IPMI LSU1, is a member of heterodimeric isopropylmalate isomerase (IPMI). Together with IPMI SSU3 participates in the Met chain elongation pathway.	ISOPROPYLMALATE ISOMERASE 1 (IPMI1); (IPMI SSU3)	-1.68808	8.52507e-06
AT2G32480	Metalloprotease essential for plastid development. Located in the inner membrane of chloroplasts.	ARABIDOPSIS SERIN PROTEASE (ARASP)	-0.852444	8.57868e-06
AT4G24790	AAA-type ATPase family protein;(source:Araport11)		-1.82552	1.33512e-05
AT1G06680	Encodes a 23 kD extrinsic protein that is part of photosystem II and participates in the regulation of oxygen evolution. Phosphorylation of this protein is dependent on calcium. In plsp1-1 mutant plastids, the nonmature form of the protein localizes in the stroma. The mRNA is cell-to-cell mobile.	PHOTOSYSTEM II SUBUNIT P-1 (PSBP-1);OXYGEN-EVOLVING ENHANCER PROTEIN 2 (OEE2);PHOTOSYSTEM II SUBUNIT P (PSII-P);OXYGEN EVOLVING COMPLEX SUBUNIT 23 KDA (OE23)	-1.40435	9.43655e-06
AT5G50890	Member of a lipase-like gene family.	(PRLIP8)	-1.16415	1.20931e-05
AT3G13740	Encodes one of two chloroplast Mini-RNase III-like enzymes in Arabidopsis. Double mutants display imprecise maturation of 23S rRNA and other rRNAs.		-0.882116	9.49314e-06
AT4G09670	Oxidoreductase family protein;(source:Araport11)		-0.811448	8.80118e-06
AT4G03520	Encodes a redox activated co-chaperone, chloroplast localized thioredoxin, similar to prokaryotic types.	(ATHM2);THIOREDOXIN M2 (TRXM2)	-0.565477	9.05281e-06
AT2G39330	jacalin-related lectin 23;(source:Araport11)		-2.03538	1.00531e-05
AT3G28910	Encodes a MYB family transcriptional regulator.It is a a positive regulator of the pathogen-induced hypersensitive response and of brassinosteroid and abscisic acid signaling and a negative regulator of photomorphogenesis. Accumulation of MYB30 is light regulated and activity is modulated by SUMOlaytion. MYB30 can for complexes with different bHLH components to regulate expression of different pa…	(ATMYB30);MYB DOMAIN PROTEIN 30 (MYB30)	-0.949474	1.04122e-05
AT4G20360	Nuclear transcribed, plastid localized EF-Tu translation elongation factor. Referred to as AtRabE1b in DOI:10.1104/pp.013052. However, wider community usage and more publications assign the symbol RabE1b to At5g59840.	(ATRAB8D);RAB GTPASE HOMOLOG E1B (ATRABE1B);RAB GTPASE HOMOLOG E1B (RABE1b);SUPPRESSOR OF VARIEGATION11 (SVR11); (RAB8D)	-1.0486	9.46893e-06
AT5G14680	Adenine nucleotide alpha hydrolases-like superfamily protein;(source:Araport11)		-0.464756	9.25429e-06
AT5G64330	Involved in blue light response signaling pathway; interacts with the blue light photoreceptor NPH1. Null mutations abolish phototrophic responses of etiolated seedlings to low fluence blue light. Protein contains multiple protein-protein interaction domains.	NON-PHOTOTROPIC HYPOCOTYL 3 (NPH3); (JK218);ROOT PHOTOTROPISM 3 (RPT3)	-1.51727	1.15997e-05
AT2G23600	Encodes a protein shown to have carboxylesterase activity, methyl salicylate esterase activity, methyl jasmonate esterase activity, and methyl IAA esterase activity in vitro. MES2 appears to be involved in MeSA hydrolysis in planta. This protein does not act on MeGA4, or MEGA9 in vitro and has been show to be capable of hydrolyzing methyl ester nicotinate back to nicotinate.		-1.46349	9.23274e-06
AT3G28220	TRAF-like family protein;(source:Araport11)		-2.41913	9.49774e-06
AT4G11410	NAD(P)-binding Rossmann-fold superfamily protein;(source:Araport11)		-0.657528	9.13728e-06
AT1G73060	Low PSII Accumulation 3;(source:Araport11)	LOW PSII ACCUMULATION 3 (LPA3)	-0.826488	9.05085e-06
AT5G42770	Maf-like protein;(source:Araport11)		-0.796027	1.19929e-05
AT5G46850	phosphatidylinositol-glycan biosynthesis class X-like protein;(source:Araport11)		-0.582338	1.11191e-05
AT1G14380	Encodes a microtubule-associated protein.Member of IQ67 (CaM binding) domain containing family.	IQ-DOMAIN 28 (IQD28)	-1.12187	1.00163e-05
AT5G01390	DNAJ heat shock family protein;(source:Araport11)		-0.534301	1.09656e-05
AT2G21330	Plastid isoform of fructose-bisphosphate aldolase 1. This is one of three plastid isoforms and arose with FBA2, from a recent duplication. Functions in carbon fixation via Calvin?Benson?Bassham cycle.	FRUCTOSE-BISPHOSPHATE ALDOLASE 1 (FBA1); (ATFBA1)	-1.85808	9.79068e-06
AT3G45780	Blue-light photoreceptor. Contains a light activated serine-threonine kinase domain and LOV1 and LOV2 repeats. Mutants are defective in blue-light response. Mediates blue light-induced growth enhancements. PHOT1 and PHOT2 mediate blue light-dependent activation of the plasma membrane H+-ATPase in guard cell protoplasts. PHOT1 undergoes blue-light-dependent autophosphorylation. At least eight phos…	PHOTOTROPIN 1 (PHOT1);NONPHOTOTROPIC HYPOCOTYL 1 (NPH1); (JK224);ROOT PHOTOTROPISM 1 (RPT1)	-1.21618	9.42217e-06
AT5G19740	LAMP is an AMP paralog that overlaps in expression within the vascular system. Along with LAMP it suppresses meristem activity within the peripheral zone of the shoot apical meristem. LAMP is localized to the endoplasmic reticulum.	LIKE AMP 1 (LAMP1)	-1.67366	1.45482e-05
AT4G04830	methionine sulfoxide reductase B5;(source:Araport11)	METHIONINE SULFOXIDE REDUCTASE B5 (ATMSRB5);METHIONINE SULFOXIDE REDUCTASE B5 (MSRB5)	-1.72687	1.11241e-05
AT4G26540	Leucine-rich repeat receptor-like protein kinase family protein;(source:Araport11)	(RGFR3);RGF1 INSENSITIVE 3 (RGI3)	-1.54144	1.1345e-05
AT1G51070	bHLH115 is a basic helix loop helix protein of the IVc subgroup that plays a role in iron homeostasis. It interacts with related family members and targets PYE and other genes involved in response to Fe.	BASIC HELIX-LOOP-HELIX 115 (bHLH115)	-0.494692	9.46893e-06
AT4G17730	member of SYP2 Gene Family. Together with SYP23 interacts with Tobacco mosaic virus 126 kDa protein; required for normal local virus accumulation and spread.	SYNTAXIN OF PLANTS 23 (SYP23); (ATSYP23)	-0.882697	9.46893e-06
AT5G03430	phosphoadenosine phosphosulfate (PAPS) reductase family protein;(source:Araport11)		-0.577976	9.45045e-06
AT2G31190	Encodes RUS2 (root UVB sensitive2), a DUF647-containing protein that is homologous to the RUS1 protein. RUS2 works with RUS1 in a root UV-B sensing pathway that plays a vital role in Arabidopsis early seedling morphogenesis and development. Required for auxin polar transport.	ROOT UV-B SENSITIVE 2 (RUS2);WEAK AUXIN RESPONSE1 (WXR1)	-0.840614	1.1345e-05
AT5G26910	Encodes a member of the TRM superfamily, that plays a role in preprophase band formation during plant cell division and controls the robustness of the orientation of that cell division.	TON1 RECRUITING MOTIF 8 (TRM8)	-0.926592	1.06003e-05
AT3G10220	Encodes a tubulin-binding cofactor. Homozygous mutant plants are embryo lethal. Heterozygous mutant plants showed increased ploidy and higher numbers of spindles and phragmoplasts, suggesting a role in cell division. The mRNA is cell-to-cell mobile.	EMBRYO DEFECTIVE 2804 (EMB2804); (TFCB)	-0.440724	1.00531e-05
AT5G35790	Encodes a plastidic glucose-6-phosphate dehydrogenase that is sensitive to reduction by DTT and whose mRNA is more prevalent in developing organs but absent in the root.	GLUCOSE-6-PHOSPHATE DEHYDROGENASE 1 (G6PD1)	-1.15393	9.79117e-06
AT5G60890	Myb-like transcription factor that modulates expression of ASA1, a key point of control in the tryptophan pathway; mutant has deregulated expression of ASA1 in dominant allele. Loss of function allele suggests ATR1 also functions at a control point for regulating indole glucosinolate homeostasis.	(ATMYB34); (ATATR1);MYB DOMAIN PROTEIN 34 (MYB34);ALTERED TRYPTOPHAN REGULATION 1 (ATR1)	-1.79726	1.19701e-05
AT5G65220	Ribosomal L29 family protein;(source:Araport11)	PLASTID RIBOSOMAL PROTEINS OF THE 50S SUBUNIT 29 (PRPL29)	-1.10314	9.97621e-06
AT5G15170	Tyrosyl-DNA phosphodiesterase 1 involved in DNA repair. TDP1 is involved the repair of Topoisomerase 1 cleavage complexes (tdp1 mutants are camptotecin hypersensitive). tdp1/wss1A double mutants show a synergistic sensitivity after camptothecin treatment. tdp1/mus81 double mutants show an elevated number of dead cells in root meristems after camptothecin treatment (compared to the single mutants).	TYROSYL-DNA PHOSPHODIESTERASE 1 (TDP1)	-0.699855	1.26052e-05
AT4G27760	Encodes an oxidoreductase required for vegetative shoot apex development. Mutants display disruptions in leaf positioning and meristem maintenance.	FOREVER YOUNG (FEY); (FEY3)	-0.602774	1.05311e-05
AT3G48730	glutamate-1-semialdehyde 2,1-aminomutase 2;(source:Araport11)	GLUTAMATE-1-SEMIALDEHYDE 2,1-AMINOMUTASE 2 (GSA2);GLUTAMATE-L-SEMIALDEHYDE AMINOMUTASE (GSAM)	-1.12697	1.0197e-05
AT2G33820	encodes a mitochondrial ornithine transporter which exports ornithine from the mitochondrion to the cytosol		-1.43645	1.41353e-05
AT4G03150	plant/protein;(source:Araport11)		-1.22575	1.23549e-05
AT3G49470	nascent polypeptide-associated complex subunit alpha-like protein 2;(source:Araport11)		-0.980771	1.05068e-05
AT1G78020	FCS like zinc finger 6 is induced during energy starvation through SnRK1 signaling. Mutants accumulate more SnRK1alpha1 which results in the inhibition of seedling growth under favorable growth conditions. Increased SnRK1 activity in the mutant also results in the downregulation of TOR signaling (DOI:10.1111/tpj.13854).	FCS LIKE ZINC FINGER 6 (FLZ6)	-1.50072	1.01971e-05
AT5G10170	myo-inositol-1-phosphate synthase isoform 3.Expressed in leaf, root and silique. Immunolocaliazation experiments with an antibody recognizing MIPS1, MIPS2, and MIPS3 showed endosperm localization.	MYO-INOSITOL-1-PHOSPHATE SYNTHASE 3 (MIPS3);MYO-INOSITOL-1-PHOSTPATE SYNTHASE 3 (ATMIPS3)	-1.29099	1.14795e-05
AT2G43530	Encodes a defensin-like (DEFL) family protein. The mRNA is cell-to-cell mobile.		-1.57611	1.02347e-05
AT3G59250	F-box/RNI-like superfamily protein;(source:Araport11)		-2.38261	1.68627e-05
AT2G29320	NAD(P)-binding Rossmann-fold superfamily protein;(source:Araport11)		-1.71673	1.16234e-05
AT5G08580	Calcium-binding EF hand family protein;(source:Araport11)		-0.628687	1.14158e-05
AT3G51950	Contains single CCCH domain.	(ATC3H46)	-0.999063	1.03608e-05
AT1G74088	galacturonosyltransferase;(source:Araport11)		-0.816515	1.56305e-05
AT3G50820	Encodes a protein which is an extrinsic subunit of photosystem II and which has been proposed to play a central role in stabilization of the catalytic manganese cluster. In <i>Arabidopsis thaliana</i> the PsbO proteins are encoded by two genes: <i>psbO1</i> and <i>psbO2</i>. PsbO2 is the minor isoform in the wild-type. Mutants defective in this gene have been shown to be affected in the dephospho…	PHOTOSYSTEM II SUBUNIT O-2 (PSBO2);PHOTOSYSTEM II SUBUNIT O-2 (PSBO-2);OXYGEN EVOLVING COMPLEX SUBUNIT 33 KDA (OEC33)	-1.15044	1.09525e-05
AT3G53980	Bifunctional inhibitor/lipid-transfer protein/seed storage 2S albumin superfamily protein;(source:Araport11)		-2.75704	1.7514e-05
AT2G16850	plasma membrane intrinsic protein 2;(source:Araport11)	PLASMA MEMBRANE INTRINSIC PROTEIN 3B (PIP3B);PLASMA MEMBRANE INTRINSIC PROTEIN 2;8 (PIP2;8)	-2.19523	1.61031e-05
AT3G19710	Belongs to the branched-chain amino acid aminotransferase gene family. Encodes a methionine-oxo-acid transaminase. Involved in the methionine chain elongation pathway that leads to the ultimate biosynthesis of methionine-derived glucosinolates.	BRANCHED-CHAIN AMINOTRANSFERASE4 (BCAT4)	-1.82248	1.04657e-05
AT1G77990	Encodes a low-affinity sulfate transporter.	SULPHATE TRANSPORTER 2;2 (SULTR2;2); (AST56)	-1.04643	1.12013e-05
AT1G50290	hypothetical protein;(source:Araport11)		-1.22537	1.32462e-05
AT5G04950	Encodes a nicotianamide synthase.	ARABIDOPSIS THALIANA NICOTIANAMINE SYNTHASE 1 (ATNAS1);NICOTIANAMINE SYNTHASE 1 (NAS1)	-1.47405	1.25489e-05
AT5G03360	cysteine/histidine-rich C1 domain protein;(source:Araport11)		-1.28408	1.53436e-05
AT3G54720	Encodes glutamate carboxypeptidase. Various alleles show-increased cotyledon number and rate of leaf initiation, show transformation of leaves to cotyledons, altered flowering time and photomorphogenesis and an increased level of cytokinin biosynthesis. Involved in ethylene enhanced hypocotyl elongation in the light. Strong genetic interaction between TGH and AMP1.	ALTERED MERISTEM PROGRAM 1 (AMP1);CONSTITUTIVE MORPHOGENESIS 2 (COP2);HAUPTLING (HPT);PRIMORDIA TIMING (PT);MULTIFOLIA (MFO1); (MFO1); (ATAMP1)	-1.35825	1.42738e-05
AT5G19620	AtOEP80 is paralog to the chloroplastic protein translocation channel Toc75. Mutations in this locus result in embryo lethality.	TRANSLOCON AT THE OUTER ENVELOPE MEMBRANE OF CHLOROPLASTS 75-V (TOC75-V);ARABIDOPSIS THALIANA OUTER ENVELOPE PROTEIN OF 80 KDA (ATOEP80);OUTER ENVELOPE PROTEIN OF 80 KDA (OEP80); (EMB213);EMBRYO DEFECTIVE 213 (EMB213)	-0.578052	1.11661e-05
AT4G25910	Encodes a protein containing the NFU domain that may be involved in iron-sulfur cluster assembly. Part of a five member gene family, more closely related to NFU1 and 2 than to NFU4 and 5. Targeted to the chloroplast. The mRNA is cell-to-cell mobile.	NFU DOMAIN PROTEIN 3 (NFU3); (AtCNFU3)	-1.20931	1.16234e-05
AT1G55675	transmembrane protein;(source:Araport11)		-1.07455	1.21189e-05
AT5G10320	ATP synthase subunit B;(source:Araport11)		-1.0067	1.60813e-05
AT1G06370	pseudogene of Alg9-like mannosyltransferase family;(source:Araport11)		-1.40012	1.68499e-05
AT4G04370	Tetratricopeptide repeat (TPR)-like superfamily protein;(source:Araport11)		-0.911292	1.48969e-05
AT3G62030	nuclear-encoded chloroplast stromal cyclophilin CYP20-3 (also known as ROC4). Protein is tyrosine-phosphorylated and its phosphorylation state is modulated in response to ABA in Arabidopsis thaliana seeds.	ROTAMASE CYP 4 (ROC4);CYCLOPHILIN 20-3 (CYP20-3)	-1.10709	1.16234e-05
AT2G42600	Encodes one of four Arabidopsis phosphoenolpyruvate carboxylase proteins.PPC1 and PPC2 are crucial for balancing carbon and nitrogen metabolism.	PHOSPHOENOLPYRUVATE CARBOXYLASE 2 (ATPPC2);PHOSPHOENOLPYRUVATE CARBOXYLASE 2 (PPC2)	-1.24069	1.16277e-05
AT3G52670	FBD;(source:Araport11)		-1.41129	1.85462e-05
AT1G63970	Encodes a protein with 2C-methyl-D-erythritol 2,4-cyclodiphosphate synthase activity. The protein's activity was confirmed by heterologous expression of phenotypic complementation of the E. coli ispF mutant. Plants defective in this gene display an albino lethal phenotype.Homolog of E. coli IspF	2C-METHYL-D-ERYTHRITOL 2,4-CYCLODIPHOSPHATE SYNTHASE (MECPS);ISOPRENOID F (ISPF)	-0.613859	1.13639e-05
AT1G70370	Polygalacturonase involved in cell wall modification.	POLYGALACTURONASE 2 (PG2); (PGL3)	-0.994	1.15242e-05
AT1G73470	hypothetical protein;(source:Araport11)		-0.885627	1.22265e-05
AT4G02820	Pentatricopeptide repeat (PPR) protein involved in mitochondrial mRNA splicing. Loss of function increases ROS production leading to increased resistance to pathogens.	RESISTANCE TO PHYTOPHTHORA PARASITICA 7 (RTP7)	-0.881478	1.44383e-05
AT5G45610	Encodes a homologue of the ATR-interacting protein ATRIP. Mutant (named sensitive to UV2 or suv2) is UVB-hypersensitive and defective in DNA damage response.	SENSITIVE TO UV 2 (SUV2)	-0.950362	1.39274e-05
AT1G17100	Encodes a cytosolic heme binding protein(cHBP)that can reversibly bind tetrapyrroles including heme, protoporphyrin IX and Mg-protoporphyrin IX dimethyl ester with distinct binding af&#64257;nities.	(ATHBP1);CYTOSOLIC HEME (TETRAPYRROLE) BINDING PROTEIN 1 (CHBP1);HAEM-BINDING PROTEIN 1 (HBP1); (SOUL1)	-1.41432	1.18042e-05
AT3G19850	Phototropic-responsive NPH3 family protein;(source:Araport11)		-1.30397	1.39964e-05
AT4G32980	Encodes transcription factor involved in photomorphogenesis. Regulates gibberellin biosynthesis. Activated by AGAMOUS in a cal-1, ap1-1 background. Expressed at low levels in developing stamens. Increased levels of ATH1 severely delay flowering in the C24 accession. Most remarkably, ectopically expressed ATH1 hardly had an effect on flowering time in the Col-0 and Ler accessions. ATH1 physically …	HOMEOBOX GENE 1 (ATH1)	-1.48782	1.26005e-05
AT2G45190	Encodes a member of the YABBY family of transcriptional regulators that is involved in abaxial cell type specification in leaves and fruits. YAB1 acts in a non-cell autonomous fashion within the meristem to affect phyllotactic patterning. The non-autonomous effect on the central region of the meristem is mediated through the activity if Lateral Suppressor (LAS).	ABNORMAL FLORAL ORGANS (AFO);FILAMENTOUS FLOWER (FIL);YABBY1 (YAB1)	-1.51731	1.61848e-05
AT4G28070	AFG1-like ATPase family protein;(source:Araport11)		-1.32883	1.80221e-05
AT4G09550	Encodes a gamma-tubulin complex protein that plays a role in gamma-tubulin complex localization, spindle stability and chromosomal segregation.	GCP3-INTERACTING PROTEIN 1A (GIP1A);ATGCP3 INTERACTING PROTEIN 1 (GIP1);ARABIDOPSIS ATGCP3 INTERACTING PROTEIN 1 (ATGIP1)	-1.29651	1.66759e-05
AT1G72640	NAD(P)-binding Rossmann-fold superfamily protein;(source:Araport11)		-1.00428	1.30407e-05
AT1G15980	encodes a novel subunit of the chloroplast NAD(P)H dehydrogenase complex, involved in cyclic electron flow around photosystem I to produce ATP.	NDH-DEPENDENT CYCLIC ELECTRON FLOW 1 (NDF1);PHOTOSYNTHETIC NDH SUBCOMPLEX B 1 (PnsB1);NAD(P)H DEHYDROGENASE SUBUNIT 48 (NDH48)	-1.496	1.24112e-05
AT2G40316	autophagy-like protein;(source:Araport11)		-0.483359	1.24757e-05
AT2G25964	hypothetical protein;(source:Araport11)		-0.926817	1.66391e-05
AT4G37200	Encodes thioredoxin-like protein with disulfide reductase activity that is involved in the biogenesis of the plastid cytochrome b6f complex. Protein is located in the thylakoid membrane with the C-terminal hydrophilic portion, containing the thioredoxin like domain, extending into the thylakoid lumen.	HIGH CHLOROPHYLL FLUORESCENCE 164 (HCF164)	-0.67963	1.19165e-05
AT3G57470	Insulinase (Peptidase family M16) family protein;(source:Araport11)		-1.10916	1.23251e-05
AT3G29185	Encodes a chloroplast protein that interacts with the CF1&#946;, &#947;, and &#949; subunits of the chloroplast ATP synthase and is required for assembly of its F1 module. The protein is comprised primarily of two &#946;-barrels and acts as a chaperone orchestrating the early steps of the CF1 assembly pathway via specific interaction with the CF1 &#946;, &#947;, and &#949; subunits.	BIOGENESIS FACTOR REQUIRED FOR ATP SYNTHASE 1 (BFA1)	-1.30686	1.33461e-05
AT2G35650	a member of Glycosyltransferase- Family 2 and encodes a beta-mannan synthase based on in vitro enzyme assays from heterologously expressed protein. Mutants exhibit defects in pollen tube growth and embryo development. The defective embryonic development was associated with reduced proliferation and failed cellularization of the endosperm.	CELLULOSE SYNTHASE LIKE (ATCSLA07); (CSLA07); (ATCSLA7);CELLULOSE SYNTHASE LIKE A7 (CSLA7);CELLULOSE SYNTHASE LIKE (CSLA07)	-0.633831	1.30274e-05
AT2G39670	Radical SAM superfamily protein;(source:Araport11)		-1.27036	1.29692e-05
AT1G62630	Disease resistance protein (CC-NBS-LRR class) family;(source:Araport11)		-1.01891	1.32547e-05
AT5G66570	Encodes a protein which is an extrinsic subunit of photosystem II and which has been proposed to play a central role in stabilization of the catalytic manganese cluster. In <i>Arabidopsis thaliana</i> the PsbO proteins are encoded by two genes: <i>psbO1</i> and <i>psbO2</i>. PsbO1 is the major isoform in the wild-type. In plsp1-1 mutant plastids, the nonmature form of the protein localizes in the…	PS II OXYGEN-EVOLVING COMPLEX 1 (PSBO-1);33 KDA OXYGEN EVOLVING POLYPEPTIDE 1 (OEE1);MANGANESE-STABILIZING PROTEIN 1 (MSP-1);OXYGEN EVOLVING COMPLEX 33 KILODALTON PROTEIN (OE33);PS II OXYGEN-EVOLVING COMPLEX 1 (PSBO1);OXYGEN EVOLVING ENHANCER PROTEIN 33 (OEE33)	-1.15779	1.37733e-05
AT4G15450	Senescence/dehydration-associated protein-like protein;(source:Araport11)		-0.947651	1.33461e-05
AT1G23180	armadillo repeat protein (ARM); interacts with chloroplast chaperone CLPC1, which unfolds and delivers substrates to the stromal CLPPRT protease complex for degradation.	(ARM)	-0.822303	1.27182e-05
AT2G40690	Encodes a putative dihydroxyacetone phosphate (DHAP) reductase involved in glycerol-3-phosphate supply within the chloroplast for synthesis of glycerolipids. Mutants have reduced levels of hexadecatrienoic acid, which is rescued by exogenous glycerol-3-phosphate. This gene appears to be involved in the flux of fatty acids in the prokaryotic glyerolipid biosynthesis pathway.	(GLY1);SUPPRESSOR OF FATTY ACID DESATURASE DEFICIENCY 1 (SFD1)	-0.98643	1.55543e-05
AT3G52720	Encodes an alpha carbonic anhydrase (CAH1) located in the chloroplast stroma. Most chloroplast proteins are encoded by the nuclear genome and imported with the help of sorting signals that are intrinsic parts of the polypeptides. CAH1 takes an alternative route through the secretory pathway, and becomes N-glycosylated before entering the chloroplast. Glycosylation and intra-molecular disulfide br…	CARBONIC ANHYDRASE 1 (CAH1);A. THALIANA ALPHA CARBONIC ANHYDRASE 1 (ATACA1);ALPHA CARBONIC ANHYDRASE 1 (ACA1)	-2.08986	1.54993e-05
AT4G28706	pfkB-like carbohydrate kinase family protein;(source:Araport11)		-0.767414	1.3034e-05
AT1G62870	hypothetical protein;(source:Araport11)		-2.13386	2.03345e-05
AT2G19600	member of Putative potassium proton antiporter family	K+ EFFLUX ANTIPORTER 4 (KEA4); (KEA4);K+ EFFLUX ANTIPORTER 4 (ATKEA4)	-0.403022	1.32574e-05
AT3G15360	encodes a prokaryotic thioredoxin The mRNA is cell-to-cell mobile.	(ATHM4);ARABIDOPSIS THALIANA MYOSIN 4 (ATM4);THIOREDOXIN M-TYPE 4 (TRX-M4);ARABIDOPSIS THIOREDOXIN M-TYPE 4 (ATM4)	-0.89264	1.31497e-05
AT3G53700	Pentatricopeptide repeat (PPR) superfamily protein;(source:Araport11)	MATERNAL EFFECT EMBRYO ARREST 40 (MEE40)	-0.951828	1.39979e-05
AT1G24160	triadin;(source:Araport11)		-0.870805	1.30457e-05
AT3G11620	alpha/beta-Hydrolases superfamily protein;(source:Araport11)		-0.625114	1.48832e-05
AT2G17650	AMP-dependent synthetase and ligase family protein;(source:Araport11)		-1.09129	1.80163e-05
AT1G58210	Encodes a member of the NET superfamily of proteins that potentially couples different membranes to the actin cytoskeleton in plant cells. It colocalizes with filamentous actin and is localized to the plasma membrane.	EMBRYO DEFECTIVE 1674 (EMB1674);NETWORKED 2A (NET2A)	-0.69395	1.7752e-05
AT4G18370	Encodes DEG5. Forms a hexamer with DEG8 in the thylakoid lumen. Involved in the cleavage of photodamaged D2 protein of photosystem II (PSII).	DEGRADATION OF PERIPLASMIC PROTEINS 5 (DEG5);DEGP PROTEASE 5 (DEGP5);PROTEASE HHOA PRECUSOR (HHOA)	-1.16784	1.38202e-05
AT5G07690	Encodes a putative transcription factor (MYB29) that acts as a negative regulator of mitochondrial stress responses.	MYB DOMAIN PROTEIN 29 (MYB29);REGULATOR OF ALTERNATIVE OXIDASE 1A 7 (RAO7);PRODUCTION OF METHIONINE-DERIVED GLUCOSINOLATE 2 (PMG2);MYB DOMAIN PROTEIN 29 (ATMYB29)	-1.87709	1.63899e-05
AT1G75820	Putative receptor kinase with an extracellular leucine-rich domain. Controls shoot and floral meristem size, and contributes to establish and maintain floral meristem identity. Negatively regulated by KAPP (kinase-associated protein phosphatase). CLV3 peptide binds directly CLV1 ectodomain.	CLAVATA 1 (CLV1); (ATCLV1);FLOWER DEVELOPMENT 5 (FLO5);FASCIATA 3 (FAS3)	-0.642748	1.31668e-05
AT4G28760	methyl-coenzyme M reductase II subunit gamma, putative (DUF3741);(source:Araport11)	TON1 RECRUITING MOTIF 20 (TRM20)	-0.94848	1.34431e-05
AT2G18328	RAD-like 4;(source:Araport11)	RAD-LIKE 4 (ATRL4);RAD-LIKE 4 (RL4)	-1.73071	1.60091e-05
AT1G54040	Epithiospecifier protein, interacts with WRKY53. Involved in pathogen resistance and leaf senescence.	EPITHIOSPECIFIER PROTEIN (ESP); (TASTY)	-1.31107	1.44099e-05
AT4G28270	Encodes a RING finger E3 ubiquitin ligase. Binds and ubiquitinates ABP1 in vivo and in vitro.	(ATRMA2);RING MEMBRANE-ANCHOR 2 (RMA2)	-1.14672	1.366e-05
AT3G54220	Encodes a member of a novel family having similarity to DNA binding proteins containing basic-leucine zipper regions; scr is expressed in cortex/endodermal initial cells and in the endodermal cell lineage. Regulates the radial organization of the root. Is required cell-autonomously for distal specification of the quiescent center, which in turn regulates stem cell fate of immediately surrounding …	SCARECROW (SCR);SHOOT GRAVITROPISM 1 (SGR1)	-0.597333	1.35419e-05
AT4G10050	esterase/lipase/thioesterase family protein;(source:Araport11)	PROTEIN PHOSPHATASE METHYLESTERASE (PMES)	-0.564557	1.46547e-05
AT4G08700	Member of a family of proteins related to PUP1, a purine transporter. May be involved in the transport of purine and purine derivatives such as cytokinins, across the plasma membrane.	(ATPUP13);PURINE PERMEASE 13 (PUP13)	-0.770465	1.6433e-05
AT1G13730	Nuclear transport factor 2 (NTF2) family protein with RNA binding (RRM-RBD-RNP motifs) domain-containing protein;(source:Araport11)	(ATG3BP2); (ATG3BP-5)	-0.670717	1.53081e-05
AT1G49380	cytochrome c biogenesis protein family;(source:Araport11)		-1.34929	1.45906e-05
AT5G55840	PPR superfamily protein;(source:Araport11)		-0.937742	1.73853e-05
AT1G22790	Low affinity potassium transport system protein;(source:Araport11)		-0.817609	1.54266e-05
AT5G14450	GDSL-motif esterase/acyltransferase/lipase. Enzyme group with broad substrate specificity that may catalyze acyltransfer or hydrolase reactions with lipid and non-lipid substrates.		-1.06288	1.76722e-05
AT1G13570	F-box/RNI-like superfamily protein;(source:Araport11)		-0.722267	1.46547e-05
AT1G29840	alpha/beta-Hydrolases superfamily protein;(source:Araport11)		-0.987955	1.94004e-05
AT5G59800	Encodes a protein containing a methyl-CpG-binding domain that acts as an anti-silencing factor that prevent gene repression and DNA hypermethylation by tethering other anti-silencing factors to methylated DNA, which enables the function of DNA demethylases that in turn limit DNA methylation and prevent transcriptional gene silencing.	ARABIDOPSIS THALIANA METHYL-CPG-BINDING DOMAIN 7 (ATMBD7);METHYL-CPG-BINDING DOMAIN 7 (MBD7)	-0.592826	1.60091e-05
AT5G57850	ADCL encodes a protein that acts as a 4-amino-4-deoxychorismate lyase. It catalyzes the production 4-aminobenzoate (pABA) production which is required for folate biosynthesis. The enzyme localizes to chloroplasts based on an import assay and GFP localization experiments. Involved in D-Amino Acid Stimulated Ethylene Production.	D-AA SPECIFIC TRANSAMINASE D-AAT (DAT1);4-AMINO-4-DEOXYCHORISMATE LYASE (ADCL)	-0.605745	1.42435e-05
AT4G36250	Encodes a putative aldehyde dehydrogenase. The gene is not responsive to osmotic stress and is expressed constitutively at a low level in plantlets and root cultures.	ALDEHYDE DEHYDROGENASE 3F1 (ALDH3F1)	-1.39402	1.51237e-05
AT2G28790	Pathogenesis-related thaumatin superfamily protein;(source:Araport11)		-1.69606	2.14755e-05
AT1G25440	B-box type zinc finger protein with CCT domain-containing protein;(source:Araport11)	B-BOX DOMAIN PROTEIN 15 (BBX15); (COL16)	-1.00704	1.44358e-05
AT3G26310	putative cytochrome P450	CYTOCHROME P450, FAMILY 71, SUBFAMILY B, POLYPEPTIDE 35 (CYP71B35)	-1.67993	2.07577e-05
AT1G31150	K-box region protein (DUF1985);(source:Araport11)		-1.12289	1.9897e-05
AT2G28450	zinc finger (CCCH-type) family protein;(source:Araport11)	TRNA METHYLTRANSFERASE 2B (TRM2B); (ATC3H24)	-1.24335	1.56305e-05
AT1G64770	encodes a novel subunit of the chloroplast NAD(P)H dehydrogenase complex, involved in cyclic electron flow around photosystem I to produce ATP.	NAD(P)H DEHYDROGENASE SUBUNIT 45 (NDH45);NDH-DEPENDENT CYCLIC ELECTRON FLOW 1 (NDF2);PHOTOSYNTHETIC NDH SUBCOMPLEX B 2 (PnsB2)	-1.69421	1.5133e-05
AT3G10850	glyoxalase II cytoplasmic isozyme (Glx2-2) mRNA, complete	GLYOXALASE 2-2 (GLX2-2); (GLY2)	-0.668186	1.4289e-05
AT1G52400	encodes a member of glycosyl hydrolase family 1, located in inducible ER bodies which were formed after wounding, required in inducible ER body formation The mRNA is cell-to-cell mobile.	BETA-GLUCOSIDASE HOMOLOG 1 (BGL1);BETA GLUCOSIDASE 18 (BGLU18);A. THALIANA BETA-GLUCOSIDASE 1 (ATBG1)	-2.20432	1.46926e-05
AT3G23760	transferring glycosyl group transferase;(source:Araport11)		-1.40746	1.83777e-05
AT3G45860	Encodes a cysteine-rich receptor-like protein kinase. Involved in programmed cell death and defense response to pathogen.	CYSTEINE-RICH RLK (RECEPTOR-LIKE PROTEIN KINASE) 4 (CRK4)	-1.09012	1.45589e-05
AT1G52410	Contains a novel calcium-binding repeat sequence. Binds TSK in vitro. Localizes to small cytoplasmic vesicles in interphase cells. In cells synchronized for cell division, TSA1 and TSK relocalize to ends of spindle microtubules that are ahead of separating chromatids during metaphase and anaphase of mitosis. May be involved in mitosis together with TSK. Expressed preferentially in the flower and …	TSK-ASSOCIATING PROTEIN 1 (TSA1); (ATTSA1)	-1.71346	1.48012e-05
AT1G03310	Encodes a protein with strong similarity to isoamylase (EC:3.2.1.68) however lacks critical residues known to be important for activity. Appears to co localize with ISA1 in the chloroplast isoamylase complex. Mutations in this gene cause the loss of detectable isoamylase activity and the disruption of normal starch structure. It has been postulated that AtISA2 interacts with AtISA1 to form the Is…	ARABIDOPSIS THALIANA ISOAMYLASE 2 (ATISA2); (ISA2);DEBRANCHING ENZYME 1 (DBE1);BRANCHING ENZYME 2 (BE2); (ATBE2)	-1.81757	1.56903e-05
AT1G50910	hypothetical protein;(source:Araport11)		-0.858479	1.63947e-05
AT5G63200	tetratricopeptide repeat (TPR)-containing protein;(source:Araport11)		-0.428351	1.55543e-05
AT1G01860	dimethyladenosine transferase		-0.918443	1.87613e-05
AT3G27180	S-adenosyl-L-methionine-dependent methyltransferases superfamily protein;(source:Araport11)		-0.916479	1.6992e-05
AT5G39080	HXXXD-type acyl-transferase family protein;(source:Araport11)		-0.831671	1.56498e-05
AT1G68570	NPF3.1 is a membrane localized GA transporter that is expressed in the root endodermis.	NRT1/ PTR FAMILY 3.1 (NPF3.1); (ATNPF3.1)	-1.14514	1.51592e-05
AT4G05150	Octicosapeptide/Phox/Bem1p family protein;(source:Araport11)		-0.547724	1.53807e-05
AT3G55610	encodes delta 1-pyrroline-5-carboxylate synthetase B. Gene expression is induced by dehydration, high salt and ABA. Knock-out mutations in P5CS2 are embryo-lethal. P5CS2 appears to be present in different cells and/or different subcellular locations from P5CS1 in a tissue-dependent manner. Mutants are defective in pollen development.	DELTA 1-PYRROLINE-5-CARBOXYLATE SYNTHASE 2 (P5CS2)	-1.27386	1.54313e-05
AT2G06010	encodes a novel protein whose expression level is induced in lines overexpressing salicylic-acid (SA)-inducible Arabidopsis DNA binding with one finger (Dof) transcription factor, called OBF-binding protein 3.	OBP3-RESPONSIVE GENE 4 (ORG4)	-0.585357	1.73658e-05
AT5G05610	Encodes a member of the Alfin1-like family of nuclear-localized PHD (plant homeodomain) domain containing proteins. All AL proteins except AL3 bind to di- or trimethylated histone H3 (H3K4me3/2). Members of this family include: AT5G05610 (AL1), AT3G11200 (AL2), AT3G42790 (AL3), AT5G26210 (AL4), AT5G20510 (AL5), AT2G02470 (AL6), AT1G14510 (AL7).	ALFIN-LIKE 1 (AL1)	-0.499972	1.54642e-05
AT3G61700	helicase with zinc finger protein;(source:Araport11)		-0.602026	1.53505e-05
AT1G10210	Encodes ATMPK1. Kinase is activated by wounding.	MITOGEN-ACTIVATED PROTEIN KINASE 1 (ATMPK1);MITOGEN-ACTIVATED PROTEIN KINASE 1 (MPK1)	-0.593655	1.64335e-05
AT3G15095	Encodes HCF243 (high chlorophyll fluorescence), a chloroplast-localized protein involved in the D1 protein stability of the photosystem II complex1.	HIGH CHLOROPHYLL FLUORESCENCE 243 (HCF243)	-1.25055	1.71115e-05
AT3G02540	Encodes a member of the RADIATION SENSITIVE23 (RAD23) family: AT1G16190(RAD23A), AT1G79650(RAD23B), AT3G02540(RAD23C), AT5G38470(RAD23D). RAD23 proteins play an essential role in the cell cycle, morphology, and fertility of plants through their delivery of UPS (ubiquitin/26S proteasome system) substrates to the 26S proteasome.	PUTATIVE DNA REPAIR PROTEIN RAD23-3 (RAD23-3);RADIATION SENSITIVE23C (RAD23C)	-0.514194	1.53505e-05
AT3G19570	Encodes SCO3 (snowy cotyledon3), a member of a largely uncharacterized protein family unique to the plant kingdom. The sco3-1 mutation alters chloroplast morphology and development, reduces chlorophyll accumulation, impairs thylakoid formation and photosynthesis in seedlings, and results in photoinhibition under extreme CO(2) concentrations in mature leaves. SCO3 is targeted to the periphery of p…	SNOWY COTYLEDON 3 (SCO3);QWRF DOMAIN CONTAINING 1 (QWRF1)	-0.818087	1.89469e-05
AT5G44660	hypothetical protein;(source:Araport11)		-1.13374	1.9071e-05
AT1G76570	Chlorophyll A-B binding family protein;(source:Araport11)	LIGHT-HARVESTING COMPLEX B7 (LHCB7); (ATLHCB7)	-1.1674	1.83293e-05
AT5G62810	mutant has a defect in the intracellular transport of thiolase from the cytosol to glyoxysomes (formerly known as ped2) The mRNA is cell-to-cell mobile.	PEROXIN 14 (PEX14); (ATPED2);PEROXISOME DEFECTIVE 2 (PED2); (ATPEX14)	-0.444199	1.56388e-05
AT1G29910	member of Chlorophyll a/b-binding protein family	CHLOROPHYLL A/B BINDING PROTEIN 3 (CAB3); (AB180);LIGHT HARVESTING CHLOROPHYLL A/B BINDING PROTEIN 1.2 (LHCB1.2);CELLULOSE SYNTHASE LIKE B3 (CSLB3)	-2.84852	1.71115e-05
AT3G51420	Although this enzyme is predicted to encode a strictosidine synthase (SS), it lacks a conserved catalytic glutamate residue found in active SS enzymes and it is not expected to have SS activity.	STRICTOSIDINE SYNTHASE-LIKE 4 (SSL4);STRICTOSIDINE SYNTHASE-LIKE 4 (ATSSL4)	-0.906669	1.57528e-05
AT2G21370	Although this gene has a sequence similar to xylulose kinases, several lines of experimental evidence suggest that it does not act on xylulose or deoxy-xylulose.	XYLULOSE KINASE-1 (XK-1);XYLULOSE KINASE 1 (XK1)	-0.948859	1.73373e-05
AT5G59750	monofunctional riboflavin biosynthesis protein RIBA 3;(source:Araport11)	(ATRIBA3);HOMOLOG OF RIBA 3 (RIBA3)	-1.07359	1.66391e-05
AT1G20950	Phosphofructokinase family protein;(source:Araport11)		-0.76043	1.61101e-05
AT4G21585	Encodes a putative endonuclease but no demonstrable endonuclease activity, either towards single stranded DNA or mismatches, has been seen in vitro.		-0.861116	2.3112e-05
AT2G41020	WW domain-containing protein;(source:Araport11)		-0.457606	1.87848e-05
AT5G51020	Encodes CRL (CRUMPLED LEAF), a protein localized in the outer envelope membrane of plastids. Mutation in this gene affects the pattern of cell division, cell differentiation and plastid division.	CONSTITUTIVE ACTIVATOR OF AAA-ATPASE (CAA33);CRUMPLED LEAF (CRL)	-0.525718	1.60925e-05
AT2G12462	sterile alpha motif (SAM) domain protein;(source:Araport11)		-1.73632	2.63582e-05
AT1G14580	C2H2-like zinc finger protein;(source:Araport11)		-0.72719	1.68957e-05
AT3G57350	Nucleoporin interacting component (Nup93/Nic96-like) family protein;(source:Araport11)		-1.13038	2.00213e-05
AT3G57140	sugar-dependent 1-like protein;(source:Araport11)	SUGAR-DEPENDENT 1-LIKE (SDP1-LIKE)	-0.63348	2.10462e-05
AT2G17695	outer envelope protein;(source:Araport11)		-1.13746	1.73658e-05
AT5G43990	Encodes SUVR2, one of the four closely related Arabidopsis SUVR proteins that belong to the SU(VAR)3-9 subgroup of SET-domain proteins. Proteins containing the evolutionarily conserved SET domain are involved in regulation of eukaryotic gene expression and chromatin structure through their histone lysine methyltransferase (HMTase) activity. SUVR1, SUVR2 and SUVR4 proteins contain a novel domain a…	SET DOMAIN PROTEIN 18 (SDG18); (SUVR2)	-2.27816	2.73194e-05
AT1G21350	Thioredoxin superfamily protein;(source:Araport11)		-0.658805	1.78268e-05
AT4G13640	Homeodomain-like superfamily protein;(source:Araport11)	UNFERTILIZED EMBRYO SAC 16 (UNE16);PHR1-LIKE 3 (PHL3)	-0.6243	1.85653e-05
AT5G08590	Encodes a member of SNF1-related protein kinases (SnRK2) whose activity is activated by ionic (salt) and non-ionic (mannitol) osmotic stress. Similar to the calcium/calmodulin-dependent protein kinase subfamily and the SNF1 kinase subfamily.	SNF1-RELATED PROTEIN KINASE 2.1 (SNRK2.1);ARABIDOPSIS SKP1-LIKE1 (ASK2); (SNRK2-1); (SRK2G);ARABIDOPSIS SERINE/THREONINE KINASE 2 (ASK2)	-0.62228	1.69148e-05
AT4G37480	Chaperone DnaJ-domain superfamily protein;(source:Araport11)		-0.635367	1.99273e-05
AT5G43750	NAD(P)H dehydrogenase 18;(source:Araport11)	PHOTOSYNTHETIC NDH SUBCOMPLEX B 5 (PnsB5);NAD(P)H DEHYDROGENASE 18 (NDH18)	-1.28648	1.82086e-05
AT4G37560	Indole-3-acetamide (IAM) hydrolase gene required for the auxin effects of IAM.	IAMHYDROLASE12 (IAMH2)	-1.02699	1.7752e-05
AT4G09730	Encodes RH39, a DEAD-box protein involved in the introduction of the hidden break into the 23S rRNA in the chloroplasts. Recombinant RH39 binds to the 23S rRNA in a segment adjacent to the stem-loop creating the hidden break target loop in a sequence-dependent manner. Has ATP-hydrolyzing activity at a Kcat of 5.3 /min in the presence of rRNA sequence. Mutants have drastically reduced level of lev…	RH39 (RH39)	-0.789992	1.73853e-05
AT1G45474	Encodes a component of the light harvesting complex of photosystem I.	PHOTOSYSTEM I LIGHT HARVESTING COMPLEX GENE 5 (LHCA5)	-1.0524	1.759e-05
AT2G05210	Encodes AtPOT1a, an accessory factor for telomerase required for positive telomere length regulation. Note on nomenclature: different names have been given to Arabidopsis POT-like genes (Kuchar and Fajkus, 2004; Shakirov et al, 2005; Tani and Murata, 2005). According to a unifying nomenclature (Surovtseva et al, 2007), At2g05210 (previously named AtPOT1) is designated AtPOT1a, while At5g06310 (pr…	PROTECTION OF TELOMERES 1A (AtPOT1a); (ATPOT1)	-0.857596	2.18998e-05
AT5G20450	myosin;(source:Araport11)		-0.878215	2.56993e-05
AT1G65486	Secreted peptide which functions in plant growth and pathogen defense.	(STMP4)	-1.43334	2.09347e-05
AT5G66380	Encodes a folate transporter that is located in the chloroplast envelope and is able to mediate exogenous folate uptake when expressed in E. coli. However, this is not the sole folate transporter for chloroplasts as null mutants of this gene have no discernible phenotype when grown under folate-sufficient conditions and contained wild-type levels of folates in leaves.	FOLATE TRANSPORTER 1 (FOLT1);FOLATE TRANSPORTER 1 (ATFOLT1)	-0.600634	1.91463e-05
AT4G33030	involved in sulfolipid biosynthesis The mRNA is cell-to-cell mobile.	SULFOQUINOVOSYLDIACYLGLYCEROL 1 (SQD1)	-0.580662	1.73658e-05
AT5G23920	transmembrane protein;(source:Araport11)		-1.48155	1.85462e-05
AT5G38520	CLD1 is involved in steady-state chlorophyll turnover; CLD1 dephytylates chlorophyll a, chlorophyll b, and pheophytin a in vitro; CLD1 and CHLG form a salvage cycle in recycling chlorophyll. Suppression of CLD1 expression results in reduced tolerance to moderately high temperature.	CHLOROPHYLL DEPHYTYLASE1 (CLD1)	-1.29416	1.81778e-05
AT1G50250	encodes an FTSH protease that is localized to the chloroplast. Involved in the D1 repair cycle of Photosystem II. FtsH1 and FtsH5 are interchangeable in thylakoid membranes.	FTSH PROTEASE 1 (FTSH1)	-0.714476	1.82524e-05
AT5G18100	A putative peroxisomal CuZnSOD inducible by a high-light pulse.	COPPER/ZINC SUPEROXIDE DISMUTASE 3 (CSD3)	-0.997088	2.06652e-05
AT3G01710	TPX2 (targeting protein for Xklp2) protein family;(source:Araport11)		-2.55994	3.11466e-05
AT3G46130	Encodes a putative transcription factor (MYB48) that functions to regulate flavonol biosynthesis primarily in cotyledons.	MYB DOMAIN PROTEIN 111 (MYB111);MYB DOMAIN PROTEIN 48 (ATMYB48);PRODUCTION OF FLAVONOL GLYCOSIDES 3 (PFG3); (ATMYB48-3);MYB DOMAIN PROTEIN 48 (MYB48)	-1.45703	2.28465e-05
AT1G05160	Encodes an ent-kaurenoic acid hydroxylase, a member of the CYP88A cytochrome p450 family.	CYTOCHROME P450, FAMILY 88, SUBFAMILY A, POLYPEPTIDE 3 (CYP88A3);ENT-KAURENOIC ACID OXYDASE 1 (KAO1); (ATKAO1)	-0.757978	2.0696e-05
AT5G66720	Protein phosphatase 2C family protein;(source:Araport11)		-0.448046	1.80955e-05
AT1G59980	ARG1-like 2;(source:Araport11)	GRAVITY PERSISTENCE SIGNAL 4 (GPS4);ARG1-LIKE 2 (ARL2); (ATDJC39);ARF-LIKE 2 (ARL2)	-0.981415	2.64775e-05
AT5G14800	Delta 1-pyrroline-5-carboxylate reductase, catalyzes the final step in proline biosynthesis from glutamate and ornithine.In situ hybridization indicated that under normal growth conditions, the highest concentration of P5CR transcripts occurs in the cortical parenchyma, phloem, vascular cambium and pith parenchyma in the vicinity of the protoxylem. Single gene in Arabidopsis.	PYRROLINE-5- CARBOXYLATE (P5C) REDUCTASE (P5CR); (AT-P5C1);EMBRYO DEFECTIVE 2772 (EMB2772);PYRROLINE-5- CARBOXYLATE (P5C) REDUCTASE (AT-P5R)	-0.516597	1.82524e-05
AT1G26160	Metal-dependent phosphohydrolase;(source:Araport11)		-0.326388	1.85462e-05
AT5G66190	Encodes a leaf-type ferredoxin:NADP(H) oxidoreductase. It is present in both chloroplast stroma and thylakoid membranes but is more abundant in the thylakoid. The affinity of this enzyme for ferredoxin is slightly, but significantly, higher than AtLFNR2, an isoform of the same enzyme. AtLFNR1 forms a heterodimer with AtFNR2 and is also a prerequisite to attach AtFNR2 to the thylakoid membrane.	LEAF FNR 1 (ATLFNR1);FERREDOXIN-NADP(+)-OXIDOREDUCTASE 1 (FNR1);LEAF-TYPE CHLOROPLAST-TARGETED FNR 1 (LFNR1)	-1.16502	1.97131e-05
AT1G50840	DNA Polymerase gamma2. Dual targeting to mitochondria and plastids due to alternative translation initiation.		-0.891366	1.87957e-05
AT2G23590	Encodes a protein shown to have carboxylesterase activity in vitro. It has similarity to the SABP2 methyl salicylate esterase from tobacco. This protein does not act on methyl IAA, methyl JA, MeSA, MeGA4, or MEGA9 in vitro.	METHYL ESTERASE 8 (ATMES8);METHYL ESTERASE 8 (MES8)	-2.10042	2.99901e-05
AT3G18680	Encodes a functional UMP Kinase located in the plastid that binds to group II intron plastid transcription products. Mutants show decreased accumulation of target transcripts/proteins.	PLASTID 55 UMP KINASE (PUMPKIN)	-1.20812	1.90715e-05
AT1G12410	Encodes a ClpP-related sequence. Though similar to ClpP proteins, this does not contains the highly conserved catalytic triad of Ser-type proteases (Ser-His-Asp). The name reflects nomenclature described in Adam et. al (2001).	EMBRYO DEFECTIVE 3146 (EMB3146); (CLPR2);NUCLEAR-ENCODED CLP PROTEASE P2 (NCLPP2);CLP PROTEASE PROTEOLYTIC SUBUNIT 2 (CLP2)	-0.454768	1.8797e-05
AT4G17600	Encodes Lil3:1 (light-harvesting-like) protein. Belongs to the Lhc super-gene family encodes the light-harvesting chlorophyll a/b-binding (LHC) proteins that constitute the antenna system of the photosynthetic apparatus. A generic LHC motif is present in Lil3:1. The mRNA is cell-to-cell mobile.	LIGHT-HARVESTING-LIKE 3:1 (LIL3:1)	-1.31041	1.92118e-05
AT1G19835	TCS1 encodes a coiled-coil domain protein that binds to microtubules and co-localizes with the cortical microtubules. Mutants have defects in trichome branching and hypocotyl elongation. TCS1 interacts with ZWI and appears to be involved in microtubule assembly.	TRICHOME CELL SHAPE 1 (TCS1)	-1.42468	1.95035e-05
AT3G16310	mitotic phosphoprotein N end (MPPN) family protein;(source:Araport11)		-0.600224	1.92367e-05
AT1G14840	Encodes a microtubule associated protein (MAP70-4). Expressed in all tissues.	MICROTUBULE-ASSOCIATED PROTEINS 70-4 (MAP70-4);MICROTUBULE-ASSOCIATED PROTEINS 70-4 (ATMAP70-4)	-1.45322	2.33769e-05
AT1G79050	recA DNA recombination family protein;(source:Araport11)	HOMOLOG OF BACTERIAL RECA (RECA1)	-0.472786	1.8969e-05
AT5G18245	Natural antisense transcript overlaps with AT5G18240;(source:Araport11)		-0.874555	2.42768e-05
AT3G52750	Nuclear gene that encodes a plastidial division protein (FtsZ2-2). FtsZ2-2 is involved in chloroplast morphology and internal organisation in addition to participating in chloroplast partition	(FTSZ2-2)	-1.14038	2.0319e-05
AT1G75110	Encodes an arabinosyltransferase that modifies extensin proteins in root hair cells.	REDUCED RESIDUAL ARABINOSE 2 (RRA2)	-1.80035	3.27065e-05
AT2G33800	Encodes SCABRA1 (SCA1), a nuclear gene encoding a plastid-type ribosomal protein that functions &#8232;as a structural component of the 70S plastid ribosome. The sca1-rps5 allele exhibits defects in plastid 16SrRNA processing and a resulting decrease in accumulation of photosynthetic proteins. Loss-of-function mutations enhance the polarity defects of the as2 mutants.	SCABRA 1 (SCA1);EMBRYO DEFECTIVE 3113 (EMB3113);RIBOSOMAL PROTEIN S5 (RPS5);PLASTID RIBOSOMAL PROTEIN OF THE 30S SUBUNIT 5 (PRPS5)	-1.20039	1.95898e-05
AT2G22980	serine carboxypeptidase-like 13;(source:Araport11)	SERINE CARBOXYPEPTIDASE-LIKE 13 (SCPL13)	-1.81208	2.56404e-05
AT2G04940	scramblase-like protein;(source:Araport11)		-0.491457	2.1143e-05
AT3G05625	Tetratricopeptide repeat (TPR)-like superfamily protein;(source:Araport11)		-1.23685	2.15848e-05
AT4G02990	Encodes BELAYA SMERT (BSM), a plastid-localized protein homologous to mitochondrial transcription termination factors (mTERF) found in animal. Mutant bsm cells are albino, are compromised in growth, and suffer defects in global plastidic gene expression. The mRNA is cell-to-cell mobile.	RUGOSA 2 (RUG2);BELAYA SMERT (BSM)	-0.874818	1.97233e-05
AT1G78490	member of CYP708A family. The mRNA is cell-to-cell mobile.	CYTOCHROME P450, FAMILY 708, SUBFAMILY A, POLYPEPTIDE 3 (CYP708A3)	-1.20793	2.43836e-05
AT4G39770	Haloacid dehalogenase-like hydrolase (HAD) superfamily protein;(source:Araport11)	TREHALOSE-6-PHOSPHATE PHOSPHATASE H (TPPH)	-1.77989	2.87457e-05
AT3G03300	Encodes a Dicer-like protein that functions in the antiviral silencing response in turnip-crinkle virus-infected plants but not in TMV or CMV-strain-Y-infected plants. Involved in the production of ta-siRNAs. Partially antagonizes the production of miRNAs by DCL1. Substitutes for DCL4 to produce viral siRNA when DCL4 is missing or inhibited. Able to produce siRNAs but not miRNAs.	DICER-LIKE 2 (DCL2);DICER-LIKE 2 (ATDCL2)	-0.899508	2.06157e-05
AT1G64080	Encodes a member of the MAKR (MEMBRANE-ASSOCIATED KINASE REGULATOR) gene family. MAKRs have putative kinase interacting motifs and membrane localization signals. Known members include: AT5G26230 (MAKR1), AT1G64080 (MAKR2), AT2G37380 (MAKR3), AT2G39370 (MAKR4), AT5G52870 (MAKR5) and AT5G52900 (MAKR6).	MEMBRANE-ASSOCIATED KINASE REGULATOR 2 (MAKR2)	-0.840555	2.58678e-05
AT3G18270	a cytochrome P450 pseudogene. the second half of the gene overlaps perfectly with the other gene model.	CYTOCHROME P450, FAMILY 77, SUBFAMILY A, POLYPEPTIDE 5 PSEUDOGENE (CYP77A5P)	-0.336652	2.03355e-05
AT1G53730	STRUBBELIG-receptor family 6;(source:Araport11)	STRUBBELIG-RECEPTOR FAMILY 6 (SRF6)	-0.703022	2.03113e-05
AT5G13660	N-lysine methyltransferase;(source:Araport11)		-0.947121	2.73167e-05
AT5G36170	Required for normal processing of polycistronic plastidial transcripts	(ATPRFB);HIGH CHLOROPHYLL FLUORESCENT 109 (HCF109)	-1.11338	2.064e-05
AT1G64355	Membrane protein (ECM1), located in chloroplast, expressed during early development.		-1.17755	2.28709e-05
AT5G56600	Encodes profilin3, a low-molecular weight, actin monomer-binding protein that regulates the organization of actin cytoskeleton. Originally known as profilin5, and later named profilin3. Expressed in vegetative organs. Mutants have slightly elongated petioles.	PROFILIN 3 (PFN3);PROFILIN 3 (PRF3)	-0.750276	2.06652e-05
AT1G68940	Plant U-box type E3 ubiquitin ligase (PUB).	(PUB42)	-1.19918	2.64025e-05
AT2G26080	P-subunit of glycine decarboxylase.The P subunit is the site of glycine binding.	GLYCINE DECARBOXYLASE P-PROTEIN 2 (AtGLDP2);GLYCINE DECARBOXYLASE P-PROTEIN 2 (GLDP2)	-0.905891	2.11097e-05
AT3G47590	alpha/beta-Hydrolases superfamily protein;(source:Araport11)		-0.582587	2.17482e-05
AT5G03940	mutant has Yellow first leaves; Chloroplast Signal Recognition Particle Subunit	FIFTY-FOUR CHLOROPLAST HOMOLOGUE (FFC);54 CHLOROPLAST PROTEIN (54CP);CHLOROPLAST SIGNAL RECOGNITION PARTICLE 54 KDA SUBUNIT (CPSRP54);SIGNAL RECOGNITION PARTICLE 54 KDA SUBUNIT CHLOROPLAST PROTEIN (SRP54CP)	-1.1554	2.06082e-05
AT4G38660	Pathogenesis-related thaumatin superfamily protein;(source:Araport11)		-1.3948	2.87457e-05
AT3G48200	transmembrane protein;(source:Araport11)		-1.62714	2.07541e-05
AT1G06560	NOL1/NOP2/sun family protein;(source:Araport11)	(ATTRM4F); (NOP2C);TRNA METHYLTRANSFERASE 4F (TRM4F)	-0.777797	2.4699e-05
AT2G33051	Natural antisense transcript overlaps with AT2G33050;(source:Araport11)		-1.01148	2.79254e-05
AT4G17360	encodes one of the two putative formyltetrahydrofolate deformylase. Located in the mitochondrion. Involved in photorespiratory tetrahydrofolate cycle.		-1.04514	2.63563e-05
AT5G23550	Got1/Sft2-like vesicle transport protein, which may be located to a late-Golgi com_x0002_partment and may be involved in the fusion of retrograde transport vesicles derived from an endocytic compartment with the Golgi complex. Nuclear shuttle protein-interacting protein.		-0.635045	2.33732e-05
AT3G08620	RNA-binding KH domain-containing protein;(source:Araport11)	(ATKH12)	-0.525348	2.53019e-05
AT3G48670	Encodes IDN2 (INVOLVED IN DE NOVO 2), a double-stranded RNA-binding protein involved in de novo methylation and small interfering RNA (siRNA)-mediated maintenance methylation. IND2 is a component of the RNA-directed DNA methylation pathway.	INVOLVED IN DE NOVO 2 (IDN2);RNA-DIRECTED DNA METHYLATION 12 (RDM12)	-1.32079	2.50628e-05
AT4G15950	Non-catalytic subunit common to Nuclear DNA-dependent RNA polymerases IV and V; homologous to budding yeast RPB4. Role in gene silencing. Required for RNA-directed DNA methylation.	(NRPD4); (NRPE4);RNA-DIRECTED DNA METHYLATION 2 (RDM2)	-0.839467	3.07096e-05
AT5G45020	Glutathione S-transferase family protein;(source:Araport11)		-0.993315	3.01189e-05
AT3G12920	Encodes one of the BRGs (BOI-related gene) involved in resistance to Botrytis cinerea.	BOI-RELATED GENE 3 (BRG3)	-0.555682	2.21432e-05
AT1G78450	SOUL heme-binding family protein;(source:Araport11)		-2.55094	3.18721e-05
AT4G26790	GDSL-motif esterase/acyltransferase/lipase. Enzyme group with broad substrate specificity that may catalyze acyltransfer or hydrolase reactions with lipid and non-lipid substrates.	(GGL23)	-2.55204	3.58491e-05
AT2G26300	Encodes an alpha subunit of a heterotrimeric GTP-binding protein. The active GTP-bound form of GPA1 binds to the GTG1 and GTG2 abscisic acid (ABA) receptors and appears to affect their GTPase and GTP-binding activity, and hence, ABA binding abilities. GPA1 is a positive regulator in ABA-mediated inhibition of stomatal opening. Plants with recessive mutant alleles have complex phenotypes including…	G PROTEIN ALPHA SUBUNIT 1 (GPA1);G PROTEIN ALPHA SUBUNIT 1 (GP ALPHA 1);ARABIDOPSIS THALIANA G PROTEIN ALPHA SUBUNIT 1 (ATGPA1)	-0.861427	2.15533e-05
AT1G32550	Encodes FdC2, a ferredoxin protein capable of alternative electron partitioning. FdC1 level increases in conditions of acceptor limitation at PSI.	FERREDOXIN C 2 (FdC2)	-0.945142	2.27177e-05
AT4G30993	Calcineurin-like metallo-phosphoesterase superfamily protein;(source:Araport11)		-0.830393	2.21525e-05
AT3G47650	DnaJ/Hsp40 cysteine-rich domain superfamily protein;(source:Araport11)	BUNDLE SHEATH DEFECTIVE 2 (BSD2)	-1.2137	2.22593e-05
AT1G75580	SAUR-like auxin-responsive protein family;(source:Araport11)	SMALL AUXIN UPREGULATED RNA 51 (SAUR51)	-2.42169	3.4172e-05
AT3G23255	tRNA dimethylallyltransferase;(source:Araport11)		-0.73159	2.67057e-05
AT2G21070	This gene is predicted to an encode a nuclear-localized protein that is involved in regulating the period of circadian rhythms without affecting their amplitude or robustness. FIONA1 seems to act as a central oscillator-associated component, but its transcript levels are not regulated in a circadian or light-dependent manner. FIONA1 also appears to be involved in photoperiod-dependent flowering.	FIONA1 (FIO1)	-0.958777	3.07522e-05
AT1G22940	Encodes a bifunctional enzyme required for thiamine (vitamin B1) biosynthesis. TH1 can phosphorylate HMP-P to produce HMP-PP, the pyrimidine heterocyclic subunit of thiamine. TH1 also catalyzes the condensation of HMP-PP and HET to form thiamine monophosphate (TMP). TH1 also appears capable of phosphorylating HMP based on E.coli mutant complementation assays. th1 mutants are thiamine auxotrophs t…	THIAMINEE (THIE);THIAMINE REQUIRING 1 (TH1); (TH-1)	-0.490024	2.27073e-05
AT2G47850	Zinc finger C-x8-C-x5-C-x3-H type family protein;(source:Araport11)	(ATC3H32)	-0.634186	2.24119e-05
AT1G55980	FAD/NAD(P)-binding oxidoreductase family protein;(source:Araport11)		-0.549282	2.55495e-05
AT5G40870	Pseudouridine kinase from the PfkB family that generates 59-pseudouridine monophosphate.	URIDINE KINASE/URACIL PHOSPHORIBOSYLTRANSFERASE 1 (AtUK/UPRT1);URIDINE/CYTIDINE KINASE 1 (UCK1);URIDINE KINASE/URACIL PHOSPHORIBOSYLTRANSFERASE 1 (UK/UPRT1);URIDINE KINASE-LIKE 1 (UKL1)	-0.595544	2.37717e-05
AT3G27230	S-adenosyl-L-methionine-dependent methyltransferases superfamily protein;(source:Araport11)		-0.994896	2.2375e-05
AT5G42100	encodes a plasmodesmal (Pd)-associated membrane protein involved in plasmodesmal callose degradation, i.e. beta-1,3-glucanase (EC 3.2.1.39), and functions in the gating of Pd	BETA-1,3-GLUCANASE_PUTATIVE (BG_PPAP); (ATBG_PAP);ARABIDOPSIS THALIANA BETA-1,3-GLUCANASE_PUTATIVE (ATBG_PPAP)	-1.02695	2.28372e-05
AT5G11720	Glycosyl hydrolases family 31 protein;(source:Araport11)	ALPHA-GLUCOSIDASE (AGLU1)	-0.813439	2.24555e-05
AT1G67840	Encodes a chloroplast sensor kinase (CSK) that shares common ancestors with cyanobacterial histidine sensor kinases. CSK is synthesised in the cytosol and imported into the chloroplast as a protein precusor. CSK is autophosphorylated and required for control of transcription of chloroplast genes by the redox state of an electron carrier connecting photosystems I and II.	CHLOROPLAST SENSOR KINASE (CSK)	-0.631711	2.27117e-05
AT5G02250	Encodes a exoribonuclease involved in rRNA processing in mitochondria and chloroplasts.Loss of function mutations are pale green and require supplementation with sucrose for germination and early development. Plants are pale green due to defects in chloroplast biogenesis.	EMBRYO DEFECTIVE 2730 (EMB2730);ARABIDOPSIS THALIANA MITOCHONDRIAL RNASE II (ATMTRNASEII);RIBONUCLEOTIDE REDUCTASE 1 (RNR1)	-1.02661	2.34038e-05
AT5G23310	Fe superoxide dismutase	SUPEROXIDE DISMUTASE 3 (SOD3);FE SUPEROXIDE DISMUTASE 3 (FSD3)	-1.32435	2.82287e-05
AT1G62835	pseudogene of RNA-directed DNA polymerase (reverse transcriptase)-related family protein;(source:Araport11)		-2.27826	4.02101e-05
AT1G17430	alpha/beta-Hydrolases superfamily protein;(source:Araport11)		-1.05294	2.56782e-05
AT3G60530	Encodes a member of the GATA factor family of zinc finger transcription factors.	GATA TRANSCRIPTION FACTOR 4 (GATA4)	-1.3331	2.8558e-05
AT4G35640	Encodes a cytosolic serine O-acetyltransferase involved in sulfur assimilation and cysteine biosynthesis. Expressed in the vascular system. Expression is induced in both roots and shoots under sulfur-starved conditions.	SERINE ACETYLTRANSFERASE 3;2 (ATSERAT3;2);SERINE ACETYLTRANSFERASE 3;2 (SERAT3;2)	-1.9083	3.85214e-05
AT1G20340	recombination and DNA-damage resistance protein (DRT112) One of two Arabidopsis plastocyanin genes. Predominant form, expressed 10x higher than PETE1. PETE2 is thought to be post-transcriptionally regulated via copper accumulation and is involved in copper homeostasis. Mutation of this gene does not have obvious effect on photosynthesis. In plsp1-1 mutant plastids, the nonmature form of the prote…	DNA-DAMAGE-REPAIR/TOLERATION PROTEIN 112 (DRT112);PLASTOCYANIN 2 (PETE2)	-1.2468	2.58614e-05
AT3G63290	2-oxoglutarate (2OG) and Fe(II)-dependent oxygenase superfamily protein;(source:Araport11)		-1.00362	3.63256e-05
AT2G24280	alpha/beta-Hydrolases superfamily protein;(source:Araport11)		-0.978829	2.35535e-05
AT1G54850	HSP20-like chaperones superfamily protein;(source:Araport11)		-0.556571	3.03607e-05
AT1G15510	Encodes a pentatricopeptide repeat protein required for chloroplast transcript accD RNA editing and early chloroplast biogenesis.	ARABIDOPSIS EARLY CHLOROPLAST BIOGENESIS2 (ATECB2);VANILLA CREAM 1 (VAC1);EARLY CHLOROPLAST BIOGENESIS2 (ECB2)	-1.52389	3.2129e-05
AT3G02660	Tyrosyl-tRNA synthetase, class Ib, bacterial/mitochondrial;(source:Araport11)	EMBRYO DEFECTIVE 2768 (emb2768);EMBRYONIC FACTOR 31 (FAC31)	-0.622396	2.54017e-05
AT3G25740	Encodes a plastid localized methionine aminopeptidase. Formerly called MAP1C, now called MAP1B.	METHIONINE AMINOPEPTIDASE 1C (MAP1B);METHIONINE AMINOPEPTIDASE 1C (MAP1C)	-0.466561	2.52118e-05
AT3G49920	Encodes a voltage-dependent anion channel (VDAC: AT3G01280/VDAC1, AT5G67500/VDAC2, AT5G15090/VDAC3, AT5G57490/VDAC4, AT5G15090/VDAC5). VDACs are reported to be porin-type, beta-barrel diffusion pores. They are prominently localized in the outer mitochondrial membrane and are involved in metabolite exchange between the organelle and the cytosol.	VOLTAGE DEPENDENT ANION CHANNEL 5 (VDAC5);ARABIDOPSIS THALIANA VOLTAGE DEPENDENT ANION CHANNEL 5 (ATVDAC5)	-1.14463	3.88336e-05
AT3G47560	alpha/beta-Hydrolases superfamily protein;(source:Araport11)		-0.862178	2.69128e-05
AT4G37925	Encodes subunit NDH-M of NAD(P)H:plastoquinone dehydrogenase complex (Ndh complex) present in the thylakoid membrane of chloroplasts. This subunit is thought to be required for Ndh complex assembly.	SUBUNIT NDH-M OF NAD(P)H:PLASTOQUINONE DEHYDROGENASE COMPLEX (NDH-M);NADH DEHYDROGENASE-LIKE COMPLEX M (NdhM)	-1.95169	2.6936e-05
AT1G60700	SMAD/FHA domain-containing protein;(source:Araport11)		-1.66161	3.87549e-05
AT1G33340	ENTH/ANTH/VHS superfamily protein;(source:Araport11)	(PICALM8)	-0.927769	3.08527e-05
AT1G49350	Pseudouridine kinase that catalyzes first step in pseudouridine degradation. Acts together with PUMY in the peroxisome to prevent toxic pseudouridine monophosphate accumulation.	PSEUDORURIDINE KINASE (PUKI)	-0.537518	2.82287e-05
AT3G25860	Encodes the dihydrolipoamide S-acetyltransferase subunit of the plastid Pyruvate Dehydrogenase Complex (E2). Mutant has embryo defect.	(LTA2);PLASTID E2 SUBUNIT OF PYRUVATE DECARBOXYLASE (PLE2)	-0.793561	2.48533e-05
AT1G48280	hydroxyproline-rich glycoprotein family protein;(source:Araport11)	IPGA1-LIKE2 (IPGAL2)	-0.942884	3.28045e-05
AT3G13360	Encodes an outer nuclear membrane protein that anchors RanGAP1 to the nuclear envelope. It interacts with SUN proteins and is required for maintaining the elongated nuclear shape of epidermal cells.		-0.617607	2.62001e-05
AT2G47070	member of SPL gene family, encodes DNA binding proteins and putative transcription factors. All have the SBP-box, which encodes the SBP-domain, required for and sufficient for interaction with DNA.	SQUAMOSA PROMOTER BINDING PROTEIN-LIKE 1 (SPL1)	-0.602894	2.50269e-05
AT4G14400	encodes a novel protein with putative ankyrin and transmembrane regions. It is a member of one of the largest uncharacterized gene families in higher plants. The gene is involved in resistance to Pseudomonas syringae.	(DEG16);ACCELERATED CELL DEATH 6 (ACD6)	-1.55565	2.62342e-05
AT2G19650	Cysteine/Histidine-rich C1 domain family protein;(source:Araport11)		-1.26283	2.94811e-05
AT4G11970	YTH family protein;(source:Araport11)		-0.496431	3.14424e-05
AT1G10360	Encodes glutathione transferase belonging to the tau class of GSTs. Naming convention according to Wagner et al. (2002).	GLUTATHIONE S-TRANSFERASE TAU 18 (ATGSTU18);GLUTATHIONE S-TRANSFERASE 29 (GST29);GLUTATHIONE S-TRANSFERASE TAU 18 (GSTU18)	-1.34673	2.91281e-05
AT3G50750	BES1/BZR1 homolog 1;(source:Araport11)	BES1/BZR1 HOMOLOG 1 (BEH1)	-1.0262	2.7664e-05
AT5G10560	Glycosyl hydrolase family protein;(source:Araport11)	BETA-XYLOSIDASE6 (BXL6)	-0.86839	2.55831e-05
AT5G66360	Encodes a mitochondrial rRNA dimethylase.	ADENOSINE DIMETHYL TRANSFERASE 1B (DIM1B)	-0.582405	2.81591e-05
AT3G10630	UDP-Glycosyltransferase superfamily protein;(source:Araport11)		-0.54095	2.94187e-05
AT3G27750	Encodes a pentatricopeptide repeat (PPR) protein required for the splicing of specific group II introns. Null alleles are embryo lethal.	THYLAKOID ASSEMBLY 8 (THA8);EMBRYO DEFECTIVE 3123 (EMB3123)	-0.958384	3.1175e-05
AT2G32230	Encodes a protein-only RNase P that is involved in the 5? cleavage of the precursor tRNAs and is able to cleave tRNA-like structures involved in the maturation of plant mitochondrial mRNAs. Mutants show a drastic reduction in the levels of mature plastid tRNA-Phe(GAA) and tRNA-Arg(ACG), limiting plastid gene expression.	PROTEINACEOUS RNASE P 1 (PRORP1)	-0.979218	2.67805e-05
AT1G70830	MLP-like protein 28;(source:Araport11)	MLP-LIKE PROTEIN 28 (MLP28)	-1.14157	3.08522e-05
AT1G04550	IAA12/BDL plays a role in auxin-mediated processes of apical-basal patterning in the embryo. bdl mutants lack a primary root meristem	BODENLOS (BDL);INDOLE-3-ACETIC ACID INDUCIBLE 12 (IAA12)	-0.980216	3.08645e-05
AT3G15960	mismatched DNA binding / ATP binding protein;(source:Araport11)		-2.8768	4.62667e-05
AT5G40920	pseudogene of Disease resistance protein (TIR-NBS-LRR class) family;(source:Araport11)		-0.888134	2.94187e-05
AT5G48730	Pentatricopeptide repeat (PPR) superfamily protein;(source:Araport11)		-1.08392	3.0202e-05
AT3G12690	Encodes a putative serine/threonine kinase It is expressed specifically in pollen and appears to function redundantly with AGC1.7 to regulate polarized growth of pollen tubes.	AGC KINASE 1.5 (AGC1.5)	-0.931473	3.66709e-05
AT1G76050	Enzyme for the pseudouridine (&#936;) to uridine (U) conversion.	(RLUA5)	-0.498772	2.76053e-05
AT4G27700	Rhodanese/Cell cycle control phosphatase superfamily protein;(source:Araport11)		-1.36523	2.76681e-05
AT5G06670	P-loop containing nucleoside triphosphate hydrolases superfamily protein;(source:Araport11)	KINESIN 7.5 (KIN7.5)	-2.25365	4.31365e-05
AT4G37190	plasma membrane, autoregulation-binding site, misato segment II, myosin-like, tubulin/FtsZ protein;(source:Araport11)		-0.778358	3.02831e-05
AT1G74520	Part of the AtHVA22a family. Protein expression is ABA- and stress-inducible.	HVA22 HOMOLOGUE A (ATHVA22A);HVA22 HOMOLOGUE A (HVA22A)	-0.694941	2.77954e-05
AT1G68520	B-box type zinc finger protein with CCT domain-containing protein;(source:Araport11). Putative transcriptional regulatory protein.	B-BOX DOMAIN PROTEIN 14 (BBX14)	-1.329	2.79706e-05
AT3G13560	O-Glycosyl hydrolases family 17 protein;(source:Araport11)		-1.31498	3.13026e-05
AT4G34730	ribosome-binding factor A family protein;(source:Araport11)	RBFA DOMAIN-CONTAINING PROTEIN 1 (RBF1)	-0.981115	3.07324e-05
AT1G01430	Encodes a member of the TBL (TRICHOME BIREFRINGENCE-LIKE) gene family containing a plant-specific DUF231 (domain of unknown function) domain. TBL gene family has 46 members, two of which (TBR/AT5G06700 and TBL3/AT5G01360) have been shown to be involved in the synthesis and deposition of secondary wall cellulose, presumably by influencing the esterification state of pectic polymers.Functions as a …	MANNAN O-ACETYLTRANSFERASE 3 (MOAT3);TRICHOME BIREFRINGENCE-LIKE 25 (TBL25)	-1.08777	3.0088e-05
AT1G53380	hypothetical protein (DUF641);(source:Araport11)		-0.60842	3.03305e-05
AT2G05310	membrane protein located in chloroplast, high expression in mature leaf.		-1.17872	3.02121e-05
AT2G26500	Essential for the stabilization and function of the cytochrome b6f complex.	(PETM)	-1.01338	2.97523e-05
AT3G26710	cofactor assembly of complex C;(source:Araport11)	COFACTOR ASSEMBLY OF COMPLEX C (CCB1)	-1.15308	2.94225e-05
AT1G09910	Rhamnogalacturonate lyase family protein;(source:Araport11)		-0.661628	3.00732e-05
AT1G44920	Membrane protein (ECM2) expressed during early development, located in chloroplast.		-0.951436	2.9379e-05
AT5G22390	FANTASTIC four-like protein (DUF3049);(source:Araport11)		-1.5433	3.29965e-05
AT5G28920	hypothetical protein;(source:Araport11)		-0.668616	3.43667e-05
AT3G24430	Encodes chloroplast protein HCF101 (high chlorophyll fluorescence 101). Serves as a chloroplast scaffold protein that specifically assembles [4Fe-4S] clusters and transfers them to the chloroplast membrane and soluble target proteins.	HIGH-CHLOROPHYLL-FLUORESCENCE 101 (HCF101)	-1.03349	2.94764e-05
AT1G17220	Encodes a chloroplast localized protein with similarity to translation initiation factor 2. Can complement loss of INFB in E.coli suggesting FUG1 does function as a translation initiation factor in vivo. Identified as a suppressor of the leaf variegation mutant var2-6. Suppression is only seen in hypomorphs as complete loss of function alleles are embryo lethal. The mRNA is cell-to-cell mobile.	FU-GAERI1 (FUG1)	-0.962749	3.0088e-05
AT2G02170	Remorin family protein;(source:Araport11)		-0.853413	3.92715e-05
AT5G47720	Encodes a functional acetoacetyl-CoA thiolase that is functionally redundant with AACT2. Loss-of-function mutants show no apparent growth phenotypes.	ACETOACETYL-COA THIOLASE 1 (AACT1)	-1.17411	3.78705e-05
AT5G30510	ribosomal protein S1;(source:Araport11)	PLASTID RIBOSOMAL PROTEIN S1 (PRPS1);RIBOSOMAL PROTEIN S1 (RPS1); (ARRPS1)	-0.83167	3.04139e-05
AT3G13180	NOL1/NOP2/sun family protein / antitermination NusB domain-containing protein;(source:Araport11)	TRNA METHYLTRANSFERASE 4E (TRM4E); (ATTRM4E)	-1.09396	3.42786e-05
AT1G49840	glutamyl-tRNA (Gln) amidotransferase subunit A (DUF620);(source:Araport11)	BOUNDARY OF ROP DOMAIN5 (BDR5)	-0.551793	3.48807e-05
AT2G44150	Encodes a protein-lysine N-methyltransferase. Located in ER.	HISTONE-LYSINE N-METHYLTRANSFERASE ASHH3 (ASHH3);SET DOMAIN-CONTAINING PROTEIN 7 (SDG7)	-0.708506	3.47371e-05
AT4G16650	O-fucosyltransferase family protein;(source:Araport11)		-0.499694	3.06887e-05
AT4G34980	Serine protease similar to subtilisin.	SUBTILISIN-LIKE SERINE PROTEASE 2 (SLP2)	-0.914939	3.03662e-05
AT5G17710	Chloroplast GrpE protein involved in chloroplastic response to heat stress and the correct oligomerization of the photosynthesis-related LHCII complex.	CHLOROPLAST GRPE 1 (CGE1);EMBRYO DEFECTIVE 1241 (EMB1241)	-0.650444	2.97167e-05
AT4G00180	YABBY gene family member, likely has transcription factor activity, involved in specifying abaxial cell fate. Along with FIL, involved in patterning of the fruit. GUS reporter gene expression in seedlings is observed in the young leaves and as the leaf matures, expression is restricted to the abaxial tissues of leaves, expression is also observed on either side of the leaf margin in the younger t…	YABBY3 (YAB3)	-1.0668	3.60792e-05
AT5G60400	hypothetical protein;(source:Araport11)		-0.890427	3.59881e-05
AT4G00380	Belongs to a subgroup of SGS3-like proteins that act redundantly in RNA-directed DNA methylation: AT1G15910 (FDM1), AT4G00380 (FDM2), AT3G12550 (FDM3), AT1G13790 (FDM4), AT1G80790 (FDM5).	FACTOR OF DNA METHYLATION 2 (FDM2);INVOLVED IN DE NOVO 2 (IDN2) - LIKE 2 (INDL2);IDN2 PARALOG 2 (IDP2)	-2.43429	5.10716e-05
AT3G54080	Concanavalin A-like lectin family protein;(source:Araport11)		-0.534226	3.17905e-05
AT2G06520	Encodes a protein with sequence similarity to the spinach photosystem II subunit PsbX.	PHOTOSYSTEM II SUBUNIT X (PSBX)	-1.25225	3.20454e-05
AT3G49650	P-loop containing nucleoside triphosphate hydrolases superfamily protein;(source:Araport11)		-1.85813	4.70345e-05
AT1G52040	Encodes myrosinase-binding protein expressed in flowers.	MYROSINASE-BINDING PROTEIN 1 (MBP1); (ATMBP)	-2.33009	3.32731e-05
AT3G54390	sequence-specific DNA binding transcription factor;(source:Araport11)		-0.936639	3.89779e-05
AT1G12280	Encodes a NB-LRR protein SUMM2 involved in defense response to bacterium.SUMM2 is downstream of MPK4 as mutants in summ2 suppress a number of mpk4 phenotypes.	SUPPRESSOR OF MKK1 MKK2 2 (SUMM2)	-0.990458	3.39615e-05
AT1G47670	Transmembrane amino acid transporter family protein;(source:Araport11)		-1.51377	4.50613e-05
AT2G38970	Zinc finger (C3HC4-type RING finger) family protein;(source:Araport11)		-1.01413	3.47701e-05
AT4G36470	Encodes an S-adenosyl-l-methionine-dependent methyltransferase belonging to the SABATH family that catalyzes the specific carboxymethylation of (11R)-carlactonoic acid.	CLA METHYLTRANSFERASE (CLAMT)	-1.54077	4.55111e-05
AT3G24560	novel gene involved in embryogenesis	RASPBERRY 3 (RSY3)	-1.20218	4.62885e-05
AT5G26210	Encodes a member of the Alfin1-like family of nuclear-localized PHD (plant homeodomain) domain containing proteins. All AL proteins except AL3 bind to di- or trimethylated histone H3 (H3K4me3/2). Members of this family include: AT5G05610 (AL1), AT3G11200 (AL2), AT3G42790 (AL3), AT5G26210 (AL4), AT5G20510 (AL5), AT2G02470 (AL6), AT1G14510 (AL7).	ALFIN-LIKE 4 (AL4)	-0.635971	3.22868e-05
AT3G10620	Encodes a ppGpp pyrophosphohydrolase.	NUDIX HYDROLASE HOMOLOG 26 (ATNUDX26);NUDIX HYDROLASE HOMOLOG 26 (NUDX26)	-0.481369	3.14868e-05
AT2G29180	transmembrane protein;(source:Araport11)		-1.56198	3.72783e-05
AT5G11580	Regulator of chromosome condensation (RCC1) family protein;(source:Araport11)		-0.921503	3.27065e-05
AT5G14090	LAZY1 is required for gravitropic response. Mutants have abnormal shoot angles and abnormal root gravitropism. LZY1 affects the redistribution of auxin in response to gravity in shoots and roots via an unknown mechanism.	(ATLAZY1);LAZY 1 (LAZY1)	-1.63618	5.20021e-05
AT2G23950	Encodes an LLR receptor kinase that is expressed in protophloem and is required for CLE peptide sensing in roots. One of a group of LRR-RLKs, designated as CLAVATA3 INSENSITIVE RECEPTOR KINASES (CIKs), that acts as a co-regulator and has essential roles in regulating CLV3-mediated stem cell homeostasis.	CLAVATA3 INSENSITIVE RECEPTOR KINASE 2 (CIK2);CLE-RESISTANT RECEPTOR KINASE (CLERK)	-0.638808	3.36686e-05
AT4G16410	transmembrane protein;(source:Araport11)		-1.36137	3.28045e-05
AT4G09040	Encodes a protein that binds to the chloroplast psbA RNA. Has little effect on chloroplast gene expression under laboratory growth conditions.	(CP33C)	-0.906902	3.20788e-05
AT5G13290	Encodes a protein with predicted Ser/Thr kinase activity and membrane localization that is involved in the CLV3 signaling pathway that represses WUS expression in the meristem. Loss of function of CRN can suppress the phenotype caused by overexpression of CLV3. SOL2 isolated as a suppressor of root- specific overexpression of CLE19, a clavata3 like gene. sol2 partially suppresses the short root p…	CORYNE (CRN);SUPPRESSOR OF LLP1 2 (SOL2)	-0.896454	4.52875e-05
AT4G30920	Encodes LAP2, an aminopeptidase playing key roles in senescence, stress response and amino acid turnover.	(AtLAP2);LEUCYL AMINOPEPTIDASE 2 (LAP2)	-0.50632	3.18715e-05
AT2G30200	Malonyl-ACP expressed in developing seeds. Loss of function mutants are embryo lethal and over expression in seeds leads to increased seed oil content.	EMBRYO DEFECTIVE 3147 (EMB3147);MALONYL COA-ACP MALONYLTRANSFERASE (MCAMT); (MCAT)	-0.750091	3.23013e-05
AT4G20130	PEP complex component. Interacts with PAP5 and PAP12 in the nucleus.	(TAC14);PEP-ASSOCIATED PROTEIN 7 (PAP7);PLASTID TRANSCRIPTIONALLY ACTIVE 14 (PTAC14)	-1.23552	3.71947e-05
AT2G17040	Member of the NAC transcription factor family and more specifically, the ONAC022 subfamily. Involved in leaf and inflorescence stem morphogenesis. The mRNA is cell-to-cell mobile.	NAC DOMAIN CONTAINING PROTEIN 36 (anac036);NAC DOMAIN CONTAINING PROTEIN 36 (NAC036)	-1.14189	3.27282e-05
AT4G15510	A nuclear-encoded thylakoid lumenal protein that is associated with photosystem I (PSI) but is not an integral subunit of PSI. It is an PSI assembly factor that assists the proper folding and integration of PsaB and PsaA into the thylakoid membrane. It is involved in the assembly of PSI reaction center heterodimer core.	PSBP-DOMAIN PROTEIN1 (PPD1)	-1.0423	3.51672e-05
AT1G16920	small GTP-binding protein (Rab11)similar to YPT3/RAB11 proteins in yeast and mammals, respectively. YPT3/RAB11 is involved in intracellular protein trafficking.	(RAB11);RAB GTPASE HOMOLOG A1B (ATRABA1B);RAB GTPASE HOMOLOG A1B (RABA1b);BFA-VISUALIZED EXOCYTIC TRAFFICKING DEFECTIVE 5 (BEX5)	-0.995167	3.80122e-05
AT5G63630	P-loop containing nucleoside triphosphate hydrolases superfamily protein;(source:Araport11)	(RH31)	-1.36884	4.56756e-05
AT2G40070	Encodes a microtubule-associated protein involved in cortical microtubule organization during leaf development.	BASIC PROLINE-RICH PROTEIN 1 (BPP1)	-0.784172	3.42786e-05
AT3G44890	Plastid ribosomal protein CL9 The mRNA is cell-to-cell mobile.	RIBOSOMAL PROTEIN L9 (RPL9)	-1.11531	3.39253e-05
AT3G28700	NADH dehydrogenase ubiquinone complex I, assembly factor-like protein (DUF185);(source:Araport11)		-0.769259	3.81855e-05
AT5G26850	Part of a nanodomain complex that tethers PI4K&#945;1 to the plasma membrane.	EFR3 OF PLANT 4 (EFOP4)	-1.03474	3.72519e-05
AT1G78995	hypothetical protein;(source:Araport11)		-1.96529	4.20166e-05
AT5G46420	16S rRNA processing protein RimM family;(source:Araport11)		-1.02831	3.32173e-05
AT1G15080	Encodes phosphatidic acid phosphatase. Involved in ABA signaling. Functions as a negative regulator upstream of ABI4. Expressed during germination and seed development. Expressed overall in young seedlings, in roots, hypocotyls, and vascular cells of cotyledons and leaves of 10 day-old seedlings, in flower filaments and stem elongation zones. Not expressed in anthers, pollen nor petals.	PHOSPHATIDIC ACID PHOSPHATASE 2 (ATPAP2);LIPID PHOSPHATE PHOSPHATASE 2 (ATLPP2);LIPID PHOSPHATE PHOSPHATASE 2 (LPP2)	-1.2672	5.28123e-05
AT2G27590	S-adenosyl-L-methionine-dependent methyltransferases superfamily protein;(source:Araport11)		-0.723324	4.00825e-05
AT2G24165	pseudogene of receptor like protein 30;(source:Araport11)		-2.30852	5.81144e-05
AT5G37290	ARM repeat superfamily protein;(source:Araport11)		-0.68802	4.13528e-05
AT2G34010	verprolin;(source:Araport11)	TCP INTERACTOR CONTAINING EAR MOTIF PROTEIN 4 (TIE4)	-1.1473	5.32201e-05
AT1G79260	nitrobindin heme-binding domain protein;(source:Araport11)		-0.583578	3.98513e-05
AT1G36920	hypothetical protein;(source:Araport11)		-2.03866	5.97816e-05
AT1G62830	Encodes a homolog of human Lysine-Specific Demethylase1. Involved in H3K4 methylation of target genes including the flowering time loci FLC and FWA. Located in nucleus. Negatively regulates root elongation. Involved in repression of LRP1 via histone deacetylation.	(SWP1); (ATSWP1);ARABIDOPSIS LYSINE-SPECIFIC HISTONE DEMETHYLASE (ATLSD1);LYSINE-SPECIFIC HISTONE DEMETHYLASE (LSD1);LYSINESPECIFIC HISTONE DEMETHYLASE 1C (KDM1C);LSD1-LIKE 1 (LDL1)	-0.775443	4.01124e-05
AT3G26280	cytochrome P450 monooxygenase		-0.954694	3.46115e-05
AT4G01080	Encodes a member of the TBL (TRICHOME BIREFRINGENCE-LIKE) gene family containing a plant-specific DUF231 (domain of unknown function) domain. TBL gene family has 46 members, two of which (TBR/AT5G06700 and TBL3/AT5G01360) have been shown to be involved in the synthesis and deposition of secondary wall cellulose, presumably by influencing the esterification state of pectic polymers. Functions as a…	TRICHOME BIREFRINGENCE-LIKE 26 (TBL26);MANNAN O-ACETYLTRANSFERASE 4 (MOAT4)	-2.34498	3.66709e-05
AT5G65440	transmembrane protein;(source:Araport11)		-1.26551	3.50693e-05
AT2G26355	Natural antisense transcript overlaps with AT2G26360. The RNA is cell-to-cell mobile.		-1.11463	4.13393e-05
AT2G28840	Putative E3 Ub protein ligase; regulates thermoresponsive hypocotyl growth through mediating degradation of the thermosensor ELF3.	XB3 ORTHOLOG 1 IN ARABIDOPSIS THALIANA (XBAT31)	-0.831758	3.47414e-05
AT4G23930	Late embryogenesis abundant (LEA) hydroxyproline-rich glycoprotein family;(source:Araport11)		-0.757266	5.15038e-05
AT3G56890	F-box associated ubiquitination effector family protein;(source:Araport11)		-2.22511	6.05147e-05
AT4G34020	Encodes a homolog of animal DJ-1 superfamily protein. In the A. thaliana genome, three genes encoding close homologs of human DJ-1 were identified AT3G14990 (DJ1A), AT1G53280 (DJ1B) and AT4G34020 (DJ1C). Among the three homologs, DJ1C is essential for chloroplast development and viability.	DJ-1 HOMOLOG C (AtDJ1C); (DJ-1C);DJ-1 HOMOLOG C (DJ1C)	-0.808064	3.82316e-05
AT5G57180	Transcription regulator responsible for specific upregulation of the translocon genes atToc33 and atToc75 in leaves. Involved in protein import into chloroplast.	CHLOROPLAST IMPORT APPARATUS 2 (CIA2)	-1.12713	3.79739e-05
AT5G44785	Organellar Single-stranded DNA Binding protein. Decreases MMEJ on long ssDNA templates.	ORGANELLAR SINGLE-STRANDED DNA BINDING PROTEIN 3 (OSB3)	-0.980561	3.73846e-05
AT1G62330	O-fucosyltransferase family protein;(source:Araport11)		-1.05719	4.07054e-05
AT5G67260	Encode CYCD3;2, a CYCD3 D-type cyclin. Important for determining cell number in developing lateral organs and mediating cytokinin effects in apical growth and development. With PPD and NINJA, it plays a crucial role in leaf morphogenesis.		-0.650159	3.76596e-05
AT2G21250	NAD(P)-linked oxidoreductase superfamily protein;(source:Araport11)		-0.951176	3.52715e-05
AT1G05540	hypothetical protein (DUF295);(source:Araport11)	DUF295 ORGANELLAR A 1 (ATDOA1)	-1.65425	5.35e-05
AT2G42220	Rhodanese/Cell cycle control phosphatase superfamily protein;(source:Araport11)		-1.32373	3.80614e-05
AT5G50680	Encodes a protein that is part of a heterodimeric SUMO E1 activating enzyme.	SUMO ACTIVATING ENZYME 1B (SAE1B);ARABIDOPSIS THALIANA SUMO ACTIVATING ENZYME 1B (ATSAE1B)	-0.777679	4.15793e-05
AT1G33810	zinc finger/BTB domain protein;(source:Araport11)		-0.723346	3.60322e-05
AT5G02010	Encodes a member of KPP-like gene family, homolog of KPP (kinase partner protein) gene in tomato. Also a member of the RopGEF (guanine nucleotide exchange factor) family, containing the novel PRONE domain (plant-specific Rop nucleotide exchanger), which is exclusively active towards members of the Rop subfamily. Involved in cell wall patterning. Encodes ROP activator, regulates the formation of R…	ROP (RHO OF PLANTS) GUANINE NUCLEOTIDE EXCHANGE FACTOR 7 (ROPGEF7); (ATROPGEF7)	-1.21412	5.05492e-05
AT4G39710	FK506-binding protein 16-2;(source:Araport11)	FK506-BINDING PROTEIN 16-2 (FKBP16-2);PHOTOSYNTHETIC NDH SUBCOMPLEX L 4 (PnsL4)	-1.43356	3.84668e-05
AT5G22050	Protein kinase superfamily protein;(source:Araport11)		-0.729889	3.8956e-05
AT5G27390	tagatose-6-phosphate ketose/aldose isomerase, putative (Mog1/PsbP/DUF1795-like photosystem II reaction center PsbP family protein);(source:Araport11)		-1.08606	4.14205e-05
AT3G63540	Conceptual translation of this open reading frame gave the sequence of a 229-residue hypothetical protein that contains the same sequence as the mature A. thaliana chloroplast luminal 19-kDa protein linked to a putative signal sequence. Protein P82658.		-1.1109	3.60316e-05
AT5G16190	encodes a gene similar to cellulose synthase		-1.03774	4.82825e-05
AT5G52370	28S ribosomal S34 protein;(source:Araport11)		-0.526537	3.85093e-05
AT5G56860	Encodes a member of the GATA factor family of zinc finger transcription factors. Modulate chlorophyll biosynthesis and glutamate synthase (GLU1/Fd-GOGAT) expression.	GATA, NITRATE-INDUCIBLE, CARBON METABOLISM-INVOLVED (GNC);GATA TRANSCRIPTION FACTOR 21 (GATA21)	-1.41109	4.14558e-05
AT5G23830	MD-2-related lipid recognition domain-containing protein;(source:Araport11)		-2.95797	6.38346e-05
AT1G79500	Encodes a protein with 3-deoxy-8-phosphooctulonate synthase (KDOP synthase) activity which is involved in the biosynthesis of KDO, a component of cell wall rhamnogalacturonan II.	(AtkdsA1); (ATKDO8PS);3-DEOXY-D-MANNO-OCTULOSONATE 8-PHOSPHATE SYNTHASE (KDO8PS)	-1.07915	4.35996e-05
AT5G51545	Encodes LPA2 (low psii accumulation2), an intrinsic thylakoid membrane protein required for efficient assembly of Photosystem II.	LOW PSII ACCUMULATION2 (LPA2)	-1.07639	4.02714e-05
AT2G23560	Encodes a protein shown to have carboxylesterase activity, methyl salicylate esterase activity, and methyl IAA esterase activity in vitro. This protein does not act on methyl JA, MeGA4, or MEGA9 in vitro. MES7 appears to be involved in MeSA hydrolysis in planta. Expression of MES7 can restore systemic acquired resistance in SAR-deficient tobacco plants.	ARABIDOPSIS THALIANA METHYL ESTERASE 7 (ATMES7);METHYL ESTERASE 7 (MES7)	-2.20998	6.04532e-05
AT3G42630	Pentatricopeptide repeat (PPR) superfamily protein;(source:Araport11)		-0.475651	3.90268e-05
AT4G04340	Encodes a plasma membrane localized hyperosmolality gated calcium channel that is expressed in guard cells and roots.	REDUCED HYPEROSMOLALITY, INDUCED CA2+ INCREASE 1 (OSCA1) (OSCA1); (OSCA1.1)	-1.20374	3.72466e-05
AT4G00238	STKL1 is a DUF domain containing DNA binding protein that may be involved in mediating certain glucose responses. Binds to promoter of PGR, a putative plasma membrane glucose response regulator.	(ATSTKL1)	-0.742243	4.42182e-05
AT3G59040	Involved in chloroplast biogenesis and function.	PENTATRICOPEPTIDE REPEAT PROTEIN 287 (PPR287)	-0.747133	3.92372e-05
AT2G04270	Similar to E.coli endoribonuclease E. Functions as a ribonuclease, is located in the chloroplast, and is involved in chloroplast development. Loss of function mutants are white and arrest at the cotyledon stage. The phenotype is rescued by providing sucrose.	RNASE E/G-LIKE (RNEE/G);RNASE E (RNE)	-1.42259	4.427e-05
AT5G48910	Encodes LPA66, a chloroplast protein of the pentatricopeptide repeat family. In lpa66 mutants, editing of psbF that converts serine to phenylalanine is specifically impaired. lpa66 mutants also display a high chlorophyll fluorescence phenotype.	LOW PSII ACCUMULATION 66 (LPA66)	-1.05963	4.25156e-05
AT5G14660	Encodes a peptide deformylase PDF1B. The crystal structure has been determined at a resolution of 0.24 nm (Biochem J, 2008, vol 413:417-427).	(ATDEF2);PEPTIDE DEFORMYLASE 1B (PDF1B); (DEF2)	-0.812032	3.88401e-05
AT1G73320	S-adenosyl-L-methionine-dependent methyltransferases superfamily protein;(source:Araport11)		-0.768504	5.2192e-05
AT5G16290	Encodes a regulatory subunit of acetohydroxy acid synthase (AHAS), the &#64257;rst committed enzyme in the branched chain amino acid biosynthesis pathway.	VALINE-TOLERANT 1 (VAT1);ALS-INTERACTING PROTEIN3 (AIP3);ACETOLACTATE SYNTHASE SMALL SUBUNIT 2 (AHASS2)	-0.785381	3.87447e-05
AT3G46650	UDP-Glycosyltransferase superfamily protein;(source:Araport11)		-1.70668	5.20982e-05
AT2G34710	Dominant PHB mutations cause transformation of abaxial leaf fates into adaxial leaf fates. Encodes a member of HD-Zip family which contains homeodomain-leucine zipper domains and domain similar to a mammalian sterol binding domain. Has overlapping functions with PHAVOLUTA, REVOLUTA and CORONA.	ARABIDOPSIS THALIANA HOMEOBOX PROTEIN 14 (ATHB14); (ATHB-14);PHABULOSA (PHB);PHABULOSA 1D (PHB-1D)	-0.834798	3.992e-05
AT5G39210	Encodes a protein of the chloroplastic NAD(P)H dehydrogenase complex (NDH Complex) involved in respiration, photosystem I (PSI) cyclic electron transport and CO2 uptake. The product of this gene appears to be essential for the stable formation of the NDH Complex. The mRNA is cell-to-cell mobile.	CHLORORESPIRATORY REDUCTION 7 (CRR7)	-2.10718	5.02032e-05
AT5G20040	Encodes tRNA isopentenyltransferase AtIPT9.	ISOPENTENYLTRANSFERASE 9 (IPT9)	-0.72182	4.19548e-05
AT5G53170	encodes an FtsH protease that is localized to the chloroplast and the mitochondrion	FTSH PROTEASE 11 (FTSH11)	-0.793748	3.78518e-05
AT1G75380	Encodes a nuclease involved in ABA-mediated callose deposition. It has been shown to interact with JAZ proteins, binds to a jasmonic acid-responsive element (JARE) and repress AtJMT expression.	BIFUNCTIONAL NUCLEASE IN BASAL DEFENSE RESPONSE 1 (BBD1);BIFUNCTIONAL NUCLEASE IN BASAL DEFENSE RESPONSE 1 (ATBBD1)	-0.812449	3.97809e-05
AT5G63700	zinc ion binding / DNA binding protein;(source:Araport11)		-1.36256	4.9165e-05
AT3G20070	Encodes a plant-specific protein of unknown function. Mutant embryos contain at most four small cells. The endosperm nucleoli are enlarged. Gene is expressed in siliques based on EST information.	TITAN9 (TTN9)	-0.702583	5.02032e-05
AT3G27620	encodes an isoform of alternate oxidase. expressed in all tissues examined and expression is not induced by antimycin A, an inhibitor of complex III in the mitochondrial respiratory chain.	ALTERNATIVE OXIDASE 1C (AOX1C)	-2.13323	6.71759e-05
AT2G26900	Sodium Bile acid symporter family;(source:Araport11)	BILE ACID:SODIUM SYMPORTER FAMILY PROTEIN 2 (BASS2)	-1.32371	3.88401e-05
AT2G46610	Barta et al (2010) have proposed a nomenclature for Serine/Arginine-Rich Protein Splicing Factors (SR proteins): Plant Cell. 2010, 22:2926.	ARGININE/SERINE-RICH SPLICING FACTOR 31A (RS31a);ARGININE/SERINE-RICH SPLICING FACTOR 31A (At-RS31a)	-0.592065	4.84373e-05
AT3G51520	Encodes a functional acyl-CoA:diacylglycerol acyltransferase with different acyl-CoA substrate preferences and shows higher DAG to TAG conversion rate than AtDGAT1. It increases both C18:2 and C18:3 polyunsaturated fatty acids at the expense of C16:0.	DIACYLGLYCEROL ACYLTRANSFERASE 2 (DGAT2); (ATDGAT2)	-0.565633	4.00825e-05
AT1G06900	Insulinase (Peptidase family M16) family protein;(source:Araport11)		-0.581577	3.88401e-05
AT4G17770	Encodes an enzyme putatively involved in trehalose biosynthesis. The protein has a trehalose synthase (TPS)-like domain that may or may not be active as well as a trehalose phosphatase (TPP)-like domain. Phosphorylated TPS5 extracted from Arabidopsis cells binds directly to 14-3-3 isoforms. The mRNA is cell-to-cell mobile.	TREHALOSE PHOSPHATASE/SYNTHASE 5 (ATTPS5);TREHALOSE -6-PHOSPHATASE SYNTHASE S5 (TPS5);TREHALOSE PHOSPHATASE/SYNTHASE 5 (TPS5)	-1.69402	4.5801e-05
AT4G32295	histone acetyltransferase;(source:Araport11)	KINASE-INDUCIBLE DOMAIN INTERACTING 9 (KIX9)	-1.45762	6.20952e-05
AT3G21270	Encodes Dof zinc finger protein adof2.	DOF ZINC FINGER PROTEIN 2 (ADOF2);DOF ZINC FINGER PROTEIN 2 (DOF2)	-0.664027	4.59169e-05
AT4G36660	polyol transporter, putative (DUF1195);(source:Araport11)		-0.977793	4.37619e-05
AT3G02500	mental retardation GTPase activating protein;(source:Araport11)		-2.67898	7.10671e-05
AT2G02790	Encodes a microtubule-associated protein.Member of IQ67 (CaM binding) domain containing family.	IQ-DOMAIN 29 (IQD29)	-1.09426	5.08849e-05
AT5G16140	Peptidyl-tRNA hydrolase family protein;(source:Araport11)		-0.759449	4.93326e-05
AT1G67740	PsbY precursor (psbY) mRNA. This single nuclear gene is imported into the chloroplasts where it is processed into two integral membrane proteins with identical topology (PsbY-1 and PsbY-2). The protein appears to bind manganese. Important for the redox control of cytochrome b559.	PHOTOSYSTEM II BY (PSBY); (YCF32)	-1.19417	4.29903e-05
AT3G03190	Encodes glutathione transferase belonging to the phi class of GSTs. Naming convention according to Wagner et al. (2002).	GLUTATHIONE S-TRANSFERASE F11 (ATGSTF11);ARABIDOPSIS GLUTATHIONE-S-TRANSFERASE 6 (ATGSTF6);GLUTATHIONE S-TRANSFERASE F11 (GSTF11)	-1.93633	5.72917e-05
AT5G65685	SS5 is a chloroplast-localized protein that is related to the canonical starch synthases (most closely to SS4), but is catalytically inactive. Arabidopsis ss5 mutants have near-normal total transitory starch contents, but produce fewer and larger starch granules in their chloroplast. SS5 can bind to starch in vitro, and interacts with MRC/PII1 in vivo.	STARCH SYNTHASE 5 (SS5)	-0.369897	4.13683e-05
AT1G47290	Encodes an enzyme with 3&#946;-hydroxysteroid dehydrogenase/C4-decarboxylase activity <i>in vitro</i>. The activity of the enzyme was determined using microsomal extracts of yeast overexpressing the <i>Arabidopsis</i> gene. Cytosolic fractions failed to be associated to the activity, leading to the speculation that the enzyme is membrane-bound.	3BETA-HYDROXYSTEROID-DEHYDROGENASE/DECARBOXYLASE ISOFORM 1 (AT3BETAHSD/D1);3BETA-HYDROXYSTEROID-DEHYDROGENASE/DECARBOXYLASE ISOFORM 1 (3BETAHSD/D1)	-0.569068	4.59071e-05
AT5G42750	Encodes a plasma-membrane associated phosphoprotein that interacts directly with the kinase domain of BRI1 through the evolutionarily conserved C-terminal BIM motif binding to the C-lobe of the BRI1 kinase domain. It interferes with the interaction between BRI1 with its signalling partner, the plasma membrane localised LRR-receptor kinase BAK1 by inhibiting the transphosphorylation to keep BRI1 a…	BRI1 KINASE INHIBITOR 1 (BKI1)	-0.804289	4.41308e-05
AT1G38131	O-fucosyltransferase family protein;(source:Araport11)		-0.80618	4.71813e-05
AT2G36570	Leucine-rich repeat protein kinase family protein;(source:Araport11)	PXY/TDR-CORRELATED 1 (PXC1)	-1.27995	5.79838e-05
AT3G62650	hypothetical protein;(source:Araport11)		-0.921032	4.13393e-05
AT1G43245	SET domain-containing protein;(source:Araport11)		-0.818015	4.8234e-05
AT5G08420	RNA-binding KH domain-containing protein;(source:Araport11)		-0.496819	4.16508e-05
AT5G27560	DUF1995 domain protein, putative (DUF1995);(source:Araport11)		-0.769199	4.31107e-05
AT5G21222	protein kinase family protein;(source:Araport11)		-1.18515	4.40966e-05
AT3G53190	Pectin lyase-like superfamily protein;(source:Araport11)		-1.96448	6.19173e-05
AT2G30390	Encodes one of two ferrochelatase genes in Arabidopsis. Ferrochelatase is the terminal enzyme of heme biosynthesis. FC-II is speculated to operate in photosynthetic cytochromes.	FERROCHELATASE 2 (FC2)	-1.06414	4.24228e-05
AT1G68130	Encodes the longer of two splice variants of a transcription factor involved in regulating starch metabolism in response to cold.	INDETERMINATE(ID)-DOMAIN 14 (AtIDD14); (IDD14alpha);INDETERMINATE(ID)-DOMAIN 14 (IDD14)	-0.691975	4.98214e-05
AT1G18450	Encodes a gene similar to actin-related proteins in other organisms. Member of nuclear ARP family of genes. Component of chromatin remodeling complexes, involved in chromatin-mediated gene regulation. Phenotype of the arp4-1 mutant allele revealed partial sterility due to defects in anther development. Targeting the distinct, 3' UTR of AtARP4 transcripts with RNA interference caused a drastic red…	ACTIN-RELATED PROTEIN 4 (ATARP4);ACTIN-RELATED PROTEIN 4 (ARP4)	-0.504852	4.35304e-05
AT1G66750	Encodes a CDK-activating kinase that interacts with SPT5, a regulator of transcription and histone methylation.	(CDKD;2);CDK-ACTIVATING KINASE 4 (CAK4); (AT;CDKD;2);CDK-ACTIVATING KINASE 4 (CAK4AT);CYCLIN-DEPENDENT KINASE D1;2 (CDKD1;2)	-0.414205	4.972e-05
AT1G30530	The At1g30530 gene encodes a UDP-rhamnose:flavonol-3-O-rhamnosyltransferase (UGT78D1) attaching a rhamnosyl residue to the 3-O-position of the flavonols kaempferol and quercetin	UDP-GLUCOSYL TRANSFERASE 78D1 (UGT78D1)	-1.22002	4.57546e-05
AT2G38320	Encodes a member of the TBL (TRICHOME BIREFRINGENCE-LIKE) gene family containing a plant-specific DUF231 (domain of unknown function) domain. TBL gene family has 46 members, two of which (TBR/AT5G06700 and TBL3/AT5G01360) have been shown to be involved in the synthesis and deposition of secondary wall cellulose, presumably by influencing the esterification state of pectic polymers. A nomenclature…	TRICHOME BIREFRINGENCE-LIKE 34 (TBL34)	-1.26718	6.97261e-05
AT1G72180	Encodes a leucine-rich repeat receptor kinase that functions as a receptor for CEP1 peptide. Mediates nitrate uptake signaling.	C-TERMINALLY ENCODED PEPTIDE RECEPTOR 2 (CEPR2)	-0.99815	4.29242e-05
AT4G25080	Encodes a protein with methyltransferase activity responsible for the methylation of magnesium protoporphyrin IX. Mutants defective in this gene are affected in chlorophyll biosynthesis and show a reduction in the accumulation of a number of major thylakoid-associated proteins including components of PSI (LHCI), PSII (LHCII, D1, CP43) and the cytochrome b6f complex (Cytf). By contrast, no signifi…		-1.32707	4.40202e-05
AT4G16800	3-methylglutaconyl-CoA hydratase localized to mitochondria. Knockout displays accelerated senescence when subjected to extended dark conditions;knockout senescing leaves and knockout seeds accumulate leu, ile, and val.		-0.872646	5.66373e-05
AT4G36050	Encodes a base excision repair protein with 3'-phosphatase activity and strong 3'-5' exonuclease activity. Together with ZDP, it plays overlapping roles in the maintenance of epigenome and genome stability in plants.	APURINIC/APYRIMIDINIC ENDONUCLEASE2 (APE2)	-0.791654	5.14059e-05
AT4G01935	insulin-induced protein;(source:Araport11)		-0.872509	5.24475e-05
AT2G41310	Encodes an A- type response Regulator that is primarily expressed in the root and is involved in cytokinin-mediated signalling. Phosphatidylinositol 4-phosphate 5-kinase (PIP5K) enzyme family member.	RESPONSE REGULATOR 3 (ATRR3);RESPONSE REGULATOR 8 (ARR8);RESPONSE REGULATOR 3 (RR3)	-0.835411	4.64774e-05
AT5G57700	BNR/Asp-box repeat family protein;(source:Araport11)		-1.11803	5.28835e-05
AT5G12250	Encodes a beta-tubulin. Expression of TUB6 has been shown to decrease in response to cold treatment.	BETA-6 TUBULIN (TUB6)	-0.951795	4.42678e-05
AT2G33050	receptor like protein 26;(source:Araport11)	RECEPTOR LIKE PROTEIN 26 (AtRLP26);RECEPTOR LIKE PROTEIN 26 (RLP26)	-0.863271	6.00928e-05
AT2G28605	Encodes a PsbP domain-OEC23 like protein localized in thylakoid (peripheral-lumenal side).		-1.56773	5.35394e-05
AT4G16710	glycosyltransferase family protein 28;(source:Araport11)		-0.54404	4.75095e-05
AT3G56450	member of alpha-SNAP Gene Family	ALPHA-SOLUBLE NSF ATTACHMENT PROTEIN 1 (ALPHA-SNAP1)	-0.484739	5.94274e-05
AT2G19250	pseudogene of ALBINA 1;(source:Araport11)		-0.63392	5.57446e-05
AT3G17930	Encodes a thylakoid membrane protein involved in the accumulation of the cytochrome b6/f complex.	DEFECTIVE ACCUMULATION OF CYTOCHROME B6/F COMPLEX (DAC)	-1.0888	4.49634e-05
AT1G32070	Encodes a acetyltransferase (NSI) that is localized in the nucleus and chloroplast. It interacts with the geminivirus movement protein NSP. This interaction is required for viral infection and systemic spread. Acetylates the viral coat protein (CP) in vitro, but not NSP. NSP inhibits NSI activity in vitro. In the chloroplast NSI functions in the dynamic reorganization thylakoid membrane complexes…	SEROTONIN N-ACETYL TRANSFERASE (SNAT);SEROTONIN N-ACETYLTRANSFERASE 1 (SNAT1);NUCLEAR SHUTTLE INTERACTING (NSI);NUCLEAR SHUTTLE INTERACTING (ATNSI);GCN5&#8208;RELATED N&#8208;ACETYLTRANSFERASE 2 (GNAT2)	-0.61714	4.40745e-05
AT2G18390	Encodes a member of ARF-like GTPase family. A thaliana has 21 members, in two subfamilies, ARF and ARF-like (ARL) GTPases. Mutant has abnormal mitosis and cell cycle control during seed development.	TITAN 5 (TTN5);HALLIMASCH (HAL);ARF-LIKE 2 (ARL2); (ATARLC1)	-0.755907	4.92795e-05
AT4G24750	Rhodanese/Cell cycle control phosphatase superfamily protein;(source:Araport11)		-0.934616	4.62885e-05
AT2G36885	translation initiation factor;(source:Araport11)		-1.12853	5.05689e-05
AT1G03630	Encodes for a protein with protochlorophyllide oxidoreductase activity. The enzyme is NADPH- and light-dependent.	(PORC);PROTOCHLOROPHYLLIDE OXIDOREDUCTASE C (POR C)	-1.43309	4.5895e-05
AT3G24590	Encodes a signal peptidase Plsp1 (plastidic type I signal peptidase 1). Required for thylakoid development. Functions in the maturation of the 75-kD component of the translocon at the outer envelope membrane of chloroplasts and oxygen evolving complex subunit 33 (OE33). Involved in the maturation of PsbO, plastocyanin and FtsH2/8.The mRNA is cell-to-cell mobile.		-0.611976	4.53557e-05
AT5G62890	Xanthine/uracil permease family protein;(source:Araport11)		-0.891012	4.49803e-05
AT5G50580	Encodes one of the two subunits of the SUMO activation enzyme required during sumolation. Sumolation is a post-translational protein modification process similar to ubiquitination during which a polypeptide (SUMO) is covalently attached to a target protein.	SUMO-ACTIVATING ENZYME 1B (SAE1B); (AT-SAE1-2)	-0.767047	5.21795e-05
AT1G70900	hypothetical protein;(source:Araport11)		-0.669944	4.48632e-05
AT3G44800	Meprin and TRAF (MATH) homology domain-containing protein;(source:Araport11)		-2.15689	7.97679e-05
AT4G09350	Chaperone DnaJ-domain superfamily protein;(source:Araport11)	CHLORORESPIRATORY REDUCTION J (CRRJ);NADH DEHYDROGENASE-LIKE COMPLEX T (NdhT);DNA J PROTEIN C75 (DJC75)	-1.24416	5.04884e-05
AT1G02560	One of several nuclear-encoded ClpPs (caseinolytic protease). Contains a highly conserved catalytic triad of Ser-type proteases (Ser-His-Asp). The name reflects nomenclature described in Adam et. al (2001). The mRNA is cell-to-cell mobile.	NUCLEAR CLPP 5 (NCLPP5);NUCLEAR ENCODED CLP PROTEASE 5 (CLPP5);NUCLEAR-ENCODED CLPP 1 (NCLPP1)	-0.355891	4.67516e-05
AT2G34590	Transketolase family protein;(source:Araport11)		-0.51762	4.55462e-05
AT3G18990	Required for vernalization. Essential for the complete repression of FLC in vernalized plants. Required for the methylation of histone H3		-0.462444	4.75673e-05
AT5G54090	DNA mismatch repair protein MutS, type 2;(source:Araport11)		-0.795407	5.26364e-05
AT5G66005	Expressed protein;(source:Araport11)		-0.796964	5.97912e-05
AT1G03600	PSB27 is a chloroplast lumen localized protein that is involved in adaptation to changes in light intensity.	(PSB27)	-1.45453	4.74445e-05
AT1G76450	Photosystem II reaction center PsbP family protein;(source:Araport11)		-0.811867	4.66321e-05
AT5G06310	Encodes AtPOT1b. Note on nomenclature: different names have been given to Arabidopsis POT-like genes (Kuchar and Fajkus, 2004; Shakirov et al, 2005; Tani and Murata, 2005). According to a unifying nomenclature (Surovtseva et al, 2007), At2g05210 (previously named AtPOT1) is designated AtPOT1a, while At5g06310 (previously named AtPOT2) is designated AtPOT1b.	PROTECTION OF TELOMERES 1B (AtPOT1b)	-0.922719	7.28721e-05
AT5G19940	Putative fibrillin; enables plants to cope with moderate light stress and affects cadmium tolerance.	FIBRILLIN6 (FBN6);PROBABLE PLASTID-LIPID ASSOCIATED PROTEIN (PAP8)	-1.08083	4.73602e-05
AT1G22160	senescence-associated family protein (DUF581);(source:Araport11)		-1.5932	6.59086e-05
AT1G53290	Galactosyltransferase family protein;(source:Araport11)	(GALT9)	-0.550844	5.46975e-05
AT5G15310	Member of the R2R3 factor gene family; MIXTA-like transcription factor that controls trichome maturation and cuticle formation.	MYB DOMAIN PROTEIN 16 (ATMYB16); (ATMIXTA);MYB DOMAIN PROTEIN 16 (MYB16)	-1.29114	6.30116e-05
AT2G28310	trimethylguanosine synthase (DUF707);(source:Araport11)		-0.866973	5.23931e-05
AT3G04184	hypothetical protein;(source:Araport11)		-1.89148	8.43607e-05
AT3G53850	Uncharacterized protein family (UPF0497);(source:Araport11)	CASP-LIKE PROTEIN 5B2 (CASPL5B2)	-1.17767	6.58519e-05
AT5G64620	Plant cell wall (CWI) and vacuolar invertases (VI) play important roles in carbohydrate metabolism, stress responses and sugar signaling.	CELL WALL / VACUOLAR INHIBITOR OF FRUCTOSIDASE 2 (ATC/VIF2);CELL WALL / VACUOLAR INHIBITOR OF FRUCTOSIDASE 2 (C/VIF2)	-1.0591	5.17557e-05
AT3G28070	nodulin MtN21-like transporter family protein	USUALLY MULTIPLE ACIDS MOVE IN AND OUT TRANSPORTERS 46 (UMAMIT46)	-1.4237	5.05689e-05
AT1G47330	methyltransferase, putative (DUF21);(source:Araport11)		-0.537092	5.00416e-05
AT3G52210	S-adenosyl-L-methionine-dependent methyltransferases superfamily protein;(source:Araport11)		-0.386728	5.52888e-05
AT3G56160	Sodium Bile acid symporter family;(source:Araport11)		-1.13707	5.30379e-05
AT2G24020	STIC2 was identifided in a screen for suppressors of chloroplast protein import defect in tic40.	SUPPRESSOR OF TIC40 2 (STIC2)	-0.540041	4.75861e-05
AT1G15390	encodes a peptide deformylase-like protein. Removes N-formyl groups, a prerequisite for the action of methionine aminopeptidase during protein synthesis. Targeted to mitochondria. Requires Zn for catalysis.	PEPTIDE DEFORMYLASE 1A (PDF1A); (ATDEF1)	-0.527073	5.08515e-05
AT2G32520	alpha/beta-Hydrolases superfamily protein;(source:Araport11)		-0.659259	4.74096e-05
AT5G51100	Fe superoxide dismutase whose mRNA levels are increased in response to exposure to UV-B.	FE SUPEROXIDE DISMUTASE 2 (FSD2)	-0.887913	5.48464e-05
AT4G19890	Pentatricopeptide repeat (PPR-like) superfamily protein;(source:Araport11)		-0.852346	6.82877e-05
AT1G06170	Encodes a bHLH transcription factor that together with bHLH010 and bHLH091 is important for the normal transcriptome of the developing Arabidopsis anther, possibly by forming a feed-forward loop with DYT1. Recognizes the TCATGTGC box to activate the expression of target genes, including ATA20, EXL4, and MEE48.	BASIC HELIX LOOP HELIX PROTEIN 89 (BHLH089)	-2.12673	8.64989e-05
AT1G22660	Polynucleotide adenylyltransferase family protein;(source:Araport11)		-0.695851	5.6417e-05
AT5G23800	Member of the plant-specific DUF724 protein family. Arabidopsis has 10 DUF724 proteins. Loss of function mutant has a WT phenotype		-1.94289	8.34353e-05
AT1G64680	Located in chloroplast, high expression in mature leaf.		-1.36168	5.05817e-05
AT5G16715	protein EMBRYO DEFECTIVE 2247;(source:Araport11)	EMBRYO DEFECTIVE 2247 (EMB2247)	-0.94896	5.02032e-05
AT5G65400	alpha/beta-Hydrolases superfamily protein;(source:Araport11)		-0.669569	5.94274e-05
AT1G52710	Rubredoxin-like superfamily protein;(source:Araport11)		-1.09442	6.44413e-05
AT5G14100	Member of NAP subfamily. Putative component of chloroplast ECF/ABC-Transporter involved in metal homeostasis.	ARABIDOPSIS THALIANANON-INTRINSIC ABC PROTEIN 14 (ATNAP14);ATP-BINDING CASSETTE I11 (ABCI11);NON-INTRINSIC ABC PROTEIN 14 (NAP14)	-1.00211	5.98178e-05
AT2G32650	RmlC-like cupins superfamily protein;(source:Araport11)		-1.29027	6.02105e-05
AT4G33500	Protein phosphatase 2C family protein. Loss of function enhances immunity to bacterial pathogens.	PROBABLE PROTEIN PHOSPHATASE (PP2C62)	-1.04797	4.97617e-05
AT5G48545	Encodes a protein that has adenylylsulfate sulfohydrolase activity (E.C. 3.6.2.1) in vitro.	HISTIDINE TRIAD NUCLEOTIDE-BINDING 3 (HINT3)	-0.909696	5.36989e-05
AT1G79110	Encodes one of the BRGs (BOI-related gene) involved in resistance to Botrytis cinerea.	BOI-RELATED GENE 2 (BRG2)	-0.902573	5.02869e-05
AT5G22020	Calcium-dependent phosphotriesterase superfamily protein;(source:Araport11)		-0.520084	5.1448e-05
AT3G20320	Encodes a permease-like component of an ABC transporter involved in lipid transfer from ER to chloroplast. A phosphatidic acid-binding protein with a predicted mycobacterial cell entry domain. It is tethered to the inner chloroplast envelope membrane facing the outer envelope membrane. Presumed bacterial orthologs of TGD1 and TGD2 in Gram-negative bacteria are typically organized in transcription…	ATP-BINDING CASSETTE I15 (ABCI15);TRIGALACTOSYLDIACYLGLYCEROL2 (TGD2)	-0.433651	5.00537e-05
AT4G35090	Encodes a peroxisomal catalase, highly expressed in bolts and leaves. mRNA expression patterns show circadian regulation with mRNA levels being high in the subjective early morning. Loss of function mutations have increased H2O2 levels and increased H2O2 sensitivity. Mutants accumulate more toxic ions yet show decreased sensitivity to Li+. This decreased sensitivity is most likely due to an insen…	CATALASE 2 (CAT2)	-1.52353	5.27976e-05
AT2G45730	Part of complex with TRM61, plays a critical role in maintaining the stability of initiator methionyl-tRNA, embryo and endosperm development. In the complex TRM61 functions as the catalytic subunit, and TRM6 performs the role of the binding subunit.	TRNA METHYLTRANSFERASE 6 (TRM6); (ATTRM6)	-0.699977	5.46303e-05
AT3G53280	cytochrome P450 monooxygenase The mRNA is cell-to-cell mobile.	CYTOCHROME P450 71B5 (CYP71B5)	-0.723661	5.37504e-05
AT3G49840	Encodes an orthlog of the Xenopus inner nuclear membrane (INM) protein Nemp1/TMEM194A.It is an inner nuclear membrane protein that binds with nucleoskeleton proteins.	(PNET2_C)	-0.793976	7.58564e-05
AT4G36270	Member of the microrchidia protein family which have been described as epigenetic regulators and plant immune mediators, contains a hallmark GHKL-type ATPase domain in N-terminus.	MICRORCHIDIA3 (MORC3)	-1.7967	8.4578e-05
AT3G53030	Encodes a protein kinase SRPK4 that specifically targets Arabidopsis Ser/Arg-rich (SR) slicing factors involved in RNA metabolism. In vitro kinase assay showed that SRPK4 phosphorylates the SR protein RSp31.	SER/ARG-RICH PROTEIN KINASE 4 (SRPK4)	-0.447871	5.28262e-05
AT2G32500	Stress responsive alpha-beta barrel domain protein;(source:Araport11)		-0.834543	5.55922e-05
AT2G16800	Encodes a nuclear-encoded chloroplast protein that plays an important role in vegetative growth, female gametogenesis, and embryogenesis likely by mediating chloroplast integrity and development.	CHLOROPLAST PROTEIN FOR GROWTH AND FERTILITY 2 (CGF2)	-0.509331	5.18963e-05
AT3G47000	Glycosyl hydrolase family protein;(source:Araport11)		-0.778367	5.21207e-05
AT3G58670	Plant Cysteine Oxidase (PCO). Involved in controlling the stability of Group VII ethylene response factors (ERF-VIIs) via N-Arg/degron pathway through catalyzing the oxidation of their N-Cys for subsequent Arginyl-tRNA--protein transferase 1 (ATE1) mediated arginine installation.	PLANT CYSTEINE OXIDASE 5 (PCO5)	-0.646053	5.18942e-05
AT1G74040	Encodes an active Arabidopsis isopropylmalate synthase IPMS2. Involved in leucine biosynthesis. Do not participate in the chain elongation of glucosinolates. Expressed constitutively throughout the plant. Loss of IPMS2 can be compensated by a second isopropylmalate synthase gene IPMS1 (At1g18500).	2-ISOPROPYLMALATE SYNTHASE 1 (IMS1); (MAML-3);SOPROPYLMALATE SYNTHASE 2 (IPMS2)	-0.689829	5.18025e-05
AT1G35680	Encodes a chloroplast ribosomal protein L21 that is required for chloroplast development and embryogenesis. The mRNA is cell-to-cell mobile.	ATPASE-IN-SEED-DEVELOPMENT (ASD);CHLOROPLAST RIBOSOMAL PROTEIN L21 (RPL21C)	-1.14889	5.23782e-05
AT2G15050	Predicted to encode a PR (pathogenesis-related) protein. Belongs to the lipid transfer protein (PR-14) family with the following members: At2g38540/LTP1, At2g38530/LTP2, At5g59320/LTP3, At5g59310/LTP4, At3g51600/LTP5, At3g08770/LTP6, At2g15050/LTP7, At2g18370/LTP8, At2g15325/LTP9, At5g01870/LTP10, At4g33355/LTP11, At3g51590/LTP12, At5g44265/LTP13, At5g62065/LTP14, At4g08530/LTP15.	LIPID TRANSFER PROTEIN 7 (LTP7);LIPID TRANSFER PROTEIN (LTP)	-1.61784	6.18913e-05
AT1G78730	FBD, F-box, Skp2-like and Leucine Rich Repeat domains containing protein;(source:Araport11)		-1.17774	8.20847e-05
AT2G26340	hypothetical protein;(source:Araport11)		-0.711026	5.17453e-05
AT4G16830	Encodes a perinuclear and cytoplasmically localized mRNA binding protein. AtRGGA is likely involved in stress responsivness. It is induced by salt and osmotic stress and loss of function mutations are more sensitive to stress. The mRNA is cell-to-cell mobile.	(ATRGGA)	-0.721091	5.13859e-05
AT3G24890	member of VAMP72 Gene Family	VESICLE-ASSOCIATED MEMBRANE PROTEIN 728 (VAMP728)	-1.0991	8.28955e-05
AT2G45350	Encodes a member of a PCMP (plant combinatorial and modular protein) family (PCMP-E subfamily) with 11 pentatricopeptide (PPR) repeats. The protein is involved in RNA editing of the initiation codon of ndhD in the chloroplast.	CHLORORESPIRATORY REDUCTION 4 (CRR4)	-1.94009	8.6458e-05
AT5G06265	hyaluronan mediated motility receptor-like protein;(source:Araport11)		-0.577796	5.99786e-05
AT1G08350	Endomembrane protein 70 protein family;(source:Araport11)		-0.473146	5.8921e-05
AT4G10340	photosystem II encoding the light-harvesting chlorophyll a/b binding protein CP26 of the antenna system of the photosynthetic apparatus The mRNA is cell-to-cell mobile.	CHLOROPHYLL PROTEIN 26 (CP26);LIGHT HARVESTING COMPLEX OF PHOTOSYSTEM II 5 (LHCB5)	-1.48675	5.74273e-05
AT1G13080	cytochrome P450 monooxygenase	CYTOCHROME P450, FAMILY 71, SUBFAMILY B, POLYPEPTIDE 2 (CYP71B2)	-1.17893	5.37647e-05
AT3G59310	solute carrier family 35 protein (DUF914);(source:Araport11)		-1.01122	6.18894e-05
AT4G37470	HTL belonging to the alpha/beta fold hydrolase superfamily. Mutant and over-expression studies indicates its involvement in seedling de-etiolation process. Involved in the perception of karrikins. Interacts with MAX2 and together targets SMAX1 for polyubiquitination and degradation. Important for cotyledon expansion.	KARRIKIN INSENSITIVE 2 (KAI2)	-0.777668	5.2441e-05
AT5G38140	nuclear factor Y, subunit C12;(source:Araport11)	NUCLEAR FACTOR Y, SUBUNIT C12 (NF-YC12)	-0.848912	7.32893e-05
AT5G66610	DA1-related protein 7;(source:Araport11)	DA1-RELATED PROTEIN 7 (DAR7)	-1.84655	8.55288e-05
AT1G44760	Adenine nucleotide alpha hydrolases-like superfamily protein;(source:Araport11)		-0.899848	6.34207e-05
AT4G05180	Encodes the PsbQ subunit of the oxygen evolving complex of photosystem II.	PHOTOSYSTEM II SUBUNIT Q (PSBQ); (PSII-Q);PHOTOSYSTEM II SUBUNIT Q-2 (PSBQ-2)	-1.21147	5.68527e-05
AT2G47450	A component of the chloroplast signal recognition particle pathway that is involved in LHCP targeting. It is downregulated in response to high light. It recognizes the DPLG motif in Lhcb1. The mRNA is cell-to-cell mobile.	CHAOS (CAO);CHLOROPLAST SIGNAL RECOGNITION PARTICLE 43 (CPSRP43)	-1.1982	5.42222e-05
AT2G13360	Encodes a peroxisomal photorespiratory enzyme that catalyzes transamination reactions with multiple substrates. It is involved in photorespiration.	ALANINE:GLYOXYLATE AMINOTRANSFERASE (AGT);ALANINE:GLYOXYLATE AMINOTRANSFERASE 1 (AGT1);L-SERINE:GLYOXYLATE AMINOTRANSFERASE (SGAT)	-1.18314	5.78019e-05
AT3G26570	low affinity phosphate transporter	PHOSPHATE TRANSPORTER 2;1 (PHT2;1); (ORF02)	-0.989374	5.44689e-05
AT1G58300	Encodes a member (HO4) of the heme oxygenase family.	HEME OXYGENASE 4 (ho4)	-1.5087	8.54452e-05
AT4G29690	Alkaline-phosphatase-like family protein;(source:Araport11)		-2.77515	9.83448e-05
AT5G51140	Enzyme for the pseudouridine (&#936;) to uridine (U) conversion.	(RLUA6)	-0.481741	5.482e-05
AT3G09760	RING/U-box superfamily protein;(source:Araport11)		-0.462158	5.57483e-05
AT4G29920	Encodes a member of an eight-gene family (SMAX1 and SMAX1-like) that has weak similarity to AtHSP101, a ClpB chaperonin required for thermotolerance. Loss of function mutants show increased sensitivity to salt stress and drought.		-1.97137	9.25761e-05
AT3G17668	DnaJ/Hsp40 cysteine-rich domain superfamily protein;(source:Araport11)	ENHANCER OF ATNSI ACTIVITY (ENA)	-1.47936	8.64539e-05
AT3G28300	Possesses a transmembrane domain and a small region that has sequence similarities to integrins from fungi, insects and humans. Is localized to plasma membrane and cytoplasm.	(AT14A)	-3.20575	7.83901e-05
AT3G14240	Subtilase family protein;(source:Araport11)		-1.14911	6.18894e-05
AT3G28290	Encodes a protein with sequence similarity to integrins. Localized to the cytoplasm and plasma membrane. Expressed in all tissues assayed.	(AT14A)	-3.20613	7.90934e-05
AT5G57960	GTP-binding protein, HflX;(source:Araport11)	(HFLX)	-1.05217	5.97816e-05
AT5G41760	Nucleotide-sugar transporter family protein;(source:Araport11)		-0.659558	6.40684e-05
AT2G31840	Thioredoxin superfamily protein;(source:Araport11)	MESOPHYLL-CELL RNAI LIBRARY LINE 7-LIKE (MRL7-L)	-0.99386	6.2184e-05
AT3G01450	ARM repeat superfamily protein;(source:Araport11)		-0.672346	7.04954e-05
AT1G75690	Thylakoid Thiol/Disulfide-Modulating Protein.	LOW QUANTUM YIELD OF PHOTOSYSTEM II 1 (LQY1)	-1.1725	5.96686e-05
AT1G62750	Nuclear encoded protein consists of the five domains conserved in EF-G proteins, with two GTP-binding sites in the first domain, and an additional transit peptide at the N-terminus. Localized in chloroplasts. Point mutation results in a delay in the onset of germination. At early developmental stage embryos still contain undifferentiated proplastids. The greening of cotyledons is severely impaire…	SNOWY COTYLEDON 1 (ATSCO1); (ATSCO1/CPEF-G);SNOWY COTYLEDON 1 (SCO1)	-1.32099	5.88275e-05
AT5G06700	Encodes a member of the TBL (TRICHOME BIREFRINGENCE-LIKE) gene family containing a plant-specific DUF231 (domain of unknown function) domain. TBL gene family has 46 members, two of which (TBR/AT5G06700 and TBL3/AT5G01360) have been shown to be involved in the synthesis and deposition of secondary wall cellulose, presumably by influencing the esterification state of pectic polymers. A nomenclature…	TRICHOME BIREFRINGENCE (TBR)	-0.67079	5.71234e-05
AT5G67570	Encodes a pentratricopeptide repeat containing protein that is targeted to the chloroplast. Mutants have pale young leave and reduced accumulation of plastid encoded transcripts suggesting a role for DG1 in regulation of plastid gene expression.	EMBRYO DEFECTIVE 1408 (EMB1408);EMBRYO DEFECTIVE 246 (EMB246);DELAYED GREENING 1 (DG1);THERMO SENSITIVE LEAF COLOR 1 (TSL1)	-1.13298	6.83626e-05
AT2G24090	Ribosomal protein L35;(source:Araport11)	PLASTID RIBOSOMAL PROTEIN L35 (PRPL35)	-1.11533	5.87361e-05
AT1G20020	Encodes a leaf-type ferredoxin:NADP(H) oxidoreductase. It is present in both chloroplast stroma and thylakoid membranes but is more abundant in the stroma The mRNA is cell-to-cell mobile.	LEAF FNR 2 (ATLFNR2);LEAF-TYPE CHLOROPLAST-TARGETED FNR 2 (LFNR2);FERREDOXIN-NADP(+)-OXIDOREDUCTASE 2 (FNR2)	-1.28771	6.01136e-05
AT3G60210	GroES-like family protein;(source:Araport11)	(GROES)	-0.562519	5.88454e-05
AT1G66430	Encodes one of the several Arabidopsis fructokinases. Nomenclature according to Riggs 2017 has been adopted for the family by the community (personal communication, Boernke, Callis, Granot, Boernke, and Smeekens). Important for seed oil accumulation and vascular development.	FRUCTOKINASE 6 (FRK6);FRUCTOKINASE 3 (FRK3)	-0.913305	6.20821e-05
AT2G46660	Encodes a member of CYP78A cytochrome P450 monooxygenase protein family that is required in the sporophytic tissue of the mother plant to promote seed growth.	ENHANCER OF DA1-1 (EOD3);CYTOCHROME P450, FAMILY 78, SUBFAMILY A, POLYPEPTIDE 6 (CYP78A6)	-1.8191	8.90434e-05
AT3G58820	F-box/RNI-like superfamily protein;(source:Araport11)		-1.75804	9.85972e-05
AT3G25660	Amidase family protein;(source:Araport11)		-0.730473	5.87361e-05
AT5G55220	Contains with HP22 a protein that is related to the bacterial trigger factor chaperone. Plants depleted of either HP22 or HP65b or even both were increasingly delayed in leaf senescence and retained much longer stromal chloroplast constituents than wild-type plants.	(HP65B); (TIG1)	-1.50802	6.23931e-05
AT3G22180	DHHC-type zinc finger family protein;(source:Araport11)		-0.71514	7.03677e-05
AT2G37660	NAD(P)-binding Rossmann-fold superfamily protein;(source:Araport11)		-1.03055	5.91881e-05
AT1G65960	glutamate decarboxylase (GAD2) The mRNA is cell-to-cell mobile.	GLUTAMATE DECARBOXYLASE 2 (GAD2)	-0.805685	6.06961e-05
AT3G57830	Leucine-rich repeat protein kinase family protein;(source:Araport11)		-1.54089	9.41349e-05
AT1G80050	Encodes an adenosine phosphoribosyl transferase(E.C:2.4.2.7), a constitutively expressed enzyme involved in the one-step salvage of adenine to AMP. This isozyme has high affinity for cytokinins and is likely to be localized to the cytosol.	(ATAPT2);ADENINE PHOSPHORIBOSYL TRANSFERASE 2 (APT2); (PHT1.1)	-1.13316	8.24128e-05
AT1G55360	tRNA-splicing ligase (DUF239);(source:Araport11)		-1.07405	6.42758e-05
AT3G58470	nucleic acid binding / methyltransferase;(source:Araport11)		-0.472523	6.61989e-05
AT1G48960	Adenine nucleotide alpha hydrolases-like superfamily protein;(source:Araport11)		-0.897907	6.97374e-05
AT3G17330	evolutionarily conserved C-terminal region 6;(source:Araport11)	EVOLUTIONARILY CONSERVED C-TERMINAL REGION 6 (ECT6)	-0.743907	6.58519e-05
AT5G17630	Phosphate translocator family member which resides in the plastid inner envelope membrane. Retrieves excessive pentose phosphates from the extra-plastidial space and makes them available to the plastids.	XYLULOSE 5-PHOSPHATE/PHOSPHATE TRANSLOCATOR (XPT)	-0.703465	5.92585e-05
AT4G39070	Encodes BZS1, a brassinosteroids-regulated BZR1 target (BRBT) gene. BZS1 is a putative zinc finger transcription factor. Expression of BZS1 was increased under BR-deficient condition and repressed by BR. Transgenic Arabidopsis plants overexpressing BZS1 showed a hypersensitivity to the BR biosynthetic inhibitor brassinazole (BRZ). In contrast, transgenic plants expressing reduced level of BZS1 ha…	BZS1 (BZS1);B-BOX DOMAIN PROTEIN 20 (BBX20);SALT TOLERANCE HOMOLOG 7 (STH7)	-1.6038	9.4715e-05
AT3G26085	CAAX amino terminal protease family protein;(source:Araport11)		-0.47255	5.96618e-05
AT1G54350	ABC transporter family protein;(source:Araport11)	ATP-BINDING CASSETTE D2 (ABCD2)	-0.503305	5.92579e-05
AT3G15850	Chloroplastic enzyme responsible for the synthesis of 16:1 fatty acids from galactolipids and sulpholipids. Uses ferredoxin as electron donor. The mRNA is cell-to-cell mobile.	FATTY ACID DESATURASE 5 (FAD5);FATTY ACID DESATURASE B (FADB); (JB67); (ADS3); (ATADS3)	-1.45647	6.24953e-05
AT4G35920	Encodes an integral plasma membrane protein. Functionally complements the yeast mid1 mutant, a deficiency of Ca2+ influx. Involved in Ca2+ influx and mechanical sensing in roots. An over-expression line showed increased Ca2+ uptake than the wild type plant. The primary root of a knock-out mutant failed to penetrate a harder agar medium from a softer medium.	MID1-COMPLEMENTING ACTIVITY 1 (MCA1)	-0.83895	7.11726e-05
AT5G41920	Encodes a GRAS family transcription factor that is involved in bundle sheath cell fate specification.	(ATSCL23);SCARECROW-LIKE 23 (SCL23)	-0.906386	6.93662e-05
AT2G32010	Encodes an inositol polyphosphate 5?-phosphatase (5PTase). Mediating phosphoinositide signaling. Involved in establishment of foliar vein patterns.	CVP2 LIKE 1 (CVL1)	-1.21455	7.51434e-05
AT2G38500	2-oxoglutarate (2OG) and Fe(II)-dependent oxygenase superfamily protein;(source:Araport11)		-1.58866	9.26924e-05
AT3G60320	bZIP domain class transcription factor (DUF630 and DUF632);(source:Araport11)	NITRATE REGULATORY GENE 2 (NRG2)	-1.00175	6.12655e-05
AT2G04690	Pyridoxamine 5-phosphate oxidase family protein;(source:Araport11)		-0.755852	6.02105e-05
AT3G48290	putative cytochrome P450	CYTOCHROME P450, FAMILY 71, SUBFAMILY A, POLYPEPTIDE 24 (CYP71A24)	-1.93424	0.000107361
AT1G38065	O-fucosyltransferase family protein;(source:Araport11)		-0.84748	7.81369e-05
AT4G35300	tonoplast monosaccharide transporter2;(source:Araport11)	TONOPLAST MONOSACCHARIDE TRANSPORTER2 (TMT2)	-0.848594	6.23931e-05
AT3G10080	RmlC-like cupins superfamily protein;(source:Araport11)		-1.18656	7.99375e-05
AT3G53130	Lutein-deficient 1 (LUT1) required for lutein biosynthesis, member of the xanthophyll class of carotenoids. Involved in epsilon ring hydroxylation. Maps at 67.3 cM on chromosome 3.	LUTEIN DEFICIENT 1 (LUT1);CYTOCHROME P450 97C1 (CYP97C1)	-0.997945	6.56918e-05
AT3G61210	S-adenosyl-L-methionine-dependent methyltransferases superfamily protein;(source:Araport11)		-0.794994	6.18894e-05
AT2G21830	Cysteine/Histidine-rich C1 domain family protein;(source:Araport11)		-1.55844	9.5526e-05
AT5G16390	Encodes for the biotin carboxyl-carrier subunit of the multi-enzyme plastidial acetyl-coenzyme A carboxylase complex.	CHLOROPLASTIC ACETYLCOENZYME A CARBOXYLASE 1 (CAC1); (CAC1A);BIOTIN CARBOXYL-CARRIER PROTEIN 1 (BCCP-1);BIOTIN CARBOXYL-CARRIER PROTEIN 1 (BCCP1); (CAC1-A);BIOTIN CARBOXYL CARRIER PROTEIN (BCCP)	-0.665822	6.2437e-05
AT5G27300	pentatricopeptide (PPR) repeat-containing protein;(source:Araport11)		-0.969387	8.75217e-05
AT3G13190	WEB family protein (DUF827);(source:Araport11)		-0.662812	8.13644e-05
AT1G73570	HCP-like superfamily protein;(source:Araport11)		-1.61381	9.9064e-05
AT5G57270	Core-2/I-branching beta-1,6-N-acetylglucosaminyltransferase family protein;(source:Araport11)		-0.545827	6.43102e-05
AT2G35260	Together with VAR2/AtFtsH2 synergistically regulates the accumulation of PSII reaction centre D1 protein during de-etiolation.	BALANCE OF CHLOROPHYLL METABOLISM 1 (BCM1); (CBD1); (EVR2)	-1.14708	6.4389e-05
AT1G50732	transmembrane protein;(source:Araport11)		-1.59116	8.16395e-05
AT5G08050	Encodes a grana core localized protein. Mutant plants have reduced NPQ, affected organization of light-havesting complex II and an enhanced grana stacking.	(RIQ1)	-1.31821	6.72508e-05
AT1G71720	Encodes a chloroplast localized protein that regulates the translation of Ycf1 by binding to its mRNA. It is involved in the biogenesis of photosynthetic complexes.	PHOTOSYSTEM BIOGENESIS REGULATOR 1 (PBR1);RBCL MRNA S1 BINDING DOMAIN PROTEIN (RLSB);PIGMENT DEFECTIVE 338 (PDE338);PETB/PETD STABILIZING FACTOR (BSF)	-1.02821	7.058e-05
AT1G60230	Radical SAM superfamily protein;(source:Araport11)		-0.796099	7.22732e-05
AT3G10600	Encodes a member of the cationic amino acid transporter (CAT) subfamily of amino acid polyamine choline transporters.	CATIONIC AMINO ACID TRANSPORTER 7 (CAT7)	-2.3623	0.000113827
AT1G11755	Encodes a cis-prenyltransferase, involved in dolichol biosynthesis. Wilted leaves in mutants due to cell membrane lesions. Mutants have increased drought tolerance, but hypersensitve to dark stress.	LEAF WILTING 1 (LEW1)	-0.529717	7.10882e-05
AT4G09650	Encodes the chloroplast ATPase delta-subunit. The mRNA is cell-to-cell mobile.	ATP SYNTHASE DELTA-SUBUNIT GENE (ATPD);PIGMENT DEFECTIVE 332 (PDE332)	-1.08505	6.8406e-05
AT3G06730	Encodes a plastidial thioredoxin (TRX) isoform that defines a branch of plastidial TRXs lying between x- and y-type TRXs and thus was named TRX z. Possesses disulfide reductase activity in vitro. TRX z was previously named as Trx p (thioredoxin putative and plastidic) before its thioredoxin activity was confirmed (Meng et al., PNAS 2010, 107:3900). Knockout mutant of TRX z has a severe albino phe…	THIOREDOXIN PUTATIVE PLASTIDIC (TRX P);THIOREDOXIN Z (TRX z); (PAP10)	-0.632302	7.04861e-05
AT2G42730	F-box/FBD/LRR protein;(source:Araport11)		-0.948724	0.000104646
AT1G33265	Encodes a chloroplast membrane-localized fatty acid exporter that plays a critical roles in transporting plastid fatty acids for TAG biosynthesis during seed and embryo development.	FATTY ACID EXPORT 4 (FAX4)	-0.80213	7.30887e-05
AT1G72160	Sec14p-like phosphatidylinositol transfer family protein;(source:Araport11)	(PATL3)	-0.95489	6.49336e-05
AT1G45248	Nucleolar histone methyltransferase-related protein;(source:Araport11)		-0.944159	0.000103127
AT3G11630	Encodes a 2-Cys peroxiredoxin (2-Cys PrxA) that contains two catalytic Cys residues. Functions in redox cascade with TrxL2 via the ferredoxin-thioredoxin reductase (FTR)/thioredoxin (Trx) pathway to mediate the light-responsive reductive control of target proteins. Continuously transfers reducing power from TrxL2 to H2O2.	2-CYS PEROXIREDOXIN A (2CPA)	-0.990953	6.83626e-05
AT5G09820	Encodes fibrillin 5 (FBN5). Located in chloroplast stroma. Essential for plastoquinone-9 biosynthesis. Stimulates enzymatic activity of solanesyl diphosphate synthases (SPS) 1 and 2 through binding to solanesyl moiety. Two splicing variants, named FBN5-A shorter one and FBN5-B longer one. FBN5-B is the protein detected in chloroplast stroma. Involved in plastoquinone biosynthesis.	FIBRILLIN5 (FBN5)	-1.74545	8.6458e-05
AT3G56830	Similar in sequence to NPQ6 and NPQ7, but loss of function mutant does not exhibit a nonphotochemical quenching phenotype.		-0.743898	9.22244e-05
AT3G48480	Cysteine proteinases superfamily protein;(source:Araport11)	FOURTH ULP GENE CLASS 1 (FUG1)	-2.03295	0.000120641
AT5G51970	Encodes a sorbitol dehydrogenase that exhibits greatest oxidative activity with sorbitol, ribitol and xylitol as substrates. SDH can be thiolated in vitro.	SORBITOL DEHYDROGENASE (ATSDH)	-0.95774	6.63265e-05
AT1G53280	Encodes a homolog of animal DJ-1 superfamily protein. In the A. thaliana genome, three genes encoding close homologs of human DJ-1 were identified AT3G14990 (DJ1A), AT1G53280 (DJ1B) and AT4G34020 (DJ1C). Among the three homologs, DJ1C is essential for chloroplast development and viability. It exhibits glyoxalase activity towards glyoxal and methylglyoxal.	DJ-1 HOMOLOG B (DJ1B);DJ-1 HOMOLOG B (AtDJ1B); (DJ-1B)	-0.799617	6.72525e-05
AT5G20130	sulfate adenylyltransferase subunit;(source:Araport11)		-0.886674	7.60121e-05
AT4G01510	Arv1-like protein;(source:Araport11)		-0.847786	9.92732e-05
AT2G25920	pollen-specific LRR extensin-like protein;(source:Araport11)		-0.462899	8.35762e-05
AT1G05320	myosin heavy chain, embryonic smooth protein;(source:Araport11)	PICC-LIKE (PICL)	-1.04226	7.69493e-05
AT3G63370	Encodes a chloroplast RNA editing factor.	ORGANELLE TRANSCRIPT PROCESSING 86 (OTP86)	-1.34878	9.88399e-05
AT2G30350	Excinuclease ABC, C subunit, N-terminal;(source:Araport11)	HYL1 INTERACTING GIY-YIG LIKE ENDONUCLEASE (HIGLE)	-0.542109	8.73795e-05
AT1G09710	Paralog of DRMY1 with unknown function.	DRMY1 PARALOG 1 (DP1)	-0.867508	9.57677e-05
AT4G37685	hypothetical protein;(source:Araport11)		-1.62178	0.000127837
AT3G51240	Encodes flavanone 3-hydroxylase that is coordinately expressed with chalcone synthase and chalcone isomerases and is involved in flavonoid biosynthesis. Not responsive to auxin or ethylene stimulus (qRT-PCR).	FLAVANONE 3-HYDROXYLASE (F3H);TRANSPARENT TESTA 6 (TT6); (F3'H)	-1.85988	9.62032e-05
AT4G10400	F-box/RNI-like/FBD-like domains-containing protein;(source:Araport11)		-0.83902	9.5479e-05
AT3G23780	This gene encodes the second largest, catalytic subunit of the nuclear DNA-dependent RNA polymerase IV (aka RNA polymerase D). The NRPD2 protein is found at nuclear foci that overlap or are adjacent to chromocentromeres but are not fully coincident with chromocentromeres. The loss of NRPD2 leads to the loss of cytosine methylation at pericentromeric 5S genes and AtSN1 retroelements but has no dis…	(NRPD2); (DRD2);NUCLEAR RNA POLYMERASE D2A (NRPD2A);DEFECTIVE IN MERISTEM SILENCING 2 (DMS2); (NRPE2);OVEREXPRESSOR OF CATIONIC PEROXIDASE 1 (OCP1)	-1.07645	7.86046e-05
AT4G26555	Encodes a chloroplast lumen-targeted immunophilin that plays a role in the acclimation of plants under photosynthetic stress conditions, probably by regulating PsaL stability.	FK506-BINDING PROTEIN 16-1 (FKBP16-1); (ATFKBP16-1)	-0.923091	8.04326e-05
AT3G10150	purple acid phosphatase 16;(source:Araport11)		-2.32763	0.00012628
AT3G58140	phenylalanyl-tRNA synthetase class IIc family protein;(source:Araport11)		-0.429381	7.04519e-05
AT5G03770	Encodes a putative KDO (3-deoxy-D-manno-octulosonate) transferase	KDO TRANSFERASE A (KDTA); (ATKDTA)	-0.679822	0.000104264
AT4G38800	Encodes one of the 5'-methylthioadenosine nucleosidases (AT4G38800/MTN1; AT4G34840/MTN2). Double mutant, mtn1-1mtn2-1, retains approximately 14% of the MTN enzyme activity present in the wild type and displays a pleiotropic phenotype that includes altered vasculature and impaired fertility.	ARABIDOPSIS METHYLTHIOADENOSINE NUCLEOSIDASE 1 (ATMTN1);ARABIDOPSIS METHYLTHIOADENOSINE NUCLEOSIDASE 1 (ATMTAN1);METHYLTHIOADENOSINE NUCLEOSIDASE 1 (MTN1);METHYLTHIOADENOSINE NUCLEOSIDASE 1 (MTAN1)	-0.52903	7.14844e-05
AT3G19515	apoptosis inhibitor;(source:Araport11)		-1.01549	7.78558e-05
AT5G17520	Encodes a maltose transporter that is expressed in leaves and roots. Mutations at the MEX1 locus cause accumulation of both starch and maltose in leaves, with maltose levels at least 40 times higher than that of wild-type. This gene encodes a protein located in the chloroplast envelope.	MALTOSE EXCESS 1 (MEX1);ROOT CAP 1 (RCP1)	-0.878893	7.51434e-05
AT5G54600	Translation protein SH3-like family protein;(source:Araport11)	SUPPRESSOR OF VARIEGATION 8 (SVR8);PLASTID RIBOSOMAL PROTEIN L24 (RPL24)	-0.926617	7.23208e-05
AT5G22640	EMB1211 is a MORN (multiple membrane occupation and recognition nexus) motif containing protein involved in embryo development and chloroplast biogenesis. The mRNA is cell-to-cell mobile.	TRANSLOCON AT THE INNER ENVELOPE MEMBRANE OF CHLOROPLASTS 100 (TIC100);EMBRYO DEFECTIVE 1211 (emb1211)	-1.48436	7.43509e-05
AT4G37340	member of CYP81D	CYTOCHROME P450, FAMILY 81, SUBFAMILY D, POLYPEPTIDE 3 (CYP81D3)	-2.31813	0.000131722
AT1G78270	UDP-glucosyl transferase 85A4;(source:Araport11)	UDP-GLUCOSYL TRANSFERASE 85A4 (AtUGT85A4);UDP-GLUCOSYL TRANSFERASE 85A4 (UGT85A4)	-0.572841	7.80401e-05
AT1G80690	PPPDE putative thiol peptidase family protein;(source:Araport11)		-1.59587	0.000114385
AT2G04790	PTB domain engulfment adapter;(source:Araport11)		-1.70387	0.000104609
AT5G62670	H[+]-ATPase 11;(source:Araport11)	H(+)-ATPASE 11 (HA11);H(+)-ATPASE 11 (AHA11)	-1.37923	7.87681e-05
AT5G15630	Encodes a member of the COBRA family, similar to phytochelatin synthetase. Involved in secondary cell wall biosynthesis. Mutants make smaller plants with reduced levels of cellulose and cell wall sugars.	COBRA-LIKE4 (COBL4);IRREGULAR XYLEM 6 (IRX6); (ATCOBL4)	-1.68091	0.000117726
AT1G12900	glyceraldehyde 3-phosphate dehydrogenase A subunit 2;(source:Araport11)		-1.52037	7.77522e-05
AT1G69020	Prolyl oligopeptidase family protein;(source:Araport11)		-0.948759	0.000110408
AT3G61780	embryo defective 1703;(source:Araport11)	EMBRYO DEFECTIVE 1703 (emb1703)	-1.26805	9.02131e-05
AT2G01905	cyclin J18 (cycJ18)	CYCLIN J18 (CYCJ18)	-2.2723	0.000135675
AT1G60550	enoyl-CoA hydratase/isomerase D;(source:Araport11)	ENOYL-COA HYDRATASE/ISOMERASE D (ECHID); (DHNS)	-1.07685	7.85638e-05
AT1G18250	encodes a thaumatin-like protein	(ATLP-1)	-1.83279	0.000125168
AT5G50400	purple acid phosphatase 27;(source:Araport11)	PURPLE ACID PHOSPHATASE 27 (PAP27);ARABIDOPSIS THALIANA PURPLE ACID PHOSPHATASE 27 (ATPAP27)	-0.321873	7.65828e-05
AT3G62910	Encodes a plastid-localized ribosome release factor 1 that is essential in chloroplast development. Pale green, albino mutant seedlings arrest early in seedling development.	ALBINO AND PALE GREEN (APG3);ARABIDOPSIS THALIANA CHLOROPLAST RF1 (ATCPRF1);CHLOROPLAST RIBOSOME RELEASE FACTOR 1 (CPRF1)	-1.03025	8.28955e-05
AT3G05340	Tetratricopeptide repeat (TPR)-like superfamily protein;(source:Araport11)		-0.996741	0.000117405
AT2G39140	Suppressor of var2 variegation phenotype. Chloroplast localized. Loss of function mutant has defects in chloroplast protein translation and rRNA processing. Similar in sequence to pseudouridine synthase proteins.	(RSUA1);SUPPRESSOR OF VARIEGATION 1 (SVR1);PIGMENT DEFECTIVE 328 (PDE328)	-1.02859	8.29862e-05
AT4G02715	flocculation FLO11-like protein;(source:Araport11)		-0.499174	7.75789e-05
AT5G12320	ankyrin repeat family protein;(source:Araport11)		-0.665983	8.93537e-05
AT2G45590	Protein kinase superfamily protein;(source:Araport11)		-0.745244	8.00892e-05
AT1G31330	Encodes subunit F of photosystem I.	PHOTOSYSTEM I SUBUNIT F (PSAF)	-1.17417	8.36074e-05
AT4G25870	Core-2/I-branching beta-1,6-N-acetylglucosaminyltransferase family protein;(source:Araport11)		-0.697405	8.34332e-05
AT3G25500	Poly-L-proline-containing (PLP) protein that form part of the signal-transduction cascade that leads to rearrangement of the actin cytoskeleton. AFH1 is a nonprocessive formin that moves from the barbered end to the side of an actin filament after the nucleation event.	FORMIN HOMOLOGY 1 (AFH1);FORMIN HOMOLOGY 1 (FH1); (AHF1);ARABIDOPSIS THALIANA FORMIN HOMOLOGY 1 (ATFH1)	-1.03081	8.06405e-05
AT5G17523	Maltose transporter; similar to Maltose excess protein 1		-0.892092	9.74831e-05
AT1G01590	Encodes a ferric-chelate reductase that is expressed at extremely low levels in Fe deficiency-induced seedlings.	FERRIC REDUCTION OXIDASE 1 (FRO1);FERRIC REDUCTION OXIDASE 1 (ATFRO1)	-2.10269	0.000143083
AT2G28870	cyclin-dependent kinase inhibitor SMR1-like protein;(source:Araport11)	(SMR10)	-1.08782	0.0001236
AT4G28080	Encodes REDUCED CHLOROPLAST COVERAGE 2 (REC2). Along with REC1 and REC3 it contributes to establishing the size of the chloroplast compartment.	REDUCED CHLOROPLAST COVERAGE 2 (REC2)	-1.6142	7.97163e-05
AT5G15010	Tetratricopeptide repeat (TPR)-like superfamily protein;(source:Araport11)		-0.907413	0.000120196
AT2G35075	hypothetical protein;(source:Araport11)		-2.2082	0.000142357
AT1G49630	Zinc metalloprotease pitrilysin subfamily A. Signal peptide degrading enzyme targeted to mitochondria and chloroplasts. Expressed in flower, leaf and root. Not expressed in silique and shoot.	PRESEQUENCE PROTEASE 2 (ATPREP2);PRESEQUENCE PROTEASE 2 (PREP2)	-0.847749	8.55288e-05
AT1G33330	Class I peptide chain release factor;(source:Araport11)		-0.328527	7.97541e-05
AT2G21260	NAD(P)-linked oxidoreductase superfamily protein;(source:Araport11)		-2.7779	0.000144829
AT5G66520	Encodes a pentatricopeptide repeat protein involved in chloroplast mRNA editing. Mutants display defects in C-U editing of ndhB.	CHLOROPLAST RNA EDITING FACTOR 7 (CREF7)	-1.62123	0.000114759
AT4G14740	FORKED-LIKE family member, part of Group 1 (FKD1, FL1-FL3; Group 2 consists of FL4 and FL8 and Group 3 consists of FL5- FL7). May coordinate leaf size with vein density, where Group 1 members and Group 3 members have opposing functions.	FORKED-LIKE3 (FL3)	-1.23671	9.82213e-05
AT4G39660	alanine:glyoxylate aminotransferase 2 homolog (AGT2). The mRNA is cell-to-cell mobile.	ALANINE:GLYOXYLATE AMINOTRANSFERASE 2 (AGT2)	-0.452539	8.0201e-05
AT4G32175	PNAS-3-like protein;(source:Araport11)		-0.7217	0.000105395
AT5G58550	Encodes a paralog of ETO1, which is a negative regulator of ACS5 (a key enzyme in ethylene biosynthesis pathway). EOL2 also interacts with and inhibits the activity of ACS5.	ETO1-LIKE 2 (EOL2)	-0.816305	0.000102254
AT1G12120	hypothetical protein (DUF863);(source:Araport11)		-0.407101	7.86229e-05
AT5G14510	Armadillo (ARM) repeat containing protein involved in vascular development.	(VPNB1)	-1.16904	0.000133268
AT1G14700	purple acid phosphatase 3;(source:Araport11)	(ATPAP3);PURPLE ACID PHOSPHATASE 3 (PAP3)	-1.80905	0.000116055
AT2G28000	Encodes chaperonin-60 alpha, a molecular chaperone involved in Rubisco folding. Mutants display aberrant chloroplast and embryo development. The mRNA is cell-to-cell mobile.	(ARC2);CHAPERONIN-60ALPHA1 (CPN60ALPHA1);CHLOROPLAST CHAPERONIN 60ALPHA (CH-CPN60A);SCHLEPPERLESS (SLP); (CPNA1);CHAPERONIN-60ALPHA (CPN60A);ACCUMULATION AND REPLICATION OF CHLOROPLASTS 2 (ARC2)	-1.24596	8.19684e-05
AT1G75980	Single hybrid motif superfamily protein;(source:Araport11)		-0.656409	9.89726e-05
AT5G05000	Outer membrane GTPase protein that may function in import of nuclear encoded proteins into the chloroplast. Phosphorylation of the G-domains regulate translocon assembly.	TRANSLOCON AT THE OUTER ENVELOPE MEMBRANE OF CHLOROPLASTS 34 (TOC34); (OEP34);ARABIDOPSIS THALIANA TRANSLOCON AT THE OUTER ENVELOPE MEMBRANE OF CHLOROPLASTS 34 (ATTOC34)	-0.519714	8.49882e-05
AT3G05410	member of the thylakoid lumen proteome	(PPD7)	-1.18733	9.85289e-05
AT1G27921	Natural antisense transcript overlaps with AT1G27920;(source:Araport11)		-0.93606	0.000131463
AT1G74970	Ribosomal protein S9, nuclear encoded component of the chloroplast ribosome	RIBOSOMAL PROTEIN S9 (RPS9); (TWN3); (SOT8); (PRPS9)	-0.992442	8.34332e-05
AT5G51820	Encodes a plastid isoform of the enzyme phosphoglucomutase involved in controlling photosynthetic carbon flow. Effective petiole movement against the direction of the gravity requires functional PGM activity that is required for full development of amyloplasts.	PHOSPHOGLUCOMUTASE (PGM);STARCH-FREE 1 (STF1); (PGM1);ARABIDOPSIS THALIANA PHOSPHOGLUCOMUTASE (ATPGMP)	-1.43679	8.32519e-05
AT2G23610	Encodes a protein shown to have carboxylesterase activity, methyl IAA esterase activity, and methyl jasmonate esterase activity in vitro. This protein does not act on methyl salicylate, MeGA4, or MEGA9 in vitro.	ARABIDOPSIS THALIANA METHYL ESTERASE 3 (ATMES3);METHYL ESTERASE 3 (MES3)	-1.04797	9.26924e-05
AT3G59400	GUN, genomes uncoupled, is necessary for coupling the expression of some nuclear genes to the functional state of the chloroplast. Binds to the magnesium chelatase complex and promotes formation of the substrate,a tetrapyrrole signaling molecule. Porphyrin-binding protein that enhances the activity of Mg-chelatase. Although required for chlorophyll accumulation under normal growth conditions, GUN…	GENOMES UNCOUPLED 4 (GUN4)	-1.42561	8.59892e-05
AT5G60940	Member of CstF complex.	(CSTF50)	-0.659098	8.9705e-05
AT3G02720	Encodes a glyoxalase with high activity towards glyoxal and methylglyoxal. It differs from its animal and bacterial homologs with respect to the configuration of its catalytic residues and the oligomeric property of the enzyme. The mRNA is cell-to-cell mobile.	(DJ1D); (DJ-1D)	-0.688243	8.30147e-05
AT5G53080	WTG1 is a chloroplast localized TPR protein required for chloroplast biogenesis. Mutants are delayed in greening and defective in splicing petL and ndhG. WTG1 does not itself bind RNA but it does bind known editing factors MORF8 and MORF9.	WHITE TO GREEN 1 (WTG1)	-0.896817	0.000113827
AT2G43180	Phosphoenolpyruvate carboxylase family protein;(source:Araport11)		-0.496886	8.69489e-05
AT5G07240	Member of IQ67 (CaM binding) domain containing family.		-0.840354	8.51135e-05
AT1G04940	Tic20 is believed to function as a component of the protein-conducting channel at the inner envelope membrane. Genes AT1G04940 and AT1G04945 were switched for the TAIR7 genome release to give consistency with MIPs annotation. The Arabidopsis genome encodes four Tic20 homologous proteins, AT1G04940(Tic20-I), AT2G47840(Tic20-II), AT4G03320(Tic20-IV) and AT5G55710(Tic20-V).	TRANSLOCON AT THE INNER ENVELOPE MEMBRANE OF CHLOROPLASTS 20-I (Tic20-I);TRANSLOCON AT THE INNER ENVELOPE MEMBRANE OF CHLOROPLASTS 20 (TIC20);TRANSLOCON AT THE INNER ENVELOPE MEMBRANE OF CHLOROPLASTS 20 (atTIC20);TRANSLOCON AT THE INNER ENVELOPE MEMBRANE OF CHLOROPLASTS 20-I (AtTic20-I)	-0.952626	8.30903e-05
AT2G26910	Encodes a member of the PLEIOTROPIC DRUG RESISTANCE family of ATP binding cassette transporters. Required for the formation of a functional cuticle.	PLEIOTROPIC DRUG RESISTANCE 4 (PDR4);PLEIOTROPIC DRUG RESISTANCE 4 (ATPDR4);ATP-BINDING CASSETTE G32 (ABCG32);PERMEABLE CUTICLE 1 (PEC1); (ATABCG32)	-1.24916	8.73895e-05
AT1G44780	translation initiation factor;(source:Araport11)		-1.5158	0.000134642
AT2G46110	Encodes a ketopentoate hydroxymethyltransferase that appears to localize to the mitochondria. This protein is expected to play a role in pantothenate (vitamin B5) biosynthesis.	(PANB1);KETOPANTOATE HYDROXYMETHYLTRANSFERASE 1 (KPHMT1)	-1.50113	0.000126396
AT3G04340	Functions in maintaining the cellular redox balance and regulates photorespiratory metabolism.Strong interaction with TIC inner envelope protein translocon which consists of Tic20/Tic56/Tic100/Tic214(Ycf1)(DOI:10.1105/tpc.18.00357).	EMBRYO DEFECTIVE 2458 (emb2458);(FILAMENTATION TEMPERATURE-SENSITIVE H)-LIKE 5 (FTSHI5);THERMO-SENSITIVE MUTANT IN LEAF COLOR 2 (TSL2)	-1.25594	8.54377e-05
AT5G44200	Encodes a nuclear cap-binding protein that forms a heterodimeric complex with ABH1 (ATCBP80) and is likely to participate in RNA metabolism. Its mRNA is ubiquitously expressed.Loss of function mutations suggest a role in processing of pri-miRNA and mRNA splicing.	CAP-BINDING PROTEIN 20 (CBP20); (ATCBP20)	-0.408674	8.8345e-05
AT2G43030	Ribosomal protein L3 family protein;(source:Araport11)	PLASTID RIBOSOMAL PROTEINS OF THE 50S SUBUNIT (PRPL3)	-1.06945	8.6458e-05
AT1G19950	HVA22-like protein H (ATHVA22H);(source:Araport11)	HVA22-LIKE PROTEIN H (ATHVA22H) (HVA22H)	-1.01578	0.000121682
AT5G20280	Encodes a sucrose-phosphate synthase activity. This is the major leaf isoform.	SUCROSE-PHOSPHATE SYNTHASE A1 (SPSA1);SUCROSE PHOSPHATE SYNTHASE 1F (ATSPS1F);SUCROSE PHOSPHATE SYNTHASE 1F (SPS1F)	-0.994018	8.67321e-05
AT2G04030	Encodes a chloroplast-targeted 90-kDa heat shock protein located in the stroma involved in red-light mediated deetiolation response and crucial for protein import into the chloroplast stroma. Mutants are resistant to chlorate, have elongated hypocotyls in light, and affect the expression of NR2, CAB, and RBCS but NOT NR1 and NiR.	(CR88);EMBRYO DEFECTIVE 1956 (emb1956);HEAT SHOCK PROTEIN 90.5 (HSP90.5);HEAT SHOCK PROTEIN 88.1 (Hsp88.1);HEAT SHOCK PROTEIN 90.5 (AtHsp90.5); (ATHSP90C); (HSP90C)	-1.18738	8.61537e-05
AT4G31250	Leucine-rich repeat protein kinase family protein;(source:Araport11)	(PRK7)	-0.725668	0.000116987
AT1G16590	putative translesion synthesis polymerase zeta subunit, homologous to Y-family DNA polymerases, contains BRCT domain. Mutants are sensitive to UV-B radiation. Gene is involved in damage-tolerance mechanisms through translesion synthesis(TLS).	(REV7); (ATREV7)	-0.863697	0.000115526
AT3G49500	Encodes RNA-dependent RNA polymerase. Involved in trans-acting siRNA and other siRNA biogenesis. Required for post-transcriptional gene silencing and natural virus resistance.Loss of function mutants produce ectopic megaspore mother cell and supernumary female gametophytes.	RNA-DEPENDENT RNA POLYMERASE 6 (RDR6);SUPPRESSOR OF GENE SILENCING 2 (SGS2);SILENCING DEFECTIVE 1 (SDE1); (ATRDR6)	-0.973501	8.89805e-05
AT1G67690	Zincin-like metalloproteases family protein;(source:Araport11)	PLANT-SPECIFIC PROTEIN OF M3 FAMILY (PSPM3)	-0.975959	0.000116987
AT4G17340	Root expressed tonoplast intrinsic protein.	TONOPLAST INTRINSIC PROTEIN 2;2 (TIP2;2); (DELTA-TIP2)	-1.08283	8.75206e-05
AT1G10910	Member of the P subfamily of PRR proteins. Loss of function results in defects in abnormal plastid RNA edit and chloroplast biogenesis	PENTRATRICOPEPTIDE REPEAT PROTEIN PIGMENT-DEFECTIVE MUTANT2 (PDM2);EMBRYO DEFECTIVE 3103 (EMB3103)	-0.89038	9.42454e-05
AT3G59380	Encodes the alpha-subunit shared between protein farnesyltransferase and protein geranylgeranyltransferase-I. Involved in protein prenylation: covalent attachment of the C-15 isoprene farnesyl or the C-20 isoprene geranylgeranyl groups to the C-terminal end of some proteins. Involved in shoot and flower meristem homeostasis, and response to ABA and drought. Also regulates leaf cell shape. Mutant …	FARNESYLTRANSFERASE A (FTA);PLURIPETALA (PLP);FARNESYLTRANSFERASE A (ATFTA); (PFT/PGGT-IALPHA)	-0.428375	8.83219e-05
AT3G11730	Encodes a member of the Rab GTPase family of proteins. This protein interacts with the tail region of a myosin XI protein (AT5G43900) in a GTP-dependent manner. It has also been identified as an isoprenylated protein.	(ATFP8);ARABIDOPSIS THALIANA RAB GTPASE HOMOLOG D1 (ATRABD1);RAB GTPASE HOMOLOG D1 (RABD1)	-0.469838	9.22968e-05
AT4G02680	Encodes a paralog of ETO1, which is a negative regulator of ACS5 (a key enzyme in ethylene biosynthesis pathway). EOL1 also interacts with and inhibits the activity of ACS5.	ETO1-LIKE 1 (EOL1)	-0.521352	8.56252e-05
AT1G53160	Encodes a member of the SPL (squamosa-promoter binding protein-like)gene family, a novel gene family encoding DNA binding proteins and putative transcription factors. Contains the SBP-box, which encodes the SBP-domain, required and sufficient for interaction with DNA. It is involved in regulation of flowering and vegetative phase change. Its temporal expression is regulated by the microRNA miR156…	SQUAMOSA PROMOTER BINDING PROTEIN-LIKE 4 (SPL4);FLORAL TRANSITION AT THE MERISTEM6 (FTM6)	-1.43021	0.000121682
AT4G34500	Protein kinase superfamily protein;(source:Araport11)		-0.512763	9.87788e-05
AT1G76170	2-thiocytidine tRNA biosynthesis protein, TtcA;(source:Araport11)		-0.791289	0.000128806
AT1G31920	Tetratricopeptide repeat (TPR)-like superfamily protein;(source:Araport11)		-1.29139	0.000112817
AT2G38570	hypothetical protein;(source:Araport11)		-0.891448	0.000131468
AT3G06150	cytochrome P450 family protein;(source:Araport11)		-0.733168	9.09685e-05
AT5G16610	hypothetical protein;(source:Araport11)		-0.533753	9.90608e-05
AT1G49750	Leucine-rich repeat (LRR) family protein;(source:Araport11)		-0.990239	9.0294e-05
AT4G38370	Phosphoglycerate mutase family protein;(source:Araport11)		-0.7339	0.000123654
AT5G07020	Encodes an integral thylakoid membrane protein that interacts with PSII core complexes and contributes to the maintenance of PSII homeostasis upon exposure to photoinhibitory light conditions by participating in the protection and stabilization of PSII under photoinhibitory stress.	MAINTENANCE OF PSII UNDER HIGH LIGHT 1 (MPH1)	-0.84847	8.89805e-05
AT5G59000	RING/FYVE/PHD zinc finger superfamily protein;(source:Araport11)		-1.07413	0.000116485
AT1G10120	basic helix-loop-helix (bHLH) DNA-binding superfamily protein;(source:Araport11)	CRY2-INTERACTING BHLH 4 (CIB4)	-0.683525	0.000117211
AT3G49645	FAD-binding protein;(source:Araport11)		-0.655555	0.000103874
AT3G01660	S-adenosyl-L-methionine-dependent methyltransferases superfamily protein;(source:Araport11)		-1.05633	9.83448e-05
AT5G65520	Tetratricopeptide repeat (TPR)-like superfamily protein;(source:Araport11)		-0.639513	9.85186e-05
AT4G35440	Enclodes a choride channel protein that is localized to the thlakoid membrane.	CHLORIDE CHANNEL E (CLC-E)	-1.15887	0.000100351
AT1G72270	Encodes IDAP1. Acts together with IDAP2 and IDM1 to regulate active DNA demethylation.	HARBINGER TRANSPOSON-DERIVED PROTEIN 1 (HDP1);IDM1-ASSOCIATED PROTEIN 1 (IDAP1)	-0.968735	0.000131441
AT4G12910	serine carboxypeptidase-like 20;(source:Araport11)	SERINE CARBOXYPEPTIDASE-LIKE 20 (scpl20)	-1.06788	8.95523e-05
AT3G10200	S-adenosyl-L-methionine-dependent methyltransferases superfamily protein;(source:Araport11)		-2.33897	0.000162161
AT1G72010	Modulates GA-dependent stamen filament elongation by direct activation of SAUR63 subfamily genes through conserved target sites in their promoters. Promotes together with TCP7, 8, 14, 15, 21, and 23 endoreduplication-dependent cell expansion in leaf.	TCP DOMAIN PROTEIN 22 (TCP22); (ATTCP22)	-0.69356	9.00452e-05
AT4G18440	L-Aspartase-like family protein;(source:Araport11)		-1.91292	9.2662e-05
AT1G29070	Ribosomal protein L34;(source:Araport11)	PLASTID RIBOSOMAL PROTEINS OF THE 50S SUBUNIT 34 (PRPL34)	-1.05424	9.2662e-05
AT5G67385	Encodes a phototropin-interacting NRL protein that is an early signaling component in the phototrophic response and is essential for the phototropin-mediated chloroplast accumulation response but is not involved in the chloroplast avoidance response or stomatal opening.	NRL PROTEIN FOR CHLOROPLAST MOVEMENT1 (NCH1);ATSR1 INTERACTION PROTEIN 1 (SR1IP1);NPH3/RPT2-LIKE 31 (NRL31)	-1.21276	9.26792e-05
AT2G33180	hypothetical protein;(source:Araport11)		-0.843156	0.000102211
AT3G28920	homeobox protein 34;(source:Araport11)	HOMEOBOX PROTEIN 34 (AtHB34);HOMEOBOX PROTEIN 34 (HB34);ZINC FINGER HOMEODOMAIN 9 (ZHD9)	-0.834153	9.17792e-05
AT5G09860	Encodes a component of the putative Arabidopsis THO/TREX complex: THO1 or HPR1 (At5g09860), THO2 (At1g24706), THO3 or TEX1 (At5g56130), THO5 (At5g42920, At1g45233), THO6 (At2g19430), and THO7 (At5g16790, At3g02950). THO/TREX complexes in animals have been implicated in the transport of mRNA precursors. Mutants of THO3/TEX1, THO1, THO6 accumulate reduced amount of small interfering (si)RNA, sugges…	(AtTHO1); (THO1);REGULATION OF ATALMT1 EXPRESSION 3 (RAE3); (HPR1); (AtHPR1)	-0.495557	9.41349e-05
AT2G23550	Encodes a protein predicted to act as a carboxylesterase. It has similarity to the SABP2 methyl salicylate esterase from tobacco but no enzymatic activity has been identified for this protein.		-2.12362	0.00016948
AT2G20180	Encodes a novel Myc-related bHLH transcription factor that has transcriptional activation activity in the dark. It is a key negative regulator of phytochrome-mediated seed germination and acts by inhibiting chlorophyll biosynthesis, light-mediated suppression of hypocotyl elongation and far-red light-mediated suppression of seed germination, and promoting negative gravitropism in hypocotyls. Ligh…	PHYTOCHROME INTERACTING FACTOR 3-LIKE 5 (PIL5)	-0.804743	0.000107678
AT5G64380	Inositol monophosphatase family protein;(source:Araport11)		-1.28977	0.000123297
AT2G32640	Encodes a lycopene beta cyclase that catalyzes the addition of beta-ionone end groups to the end of lycopene molecules.	SUPPRESSOR OF ZEAXANTHIN-LESS 1 (SZL1);LYCOPENE BETA-CYLCASE (LCYB)	-0.931188	0.000103874
AT4G26590	oligopeptide transporter	ARABIDOPSIS THALIANA OLIGOPEPTIDE TRANSPORTER 5 (ATOPT5);OLIGOPEPTIDE TRANSPORTER 5 (OPT5)	-0.720788	0.000127604
AT1G05970	Anti-silencing factor. Forms a complex with ASI1-EDM2 that is required for expression of some nonintronic HC-TRE genes	ENHANCED DOWNY MILDEW 3 (EDM3);ASI1-IMMUNOPRECIPITATED PROTEIN 1 (AIPP1)	-0.760421	0.000131695
AT1G19710	UDP-Glycosyltransferase superfamily protein;(source:Araport11)		-0.695427	0.000103107
AT4G04850	Encodes a potassium efflux antiporter; has three splice forms KEA3.1, KEA3.2, and KEA3.3, KEA3.2 is the most abundant splice form in all plant organs (silique, flower, leaf and root). KEA3.1 and KEA3.3 are minor variants that can be found in flowers and in leaves. KEA3 is localized to the thylakoid membrane and enriched in the stromal lamellae. It allows proton efflux from the thylakoid lumen by …	K+ EFFLUX ANTIPORTER 3 (KEA3)	-0.891127	9.50016e-05
AT3G05675	BTB/POZ domain-containing protein;(source:Araport11)		-0.648519	0.000131658
AT4G02600	A member of a large family of seven-transmembrane domain proteins specific to plants, homologs of the barley mildew resistance locus o (MLO) protein. The Arabidopsis genome contains 15 genes encoding MLO proteins, with localization in plasma membrane. Phylogenetic analysis revealed four clades of closely-related AtMLO genes. ATMLO1 belongs to the clade II, with ATMLO13 and ATMLO15. The gene is ex…	MILDEW RESISTANCE LOCUS O 1 (ATMLO1); (MLO1)	-0.420295	9.50106e-05
AT5G47780	Encodes a protein with putative galacturonosyltransferase activity. The mRNA is cell-to-cell mobile.	GALACTURONOSYLTRANSFERASE 4 (GAUT4)	-0.67834	9.59464e-05
AT1G30840	Member of a family of proteins related to PUP1, a purine transporter. May be involved in the transport of purine and purine derivatives such as cytokinins, across the plasma membrane.	PURINE PERMEASE 4 (PUP4);PURINE PERMEASE 4 (ATPUP4)	-1.86175	0.000168684
AT5G03250	Phototropic-responsive NPH3 family protein;(source:Araport11)		-1.85006	0.000173162
AT5G17790	Encodes a zinc-finger motif containing protein that is essential for chloroplast RNA editing. The protein physically interacts with ORRM1 and other components of chloroplast editosomes. VAR3 is a part of a protein complex required for normal chloroplast and palisade cell development. Mutants display a variegated phenotype due to somatic areas lacking or containing developmentally retarded chlorop…	ORGANELLE ZINC FINGER 1 (OZ1);VARIEGATED 3 (VAR3)	-0.908479	0.000106919
AT1G22740	GTP-binding protein Rab7	(RAB7);RAB GTPASE HOMOLOG G3B (RABG3B); (RAB75); (ATRABG3B)	-1.16672	0.000134647
AT2G25830	YebC-like protein;(source:Araport11)		-0.576777	9.71711e-05
AT3G08670	serine/arginine repetitive matrix-like protein;(source:Araport11)	BASIC PROLINE-RICH PROTEIN6 (BPP6)	-0.718547	0.000102603
AT5G28919	hypothetical protein;(source:Araport11)		-0.450489	9.76768e-05
AT3G50700	zinc finger protein, similar to maize Indeterminate1 (ID1)	INDETERMINATE(ID)-DOMAIN 2 (AtIDD2);INDETERMINATE(ID)-DOMAIN 2 (IDD2)	-1.01551	0.000112279
AT1G05385	Encodes a Psb27 homolog involved in photosystem II biogenesis.	LOW PSII ACCUMULATION 19 (LPA19); (Psb27-H1)	-1.09646	0.000121421
AT5G50280	Responsible for chloroplast gene expression and group II intron splicing of several genes. Associated with the expression of ribosomal genes and accumulation of chloroplast ri bosomes. Critically important for early chloroplast development in cotyledon.	EARLY CHLOROPLAST DEVELOPMENT 2 (ECD2);EMBRYO DEFECTIVE 1006 (EMB1006)	-0.735712	0.000115834
AT5G20220	zinc knuckle (CCHC-type) family protein;(source:Araport11)		-0.756238	0.000115741
AT4G01995	beta-carotene isomerase D27;(source:Araport11)		-0.726814	0.00010857
AT2G42120	DNA polymerase delta small subunit;(source:Araport11)	DNA POLYMERASE DELTA SMALL SUBUNIT (POLD2)	-0.587287	0.000121682
AT5G13930	Encodes chalcone synthase (CHS), a key enzyme involved in the biosynthesis of flavonoids. Required for the accumulation of purple anthocyanins in leaves and stems. Also involved in the regulation of auxin transport and the modulation of root gravitropism. The mRNA is cell-to-cell mobile.	CHALCONE SYNTHASE (CHS); (ATCHS);TRANSPARENT TESTA 4 (TT4)	-2.07131	0.000109598
AT2G16400	BEL1-like homeodomain 7;(source:Araport11)	BEL1-LIKE HOMEODOMAIN 7 (BLH7)	-0.556476	0.000102675
AT4G28560	encodes a member of a novel protein family that contains contain a CRIB (for Cdc42/Rac-interactive binding) motif required for their specific interaction with GTP-bound Rop1 (plant-specific Rho GTPase). Most similar to RIC6 and RIC8 (subfamily group II). Gene is expressed in all tissues examined.	ROP-INTERACTIVE CRIB MOTIF-CONTAINING PROTEIN 7 (RIC7)	-2.60385	0.000164531
AT1G01170	ozone-responsive stress-like protein (DUF1138);(source:Araport11)		-0.937177	0.000110343
AT4G00165	Bifunctional inhibitor/lipid-transfer protein/seed storage 2S albumin superfamily protein;(source:Araport11)		-2.10564	0.000113827
AT4G14000	Putative methyltransferase family protein;(source:Araport11)		-0.572334	0.000112203
AT1G58400	Disease resistance protein (CC-NBS-LRR class) family;(source:Araport11)		-2.27238	0.000186382
AT5G51550	EXORDIUM like 3;(source:Araport11)	EXORDIUM LIKE 3 (EXL3)	-1.5689	0.000122476
AT1G27030	hypothetical protein;(source:Araport11)		-1.46697	0.000146089
AT1G75710	Encodes a C2H2-like zinc finger transcription factor that regulates cell division and is modulated by BR-responsive kinases and transcription factors. Acts downstream of BR signaling to regulate cell division.	BRONTOSAURUS (BRON)	-1.0769	0.000129222
AT1G22850	SNARE associated protein which functions as a receptor and is located in the chloroplast.		-0.802338	0.000100593
AT4G37682	DUF1399 domain containing protein.		-1.68878	0.000181673
AT5G11420	Encodes a DUF642 cell wall protein.		-1.05738	0.000103034
AT4G00740	Encodes a Golgi-localized type II membrane pectin methyltransferase regulating cell wall biosynthesis in suspension cells.	QUASIMODO 3 (QUA3)	-0.760328	0.000102387
AT1G13560	Encodes aminoalcoholphosphotransferase AAPT1.	AMINOALCOHOLPHOSPHOTRANSFERASE 1 (AAPT1); (ATAAPT1)	-0.300437	0.000100346
AT5G58900	R-R-type MYB protein	DIVARICATA1 (DIV1)	-1.09965	0.000117358
AT3G18890	NAD(P)-binding Rossmann-fold superfamily protein;(source:Araport11)	TRANSLOCON AT THE INNER ENVELOPE MEMBRANE OF CHLOROPLASTS 62 (Tic62);TRANSLOCON AT THE INNER ENVELOPE MEMBRANE OF CHLOROPLASTS 62 (AtTic62)	-1.43106	0.000106334
AT1G27090	glycine-rich protein;(source:Araport11)		-0.463219	0.000101432
AT2G24060	SUPPRESSOR OF VARIEGATION9 (SVR9),encodes a chloroplast-localized prokaryotic type translation initiation factor 3. Mutant plants shows both chloroplast development defect, and a series of leaf developmental abnormalities including more serrated leaf margin, disorganized mesophyll cells, and altered cotyledon venation patterns.	INITIATION FACTOR 3-2 (ATIF3-2);SUPPRESSOR OF VARIEGATION9 (SVR9); (ATINFC-2)	-1.20439	0.000108507
AT1G54310	S-adenosyl-L-methionine-dependent methyltransferases superfamily protein;(source:Araport11)		-0.921174	0.000128913
AT1G06200	Peptidase S24/S26A/S26B/S26C family protein;(source:Araport11)		-0.334163	0.000101447
AT4G20310	Encodes a Golgi-localized protease that can cleave the transcription factors bZIP17 and bZIP28 that are translocated from the ER through the Golgi so that the transcription factors can be released to translocate into the nucleus.	SITE 2 PROTEASE (S2P)	-0.558806	0.00013099
AT1G54500	RBD1 is a thylakoid membrane-bound iron-binding protein that is required for the proper assembly of photosystem II in Arabidopsis. It is found in all oxygenic photoautotrophic organisms (plants, algae and cyanobacteria).		-1.07525	0.000103147
AT5G27710	T-box protein;(source:Araport11)		-0.461887	0.000109801
AT3G62110	Putative membrane-bound polygalacturonase from clade F carrying probable hydrophobic transmembrane regions and N-terminal cytoplasmic tail with 3 or more amino acid residues.	POLYGALACTURONASE CLADE F 10 (PGF10); (PLY)	-0.722896	0.000104908
AT2G31280	Encodes a LHW-like protein with 80% amino acid identity to LHW.	CONSERVED PEPTIDE UPSTREAM OPEN READING FRAME 7 (CPuORF7);LONESOME HIGHWAY LIKE 2 (LHL2); (LL2)	-0.661098	0.000103912
AT4G39210	Encodes the large subunit of ADP-Glucose Pyrophosphorylase which catalyzes the first, rate limiting step in starch biosynthesis. The large subunit plays a regulatory role whereas the small subunit (ApS) is the catalytic isoform. Four isoforms (ApL1-4) have been identified. ApL3 is the major large subunit isoform present in inflorescences, fruits and roots.	(APL3)	-1.03507	0.000102603
AT1G03270	CBS domain protein with a domain protein (DUF21);(source:Araport11)		-1.89544	0.000181305
AT1G79220	Mitochondrial transcription termination factor family protein;(source:Araport11)	(MTERF17)	-0.862359	0.000155513
AT4G16180	transmembrane protein;(source:Araport11)		-0.666661	0.000102813
AT3G24660	member of Receptor kinase-like protein family	TRANSMEMBRANE KINASE-LIKE 1 (TMKL1)	-0.792878	0.000152202
AT5G66470	GTP-binding protein Era-like protein;(source:Araport11)	(ERA-1);ERA (E. COLI RAS-LIKE PROTEIN)-RELATED GTPASE 1 (ATERG1);ERA (E. COLI RAS-LIKE PROTEIN)-RELATED GTPASE 1 (ERA1)	-1.07698	0.000112706
AT4G20170	glycosyltransferase family protein (DUF23);(source:Araport11)	GALACTAN SYNTHASE 3 (GALS3)	-0.84908	0.000110489
AT5G44580	transmembrane protein;(source:Araport11)	(PROSCOOP10)	-0.889584	0.000105924
AT3G13222	Encodes a protein that binds to G-box binding transcription factors and enhances their binding affinities to G-box in vitro. This protein localizes to the nucleus and is expressed predominantly in the root.	GBF-INTERACTING PROTEIN 1 (GIP1)	-0.526453	0.000111537
AT5G15410	'defense, no death' gene (DND1) encodes a mutated cyclic nucleotide-gated cation channel; Same as CNGC2 (article ID 229): Cyclic nucleotide gated channel, activated by cAMP, conducts K+ and other monovalent cations but excludes Na+, does not contain the GYG amino acid sequence found in other channels with this conductivity profile. Conducts Ca2+ into cells which is linked to the generation of NO …	DEFENSE NO DEATH 1 (DND1);CYCLIC NUCLEOTIDE GATED CHANNEL 2 (CNGC2);CYCLIC NUCLEOTIDE-GATED CHANNEL 2 (ATCNGC2)	-0.861642	0.000106658
AT4G21280	Encodes the PsbQ subunit of the oxygen evolving complex of photosystem II.	PHOTOSYSTEM II SUBUNIT QA (PSBQA);PHOTOSYSTEM II SUBUNIT Q-1 (PSBQ-1);PHOTOSYSTEM II SUBUNIT Q (PSBQ)	-1.17416	0.000113021
AT5G58250	Involved in tetrapyrrole biosynthesis. May function as a scaffold protein to stabilize CHL27.	LOW CHLOROPHYLL ACCUMULATION/HYPOTHETICAL CHLOROPLAST OPEN READING FRAME 54 (LCAA/YCF54);EMBRYO DEFECTIVE 3143 (EMB3143)	-0.999931	0.000107633
AT1G29720	Encodes one of three RECEPTOR-LIKE KINASE IN FLOWERS 1 (RKF1) paralogues that is required in the stigmatic papillae and the female reproductive tract to promote compatible pollen grain hydration and pollen tube growth.	CELLULOSE SYNTHASE LIKE D2 (CLSD2);RKF-LIKE 1 (RKFL1)	-1.10608	0.000116616
AT2G04852	Potential natural antisense gene, locus overlaps with AT2G04850		-1.28134	0.000185476
AT3G23400	Encodes FIBRILLIN 4 (FIB4). The fibrillins are a large family of chloroplast proteins that have been linked with stress tolerance and disease resistance. FIBRILLIN 4 is required for plastoglobule development and stress resistance.Iinvolved in plastoquinone transport.	FIBRILLIN 4 (FIB4);FIBRILLIN4 (FBN4)	-0.631387	0.000110592
AT3G48040	Encodes a member of the Rop subfamily of Rho GTPases in Arabidopsis that contains a putative farnesylation motif. It is localized to the plasma membrane and involved in the negative regulation of ABA signalling.	ARABIDOPSIS RAC-LIKE 8 (ARAC8); (ATRAC8);RHO-RELATED PROTEIN FROM PLANTS 10 (ATROP10);RHO-RELATED PROTEIN FROM PLANTS 10 (ROP10)	-0.937311	0.000156375
AT4G32270	Ubiquitin-like superfamily protein;(source:Araport11)		-0.527842	0.000116714
AT3G06020	A member of the FAF family proteins encoded by the FANTASTIC FOUR (FAF) genes: AT4G02810 (FAF1), AT1G03170 (FAF2), AT5G19260 (FAF3) and AT3G06020 (FAF4). FAFs have the potential to regulate shoot meristem size in Arabidopsis thaliana. FAFs can repress WUS, which ultimately leads to an arrest of meristem activity in FAF overexpressing lines.	FANTASTIC FOUR 4 (FAF4)	-1.42762	0.000185219
AT1G03475	Encodes coproporphyrinogen III oxidase, a key enzyme in the biosynthetic pathway of chlorophyll and heme, a tetrapyrrole pathway. Mutants express cytological and molecular markers associated with the defense responses, usually activated by pathogen infection.	LESION INITIATION 2 (LIN2); (HEMF1); (ATCPO-I)	-0.611824	0.000111006
AT3G05690	Encodes a subunit of CCAAT-binding complex, binds to CCAAT box motif present in some plant promoter sequences. One of three members of this class (HAP2A, HAP2B, HAP2C), it is expressed in vegetative and reproductive tissues.		-0.640259	0.000159076
AT1G62590	Encodes a functional adenylate cyclase.	(ATPPR-AC);PENTATRICOPEPTIDE (PPR) ADENYLATE CYCLASE (PPR-AC)	-0.801278	0.000149484
AT5G19570	transmembrane protein;(source:Araport11)		-0.727491	0.000149235
AT5G55350	MBOAT (membrane bound O-acyl transferase) family protein;(source:Araport11)		-1.29199	0.000203491
AT3G15530	S-adenosyl-L-methionine-dependent methyltransferases superfamily protein;(source:Araport11)		-0.79313	0.000117084
AT1G60390	polygalacturonase 1;(source:Araport11)	(PGL2);POLYGALACTURONASE 1 (PG1)	-1.83968	0.000192755
AT4G38670	Pathogenesis-related thaumatin superfamily protein;(source:Araport11)		-0.812554	0.000137102
AT3G58940	F-box/RNI-like superfamily protein;(source:Araport11)		-1.11904	0.00015651
AT1G12770	Encodes a DEAD-box RNA helicase that localizes to mitochondria and is essential for regulating cell-to-cell transport via plasmodesmata. The mRNA is cell-to-cell mobile.	INCREASED SIZE EXCLUSION LIMIT 1 (ISE1);EMBRYO DEFECTIVE 1586 (EMB1586)	-0.842166	0.000114106
AT1G16320	plant/protein (DUF2358);(source:Araport11)		-0.6342	0.000110657
AT4G00520	Acyl-CoA thioesterase family protein;(source:Araport11)		-0.685694	0.000129343
AT3G61540	prolyl aminopeptidase	PROLYL AMINOPEPTIDASE 2 (PAP2)	-0.534857	0.000112462
AT1G18650	Encodes a member of the X8-GPI family of proteins. It localizes to the plasmodesmata and is predicted to bind callose.	PLASMODESMATA CALLOSE-BINDING PROTEIN 3 (PDCB3)	-1.88788	0.000179239
AT3G60440	Phosphoglycerate mutase family protein;(source:Araport11)		-0.73317	0.000112282
AT3G07500	Encodes one of four FRS (FAR1-RELATED SEQUENCE) factor-like genes in Arabidopsis. FRS factors are characterized by having an N-terminal C2H2-type chelating motif of the WRKY- Glial Cell Missing1 family, a central core transposase domain of Mutator-like element transposases, and a C-terminal SWIM domain. The four FRF-like genes in Arabidopsis share only the N-terminal motif with FRS proteins.	FAR1-RELATED SEQUENCES-RELATED FACTOR2 (FRF2)	-1.66883	0.000194693
AT1G67110	cytochrome P450, family 735, subfamily A, polypeptide 2;(source:Araport11)	CYTOCHROME P450, FAMILY 735, SUBFAMILY A, POLYPEPTIDE 2 (CYP735A2)	-2.4445	0.000212199
AT3G48530	SNF1-related protein kinase regulatory subunit gamma 1;(source:Araport11)	SNF1-RELATED PROTEIN KINASE REGULATORY SUBUNIT GAMMA 1 (KING1); (KINgamma)	-0.605369	0.000112762
AT4G10300	RmlC-like cupins superfamily protein. Overexpression leads to trehalose resistance, drought and stress tolerance.	(TRR14)	-0.937824	0.000113873
AT1G75440	ubiquitin-conjugating enzyme 16;(source:Araport11)	UBIQUITIN-CONJUGATING ENZYME 16 (UBC16)	-0.573835	0.000122217
AT5G57100	Nucleotide/sugar transporter family protein;(source:Araport11)		-0.770098	0.000149475
AT5G24300	SSI is a plastidial enzyme and crucial for the synthesis of normal amylopectin in the leaves of Arabidopsis. The absence of SSI results in a deficiency in the number of shorter glucans which in turn affect the formation and connection of the amylopectin clusters in starch.	SUPPRESSOR OF SALICYLIC ACID INSENSITIVITY 1 (SSI1);SUPPRESSOR OF SALICYLIC ACID INSENSITIVE (SSI);STARCH SYNTHASE 1 (SS1);STARCH SYNTHASE 1 (ATSS1)	-1.1099	0.000116477
AT3G02130	Encodes a receptor-like kinase RPK2 (also known as TOADSTOOL 2/TOAD2). Functions as a regulator of meristem maintenance. Mutants are insensitive to synthetic CLV3 peptide. Mutations in the RPK2 also result in stem cell expansion and increased number of floral organs, as seen in the other clv mutants. Forms homo-oligomers.	TOADSTOOL 2 (TOAD2);CLV3 PEPTIDE INSENSITIVE 1 (CLI1);RECEPTOR-LIKE PROTEIN KINASE 2 (RPK2)	-0.479407	0.000116137
AT1G14920	Similar to a putative transcription factor and transcriptional coactivators. Repressor of GA responses and involved in gibberellic acid mediated signaling. Member of the DELLA proteins that restrain the cell proliferation and expansion that drives plant growth. The protein undergoes degradation in response to GA via the 26S proteasome. GAI may be involved in reducing ROS accumulation in response …	RESTORATION ON GROWTH ON AMMONIA 2 (RGA2);GIBBERELLIC ACID INSENSITIVE (GAI)	-0.612926	0.000115636
AT5G19090	Heavy metal transport/detoxification superfamily protein;(source:Araport11)	HEAVY METAL ASSOCIATED PROTEIN 46 (ATHMP46)	-1.00716	0.000146375
AT1G80130	Tetratricopeptide repeat (TPR)-like superfamily protein;(source:Araport11)		-1.43779	0.000133146
AT1G07830	ribosomal protein L29 family protein;(source:Araport11)		-0.565744	0.000128966
AT5G40910	Disease resistance protein (TIR-NBS-LRR class) family;(source:Araport11)		-0.808107	0.000116477
AT1G12380	hypothetical protein;(source:Araport11)		-0.83529	0.000152547
AT3G26490	Encodes a gene homologous to the NPY family based on deep phylogeny.	(NPY7)	-1.04126	0.000152202
AT5G23380	hypothetical protein (DUF789);(source:Araport11)		-1.19579	0.000159859
AT3G58010	plastoglobulin 34kD;(source:Araport11)	PLASTOGLOBULIN 34KD (PGL34)	-0.404531	0.000116485
AT4G18060	SH3 domain-containing protein;(source:Araport11)	SH3 DOMAIN-CONTAINING PROTEIN 3 (SH3P3)	-0.572848	0.000119338
AT3G15480	Encodes a plant-specific protein that promotes trafficking of CSCs to the plasma membrane by facilitating exit from the TGN and/or interaction of CSC secretory vesicles with the plasma membrane.	TRANVIA (TVA)	-0.956004	0.000123974
AT4G15560	Encodes a protein with 1-deoxyxylulose 5-phosphate synthase activity involved in the MEP pathway. It is essential for chloroplast development in Arabidopsis	CLOROPLASTOS ALTERADOS 1 (CLA1); (DEF); (CLA);1-DEOXY-D-XYLULOSE 5-PHOSPHATE SYNTHASE (DXS);1-DEOXY-D-XYLULOSE 5-PHOSPHATE SYNTHASE 2 (DXPS2); (AtCLA1);1-DEOXY-D-XYLULOSE 5-PHOSPHATE (DXP) SYNTHASE 1 (DXS1)	-0.789829	0.000120262
AT4G21926	hypothetical protein;(source:Araport11)		-2.255	0.000215087
AT4G21705	Tetratricopeptide repeat (TPR)-like superfamily protein;(source:Araport11)		-0.483646	0.000149235
AT1G74840	Homeodomain-like superfamily protein;(source:Araport11)		-0.7067	0.000125461
AT5G55740	Encodes a member of the E+ subgroup of the PPR protein family, containing the E and E+ motifs following a tandem array of PPR motifs. It also contains an unknown motif consisting of 15 aa, which is highly conserved in some PPR proteins, including CRR4. CRR21 is involved in RNA editing of the site 2 of ndhD (ndhD-2),which encodes a subunit of the NDH complex. The RNA editing changes aa 128 from Se…	CHLORORESPIRATORY REDUCTION 21 (CRR21)	-1.31046	0.000151645
AT4G28750	mutant has Decreased effective quantum yield of photosystem II; Pale green plants; Reduced growth rate; Subunit E of Photosystem I	PSA E1 KNOCKOUT (PSAE-1)	-1.16126	0.000130639
AT2G04378			-0.574328	0.000122732
AT3G47860	Encodes a chloroplastic lipocalin AtCHL. Located in thylakoid lumen. Involved in the protection of thylakoidal membrane lipids against reactive oxygen species, especially singlet oxygen, produced upon excess light. LCNP is required for sustained photoprotective energy dissipation or NPQ (qH) to occur (PMID:29233855).	CHLOROPLASTIC LIPOCALIN (CHL);LIPOCALIN IN THE PLASTID (LCNP)	-1.00253	0.00012259
AT5G53500	Transducin/WD40 repeat-like superfamily protein;(source:Araport11)		-1.19076	0.00015676
AT4G24500	Encodes a proline-rich protein SICKLE (SIC). Required for development and abiotic stress tolerance. Involved in microRNA biogenesis. It is involved in mRNA splicing. It is a single copy gene in Arabidopsis and likely specific to higher plants. Along with RCN1, it functions in regulating auxin transport processes in part by regulating the recycling of PIN1 and PIN2 auxin transporters. It is requir…	SICKLE (SIC);ROTUNDA3 (RON3);WARP ACUTE RESPONSE OF PRR7 2 (WARP2)	-0.501746	0.000146094
AT1G80700	stress response NST1-like protein;(source:Araport11)		-0.463189	0.000143083
AT1G69080	Adenine nucleotide alpha hydrolases-like superfamily protein;(source:Araport11)		-1.89482	0.000218461
AT3G28040	Leucine-rich receptor-like protein kinase family protein;(source:Araport11)		-1.14725	0.000126179
AT4G24700	hypothetical protein;(source:Araport11)		-1.92672	0.000199561
AT3G44716	hypothetical protein;(source:Araport11)		-1.79076	0.0002262
AT5G10150	SOK2 is a DUF966 domain containing protein of unknown function. Expressed in discrete domains of the PM. In root endodermis and embryo, expression is in inner basal edges and in basal	SOSEKI2 (SOK2)	-1.14021	0.000156439
AT5G08500	Transmembrane CLPTM1 family protein;(source:Araport11)		-0.390174	0.000127604
AT4G08590	ORTHRUS-like protein;(source:Araport11)	ORTH-LIKE 1 (ORL1);VARIANT IN METHYLATION 6 (VIM6);ORTHRUS-LIKE 1 (ORL1); (15935);ORTHRUS-LIKE (ORTHL)	-1.25569	0.0002103
AT2G33430	Encodes a multiple organellar RNA editing factor, a chloroplast protein which is required for the maturation of the plastid ribosomal RNAs and is essential for chloroplast differentiation.Member of MORF family consisting of of nine full-length proteins encoded in the nuclear genome. MORF proteins are required for all RNA editing events in plastids and for many, possibly also all, sites in mitocho…	DIFFERENTIATION AND GREENING-LIKE (DAL);DIFFERENTIATION AND GREENING-LIKE 1 (DAL1);MULTIPLE ORGANELLAR RNA EDITING FACTOR 2 (MORF2)	-0.779212	0.00012594
AT3G11750	Encodes an enzyme that can act as a aldolase or an epimerase for 7,8-dihydroneopterin and 7,8-dihydromonapterin in vitro. It is likely to act in tetrahydrofolate biosynthesis in vivo.	(FOLB1)	-0.952709	0.000199561
AT2G13820	Bifunctional inhibitor/lipid-transfer protein/seed storage 2S albumin superfamily protein;(source:Araport11)	GLYCOSYLPHOSPHATIDYLINOSITOL-ANCHORED LIPID PROTEIN TRANSFER 11 (LPTG11)	-1.55585	0.000197454
AT1G62680	Pentatricopeptide repeat (PPR) superfamily protein;(source:Araport11)		-0.732553	0.000199215
AT4G22130	STRUBBELIG-receptor family 8;(source:Araport11)	STRUBBELIG-RECEPTOR FAMILY 8 (SRF8)	-0.929604	0.000147577
AT5G04885	Encodes a beta-glucosidase involved in xyloglucan metabolism.		-0.937208	0.000144308
AT1G12330	cyclin-dependent kinase-like protein;(source:Araport11)		-1.00037	0.000166488
AT3G24315	SNARE protein located in Golgi apparatus.	(SEC20); (AtSec20)	-0.372678	0.000144028
AT1G68585	hypothetical protein;(source:Araport11)		-0.961695	0.000160978
AT3G23630	Encodes an isopentenyl transferase involved in cytokinin biosynthesis.	ARABIDOPSIS THALIANA ISOPENTENYLTRANSFERASE 7 (ATIPT7);ISOPENTENYLTRANSFERASE 7 (IPT7)	-2.03337	0.000239092
AT2G36290	alpha/beta-Hydrolases superfamily protein;(source:Araport11)		-0.539918	0.000139252
AT4G19350	Component of MIS12 complex involved in recruitment of proteins to kinetochore.Embryo lethal.	EMBRYO DEFECTIVE 3006 (EMB3006);NECESSARY FOR NUCLEAR FUNCTION 1 (NNF1)	-0.476333	0.000139572
AT1G51430	cTAGE family protein;(source:Araport11)		-0.613462	0.000157273
AT5G54890	RNA-binding CRS1 / YhbY (CRM) domain-containing protein;(source:Araport11)	MITOCHONDRIAL CAF-LIKE SPLICING FACTOR 2 (MCSF2)	-0.874609	0.000172851
AT1G17200	Uncharacterized protein family (UPF0497);(source:Araport11)	CASP-LIKE PROTEIN 2A1 (CASPL2A1)	-1.34225	0.000170271
AT3G05936	hypothetical protein;(source:Araport11)		-1.11619	0.000203923
AT2G44640	TRIGALACTOSYLDIACYLGLYCEROL-like protein;(source:Araport11)		-1.12007	0.000157832
AT4G28660	Similar to PsbW subunit of photosystem II.	PHOTOSYSTEM II REACTION CENTER PSB28 PROTEIN (PSB28)	-1.26067	0.000137178
AT2G31150	ATP binding / ATPase;(source:Araport11)		-0.922116	0.00016948
AT4G25960	P-glycoprotein 2;(source:Araport11)	P-GLYCOPROTEIN 2 (PGP2);ATP-BINDING CASSETTE B2 (ABCB2)	-1.42089	0.000159058
AT4G01915	hypothetical protein;(source:Araport11)		-0.760615	0.000160138
AT4G18740	Rho termination factor;(source:Araport11)		-1.06485	0.000157902
AT1G54730	Major facilitator superfamily protein;(source:Araport11)		-1.17562	0.000174553
AT5G23810	Encodes nonfunctional amino acid transporter. AAP7 is the most distantly related member of the AAP family, a group of well characterized amino acid transporters within the ATF1 superfamily. Expression of this gene has not been detected with RNA gel blots or promoter GUS studies.	AMINO ACID PERMEASE 7 (AAP7)	-1.12115	0.000185225
AT1G75460	ATP-dependent protease La (LON) domain protein;(source:Araport11)		-0.994219	0.000137914
AT4G31115	DUF1997 family protein, putative (DUF1997);(source:Araport11)		-0.609685	0.000141552
AT3G10840	alpha/beta-Hydrolases superfamily protein;(source:Araport11)		-1.31029	0.000172869
AT5G57790	Encodes a nuclear localized protein of unknown function that is involved in pollen and embryo sac development.	ABORTED GAMETOPHYTE 1 (AOG1)	-1.36811	0.000239089
AT1G11870	Seryl-tRNA synthetase targeted to chloroplasts and mitochondria. Its inactivation causes developmental arrest of chloroplasts and mitochondria in Nicotiana benthamiana.	(ATSRS);SERYL-TRNA SYNTHETASE (SRS)	-0.365198	0.000139252
AT1G21480	Exostosin family protein;(source:Araport11)		-0.483104	0.00015908
AT2G20700	LLG2/3 are involved in regulation of pollen tube growth by trafficking of ANX/BUPS to the apical PM of pollen tubes. In the PM they function as co-receptors with ANX/BUPS to regulate ROS production.	LORELEI-LIKE-GPI ANCHORED PROTEIN 2 (LLG2)	-2.11125	0.000258769
AT2G25680	Encodes a high-affinity molybdate transporter. Mutant has reduced concentrations of molybdate in roots and shoots, and reduced shoot and root length when growing on Mo-limited medium.	MOLYBDATE TRANSPORTER 1 (MOT1)	-0.861764	0.000170881
AT5G07900	Mitochondrial transcription termination factor family protein;(source:Araport11)	(MTERF7)	-1.4123	0.000195695
AT4G10890	DDE family endonuclease;(source:Araport11)		-1.01859	0.000207438
AT5G49960	POLLUX family member.	(DMI1)	-0.843812	0.000170462
AT4G17180	O-Glycosyl hydrolases family 17 protein;(source:Araport11)		-1.02557	0.000215842
AT1G68080	2-oxoglutarate-dependent dioxygenase		-0.717685	0.000197454
AT4G28180	hypothetical protein;(source:Araport11)		-1.45324	0.000241945
AT2G35960	Encodes a protein whose sequence is similar to tobacco hairpin-induced gene (HIN1) and Arabidopsis non-race specific disease resistance gene (NDR1). Expression is not altered in response to cucumber mosaic virus or spermine.	NDR1/HIN1-LIKE 12 (NHL12)	-1.08056	0.00015366
AT1G11880	transferases, transferring hexosyl groups;(source:Araport11)		-0.48185	0.000170418
AT3G24110	Calcium-binding EF-hand family protein;(source:Araport11)		-2.12769	0.000262603
AT4G10310	encodes a sodium transporter (HKT1) expressed in xylem parenchyma cells. Mutants over-accumulate sodium in shoot tissue and have increased sodium in the xylem sap and reduced sodium in phloem sap and roots.	HIGH-AFFINITY K+ TRANSPORTER 1 (HKT1); (HKT1;1); (ATHKT1)	-1.8053	0.000251577
AT3G21670	Major facilitator superfamily protein;(source:Araport11)	NRT1/ PTR FAMILY 6.4 (NPF6.4); (ATNPF6.4)	-1.18033	0.000141932
AT4G34830	Encodes MRL1, a conserved pentatricopeptide repeat protein, required for stabilization of rbcL mRNA.	MATURATION OF RBCL 1 (MRL1);PIGMENT DEFECTIVE 346 (PDE346)	-1.25983	0.000143296
AT2G30920	The enzyme encoded by this gene has been shown to complement the Saccharomyces cerevisiae coq3 mutation and, therefore, to have hexaprenyldihydroxybenzoate methyltransferase activity. It is however likely that, in Arabidopsis, the enzyme catalyzes the methylation of nonaprenyldihydroxybenzoate as it is the prevalent polyprenoid in this plant species. The enzyme is a mitochondrial-localized methyl…	COENZYME Q 3 (COQ3); (COQ3);COENZYME Q 3 (ATCOQ3);EMBRYO DEFECTIVE 3002 (EMB3002)	-0.458056	0.000160896
AT1G49510	Salt stress inducible protein of unknown function.	DELAYED PALE-GREENING1 (DPG1);EMBRYO DEFECTIVE 1273 (emb1273)	-0.648267	0.000152876
AT5G67160	Encodes a member of the BAHD acyltransferase superfamily. Mutants have enhanced susceptibility to virulent and avirulent pathogens and are defective in pathogen induced SA biosynthesis. EPS1 may act upstream of SA biosynthesis as application of SA can rescue the mutant phenotype.	ENHANCED PSEUDOMONAS SUSCEPTIBILTY 1 (EPS1)	-0.793687	0.000163181
AT1G51500	Encodes an ABC transporter involved in cuticular wax biosynthesis. Lines carrying recessive mutations in this locus have weakly glaucous stem surface, and relative elevated secondary alcohols and ketones.	ECERIFERUM 5 (CER5); (D3);ATP-BINDING CASSETTE G12 (ABCG12);WHITE-BROWN COMPLEX 12 (WBC12);ARABIDOPSIS THALIANA WHITE-BROWN COMPLEX 12 (ATWBC12); (AtABCG12)	-1.24354	0.00015314
AT3G44120	F-box and associated interaction domains-containing protein;(source:Araport11)		-1.22869	0.00024947
AT1G63850	BTB/POZ domain-containing protein;(source:Araport11)		-0.557822	0.000157273
AT5G01510	root UVB sensitive protein (Protein of unknown function, DUF647);(source:Araport11)	ROOT UV-B SENSITIVE 5 (RUS5)	-0.664237	0.000187594
AT3G14110	Encodes a novel coiled-coil, TPR domain containing protein that is localized to the chloroplast membrane and is involved in chlorophyll biosynthesis. Mutants accumulate protochlorophyllide, an intermediate in the chlorophyll biosynthesis pathway, in dark and release singlet oxygen in plastids in a controlled and non-invasive manner upon a dark/light shift.	FLUORESCENT IN BLUE LIGHT (FLU)	-0.891346	0.000151645
AT2G17340	pantothenate kinase;(source:Araport11)		-0.543942	0.000145041
AT3G24030	hydroxyethylthiazole kinase family protein;(source:Araport11)		-0.644093	0.000159358
AT3G07520	member of Putative ligand-gated ion channel subunit family. Contains a functional cation - permeable pore domain. Involved in cellular cation homeostasis.	(ATGLR1.4);GLUTAMATE RECEPTOR 1.4 (GLR1.4)	-0.682047	0.000164531
AT2G22140	Forms a complex with MUS81 that functions as endonuclease in DNA recombination and repair processes.	(EME1B);ESSENTIAL MEIOTIC ENDONUCLEASE 1B (EME1B);ESSENTIAL MEIOTIC ENDONUCLEASE 1B (ATEME1B)	-1.54144	0.000264193
AT3G27925	Encodes a DegP protease; nuclear gene encoding chloroplast-targeted protease that can degrade two lumenal proteins, plastocyanin and OE33, suggesting a role as a general-purpose protease in the thylakoid lumen. Involved in the degradation of D1 protein of PS II, hence participating in the repair of PS II damages caused by photoinhibition. The mRNA is cell-to-cell mobile.	DEGP PROTEASE 1 (DEGP1);DEGRADATION OF PERIPLASMIC PROTEINS 1 (DEG1)	-0.507613	0.000149109
AT3G25805	transmembrane protein;(source:Araport11)		-0.837449	0.000165474
AT1G53250	histone-lysine N-methyltransferase, H3 lysine-79 specific-like protein;(source:Araport11)		-1.45934	0.000241111
AT5G58300	Atypical LRR-receptor-kinase with polarized localization to lateral pericycle facing wall at the inner PM domain that functions in root cell proliferation.	KINASE ON THE INSIDE (KOIN)	-0.716725	0.000182158
AT3G19800	Encodes the DUF177B version of the two DUF177 proteins in Arabidopsis. This version differs from DUF177A in containing a 23 aa insertion compared to the DUF177A sequence.	DOMAIN OF UNKNOWN FUNCTION 177 B (DUF177B)	-0.94966	0.000148574
AT1G47580	Pentatricopeptide repeat (PPR) superfamily protein;(source:Araport11)	DYW DOMAIN PROTEIN 1 (DYW1)	-1.15599	0.000202744
AT4G11640	Serine racemase, which is a bifunctional PLP-dependent enzyme catalyzing racemization of serine and dehydration of serine to pyruvate in the same way as mammalian serine racemases. similar to mammalian serine racemases.	SERINE RACEMASE (ATSR);SERINE RACEMASE (SR)	-0.871723	0.00022481
AT1G05860	INO80 complex subunit D-like protein;(source:Araport11)		-0.462728	0.000185865
AT1G50380	Prolyl oligopeptidase family protein;(source:Araport11)		-0.549098	0.000151594
AT2G41460	Apurinic endonuclease-redox protein. It functions as an apurinic/apyrimidinic class II endonuclease, and is involved in DNA repair.	APURINIC ENDONUCLEASE-REDOX PROTEIN (ARP)	-0.896322	0.000175638
AT4G32570	TIFY domain protein 8;(source:Araport11)	TIFY DOMAIN PROTEIN 8 (TIFY8)	-1.06881	0.000169249
AT1G64180	intracellular protein transport protein USO1-like protein;(source:Araport11)		-0.905595	0.000207375
AT4G22790	Encodes a plasma membrane localized MATE type transporter that is involved in CO2 signaling during stomatal aperture regulation. RHC1 regulates HT1 which phosphorylates OST1, a kinase that regulates the SLAC1 anion channel and thus stomatal closing.	RESISTANT TO HIGH CO2 (RHC1)	-0.640956	0.00020265
AT2G01590	Likely a subunit of the chloroplast NAD(P)H dehydrogenase complex, involved in PSI cyclic electron transport. Located in the membrane fraction of chloroplast. Mutant has impaired NAD(P)H dehydrogenase activity.	CHLORORESPIRATORY REDUCTION 3 (CRR3)	-1.30564	0.000181228
AT2G14530	Encodes a member of the TBL (TRICHOME BIREFRINGENCE-LIKE) gene family containing a plant-specific DUF231 (domain of unknown function) domain. TBL gene family has 46 members, two of which (TBR/AT5G06700 and TBL3/AT5G01360) have been shown to be involved in the synthesis and deposition of secondary wall cellulose, presumably by influencing the esterification state of pectic polymers. A nomenclature…	TRICHOME BIREFRINGENCE-LIKE 13 (TBL13)	-0.550175	0.000174564
AT1G20070	hypothetical protein;(source:Araport11)		-1.29167	0.00015523
AT3G51600	Predicted to encode a PR (pathogenesis-related) protein. Belongs to the lipid transfer protein (PR-14) family with the following members: At2g38540/LTP1, At2g38530/LTP2, At5g59320/LTP3, At5g59310/LTP4, At3g51600/LTP5, At3g08770/LTP6, At2g15050/LTP7, At2g18370/LTP8, At2g15325/LTP9, At5g01870/LTP10, At4g33355/LTP11, At3g51590/LTP12, At5g44265/LTP13, At5g62065/LTP14, At4g08530/LTP15.	LIPID TRANSFER PROTEIN 5 (LTP5)	-1.48109	0.000161724
AT1G06460	ACD32.1 encodes an alpha-crystallin domain containing protein with homology to small heat shock proteins.	ALPHA-CRYSTALLIN DOMAIN 32.1 (ACD32.1);ALPHA-CRYSTALLIN DOMAIN 31.2 (ACD31.2)	-1.48804	0.000152876
AT2G37930	hypothetical protein (DUF3527);(source:Araport11)		-1.08264	0.000240591
AT5G41980	nuclease;(source:Araport11)		-0.948399	0.000255245
AT5G50800	Encodes a member of the SWEET sucrose efflux transporter family proteins, together with RPG1, it is involved in pollen development. Together with SWEET14, it is likely involved in modulating the GA response and is required for proper development of anthers, seeds and seedlings.	(SWEET13);RUPTURED POLLEN GRAIN 2 (RPG2); (AtSWEET13)	-2.12331	0.000262449
AT1G75300	encodes a protein whose sequence is similar to an isoflavone reductase		-1.29617	0.000252565
AT4G32710	Encodes a member of the proline-rich extensin-like receptor kinase (PERK) family. This family consists of 15 predicted receptor kinases (PMID: 15653807).	PROLINE-RICH EXTENSIN-LIKE RECEPTOR KINASE 14 (PERK14)	-0.962187	0.00023349
AT1G62640	3-ketoacyl-acyl carrier protein synthase III (KAS III)	3-KETOACYL-ACYL CARRIER PROTEIN SYNTHASE III (KAS III)	-0.701852	0.000161811
AT5G05800	Myb/SANT-like DNA-binding domain protein;(source:Araport11)		-0.655475	0.000169184
AT2G37340	encodes an RS-containing Zinc knuckle protein with molecular mass of 33kDa that is localized to nuclear specks. Barta et al (2010) have proposed a nomenclature for Serine/Arginine-Rich Protein Splicing Factors (SR proteins): Plant Cell. 2010, 22:2926.	ARGININE/SERINE-RICH ZINC KNUCKLE-CONTAINING PROTEIN 33 (RSZ33);ARGININE/SERINE-RICH ZINC KNUCKLE-CONTAINING PROTEIN 33 (atRSZ33);ARGININE/SERINE-RICH ZINC KNUCKLE-CONTAINING PROTEIN 33 (RS2Z33);ARGININE/SERINE-RICH ZINC KNUCKLE-CONTAINING PROTEIN 33 (AT-RS2Z33)	-0.497564	0.000153776
AT2G47940	Encodes DegP2 protease (DEGP2); nuclear gene for chloroplast product.	DEGP PROTEASE 2 (DEGP2);EMBRYO DEFECTIVE 3117 (EMB3117);DEGRADATION OF PERIPLASMIC PROTEINS 2 (DEG2)	-0.801444	0.000157273
AT1G78950	Terpenoid cyclases family protein;(source:Araport11)		-2.06385	0.000292213
AT1G03160	A new plant-specific member of the dynamin superfamily; defines a new protein class within the dynamin superfamily of membrane remodeling GTPases that regulates organization of the thylakoid network in plants. Targeted to chloroplasts and associated with thylakoid and envelope membranes as punctate structures. Knockout mutants have abnormalities in chloroplast and thylakoid morphology, including …	FZO-LIKE (FZL)	-0.76542	0.00015651
AT4G13150	transmembrane protein;(source:Araport11)		-0.58637	0.000162759
AT3G44940	enabled-like protein (DUF1635);(source:Araport11)		-1.46446	0.000268047
AT1G51360	Involved in defense against fungal pathogens and located in cytosol.	DIMERIC A/B BARREL DOMAINS-PROTEIN 1 (ATDABB1);DIMERIC A/B BARREL DOMAINS-PROTEIN 1 (DABB1)	-0.442075	0.000171958
AT5G02710	zinc/iron-chelating domain protein;(source:Araport11)		-0.939546	0.000170816
AT5G47840	adenosine monophosphate kinase;(source:Araport11)	ADENOSINE MONOPHOSPHATE KINASE (AMK2)	-0.371187	0.00015742
AT4G14096	F-box/RNI-like superfamily protein;(source:Araport11)		-0.611392	0.000197705
AT2G17970	2-oxoglutarate (2OG) and Fe(II)-dependent oxygenase superfamily protein;(source:Araport11)	(ALKBH9B)	-0.475569	0.000194693
AT1G05190	Encodes the plastid 50S ribosomal protein L6.	(RPL6);EMBRYO DEFECTIVE 2394 (emb2394)	-1.06824	0.000161434
AT3G66658	Encodes a putative aldehyde dehydrogenase. The gene is not responsive to osmotic stress and is expressed constitutively at a low level in plantlets and root cultures.	ALDEHYDE DEHYDROGENASE 22A1 (ALDH22a1)	-0.483835	0.000164223
AT5G11880	Meso-diaminopimelate decarboxylase which catalyzes the decarboxylation of mesodiaminopimelate, the final reaction in the diaminopimelate L-lysine biosynthetic pathway.	MESO-DIAMINOPIMELATE DECARBOXYLASE 2 (DAPDC2)	-0.803897	0.00015908
AT4G09970	transmembrane protein;(source:Araport11)		-0.985608	0.000195695
AT4G38220	Peptidase M20/M25/M40 family protein;(source:Araport11)	AQUAPORIN INTERACTOR (AQI)	-0.43202	0.000158149
AT1G26570	UDP-glucose dehydrogenase 1;(source:Araport11)	UDP-GLUCOSE DEHYDROGENASE 1 (ATUGD1);UDP-GLUCOSE DEHYDROGENASE 1 (UGD1)	-0.850338	0.000212945
AT3G19230	Leucine-rich repeat (LRR) family protein;(source:Araport11)	MALECTIN-LIKE DOMAIN (MLD)- AND LEUCINE-RICH REPEAT (LRR)-CONTAINING PROTEIN 4 (MLLR4); (LLR4)	-1.06023	0.000273757
AT2G34460	Rossmann-fold protein located in chloroplast.		-0.883495	0.000161492
AT5G17870	plastid-specific ribosomal protein 6 precursor (Psrp-6) - like		-1.29169	0.000168165
AT2G22390	Encodes an unusual RabA family member as it has a Lysine the position of the highly conserved Glu of the WDTAGQE motif and has the sequence CVAA! at its C-ter rather than the conventional CCXX(X) or CXC motifs that promote geranylgeranylation and membrane anchoring.	(ATRABA4E);RAB GTPASE HOMOLOG A4E (RABA4E)	-1.10961	0.000283463
AT2G33860	ettin (ett) mutations have pleiotropic effects on Arabidopsis flower development, causing increases in perianth organ number, decreases in stamen number and anther formation, and apical-basal patterning defects in the gynoecium. The ETTIN gene encodes a protein with homology to DNA binding proteins which bind to auxin response elements. ETT transcript is expressed throughout stage 1 floral merist…	AUXIN RESPONSE TRANSCRIPTION FACTOR 3 (ARF3);ETTIN (ETT)	-1.12598	0.000194139
AT4G39510	member of CYP96A	CYTOCHROME P450, FAMILY 96, SUBFAMILY A, POLYPEPTIDE 12 (CYP96A12)	-2.00812	0.000270195
AT4G03210	Encodes a member of xyloglucan endotransglucosylase/hydrolases (XTHs) that catalyze the cleavage and molecular grafting of xyloglucan chains function in loosening and rearrangement of the cell wall. Gene is expressed in shoot apex region, flower buds, flower stalks and internodes bearing flowers.	XYLOGLUCAN ENDOTRANSGLUCOSYLASE/HYDROLASE 9 (XTH9)	-1.63858	0.000231256
AT2G38230	Encodes a protein predicted to function in tandem with PDX2 to form glutamine amidotransferase complex with involved in vitamin B6 biosynthesis. The mRNA is cell-to-cell mobile.	ARABIDOPSIS THALIANA PYRIDOXINE BIOSYNTHESIS 1.1 (ATPDX1.1);PYRIDOXINE BIOSYNTHESIS 1.1 (PDX1.1)	-1.14246	0.000168013
AT1G48350	Member of the uL18 RNA-binding protein family. uL18 proteins share a short structurally conserved domain that binds the 5S rRNA and allow its incorporation into ribosomes.	EMBRYO DEFECTIVE 3105 (EMB3105); (UL18C)	-0.939632	0.000169637
AT1G50450	Dehydrogenase located in chloroplast.		-0.902848	0.000177329
AT3G20680	plant/protein (DUF1995);(source:Araport11)		-1.2441	0.000196168
AT1G64583	Tetratricopeptide repeat (TPR)-like superfamily protein;(source:Araport11)		-1.52269	0.000309201
AT2G03340	Encodes WRKY DNA-binding protein 3 (WRKY3).	WRKY DNA-BINDING PROTEIN 3 (WRKY3)	-0.51179	0.00017136
AT3G29770	Encodes a protein predicted to act as a carboxylesterase. It has similarity to the SABP2 methyl salicylate esterase from tobacco. This protein does not act on methyl IAA, methyl JA, MeSA, MeGA4, or MEGA9 in vitro.	METHYL ESTERASE 11 (MES11);ARABIDOPSIS THALIANA METHYL ESTERASE 11 (ATMES11)	-0.630725	0.000223948
AT1G68890	Homologous to the four eubacterial men genes involved in menanoquinone biosynthesis. Studies of mutants defective in this gene demonstrated its involvement in phylloquinone biosynthesis in Arabidopsis. The mRNA is cell-to-cell mobile.	PHYLLO (PHYLLO)	-1.3148	0.000180233
AT1G08550	Violaxanthin deepoxidase involved in xanthophyll cycle.Two major consequences of the npq1 mutation are the absence of zeaxanthin formation in strong light and the partial inhibition of the quenching of singlet excited chlorophylls in the photosystem II light-harvesting complex	NON-PHOTOCHEMICAL QUENCHING 1 (NPQ1);ARABIDOPSIS VIOLAXANTHIN DE-EPOXIDASE 1 (AVDE1)	-1.17432	0.000173273
AT2G42690	alpha/beta-Hydrolases superfamily protein;(source:Araport11)	ACYLATED GALACTOLIPID- ASSOCIATED PHOSPHOLIPASE 1 (AGAP1)	-0.949388	0.000171331
AT1G59840	cofactor assembly of complex C;(source:Araport11)	COFACTOR ASSEMBLY OF COMPLEX C (CCB4)	-1.1517	0.000209475
AT2G35130	PPR protein involved in plastid mRNA splicing.	PENTATRICOPEPTIDE REPEAT 66 (PPR_66);PENTATRICOPEPTIDE REPEAT 66 (ATPPR66L)	-1.5815	0.000225324
AT1G54820	Protein kinase superfamily protein;(source:Araport11)		-1.51716	0.000219712
AT3G26320	putative cytochrome P450	CYTOCHROME P450, FAMILY 71, SUBFAMILY B, POLYPEPTIDE 36 (CYP71B36)	-1.013	0.000217916
AT1G60690	NAD(P)-linked oxidoreductase superfamily protein;(source:Araport11)		-1.37478	0.00025887
AT3G61580	Fatty acid/sphingolipid desaturase;(source:Araport11)	SPHINGOID LCB DESATURASE 1 (SLD1); (ATSLD1)	-0.928882	0.000178001
AT2G23672	Natural antisense transcript overlaps with AT2G23670;(source:Araport11)		-1.18971	0.000179012
AT3G52260	Enzyme for the pseudouridine (&#936;) to uridine (U) conversion.	(RLUA7)	-0.429243	0.000216175
AT4G03935	None;(source:Araport11)		-1.25607	0.000261474
AT3G26060	encodes periredoxin Q which decomposes peroxides and plays a role in the protection of the photosynthetic apparatus	(ATPRX Q);PEROXIREDOXIN Q (PRXQ)	-1.16877	0.000181911
AT2G37790	NAD(P)-linked oxidoreductase superfamily protein;(source:Araport11)	ALDO-KETO REDUCTASE FAMILY 4 MEMBER C10 (AKR4C10)	-1.4204	0.000248043
AT5G16720	caldesmon-like protein (Protein of unknown function, DUF593);(source:Araport11)	MYOSIN BINDING PROTEIN 3 (MYOB3)	-1.32025	0.000275756
AT4G14965	membrane-associated progesterone binding protein 4;(source:Araport11)	MEMBRANE-ASSOCIATED PROGESTERONE BINDING PROTEIN 4 (AtMAPR4);MEMBRANE-ASSOCIATED PROGESTERONE BINDING PROTEIN 4 (MAPR4)	-0.417957	0.000180749
AT2G42320	nucleolar protein gar2-like protein;(source:Araport11)		-1.0978	0.000194325
AT1G31160	Encodes a member of the histidine triad nucleotide-binding family of proteins, but its activity has not been determined.	HISTIDINE TRIAD NUCLEOTIDE-BINDING 2 (HINT 2)	-0.647641	0.000190465
AT4G12970	Encodes a cysteine-rich peptide, a secretory factor that is produced in the mesophyll cells and acts on the epidermis to increase stomatal formation. Its mature form is a 45-aa peptide with three intramolecular disulfide bonds. It is proposed that STOMAGEN increases stomatal number by competing with two negative regulators of stomatal density, EPF1 and EPF2. STOMAGEN has been shown to compete wit…	STOMAGEN (STOMAGEN);EPIDERMAL PATTERNING FACTOR LIKE-9 (EPFL9); (ATEPFL9)	-2.36175	0.000318023
AT5G40250	RING/U-box superfamily protein;(source:Araport11)	ARABIDOPSIS TOXICOS EN LEVADURA 46 (ATL46)	-0.487827	0.000182179
AT3G05415.1	transposable_element_gene;(source:Araport11);non-LTR retrotransposon family (LINE), has a 9.0e-48 P-value blast match to GB:AAA67727 reverse transcriptase (LINE-element) (Mus musculus);(source:TAIR10)		-2.15913	0.000328738
AT4G15920	Encodes a vacuolar fructose transporter expressed in parenchyma and xylem that controls leaf fructose content. When its expression is reduced, fructose accumulates in leaves.	(SWEET17); (AtSWEET17)	-1.12957	0.000204799
[truncated: 3,770 more rows]

## Sheet: CHE-induced genes
A. thaliana accession ID	Description of the gene	Gene symbol	log2 fold change (Col-0 Pst DC3000 vs. che-2 Pst DC3000)	adjusted p-value (Col-0 Pst DC3000 vs. che-2 Pst DC3000)
AT1G77080	MADS domain protein - flowering regulator that is closely related to FLC. Deletion of this locus in Nd ecotype is correlated with earlier flowering in short days suggesting function as a negative regulator of flowering.		3.55355	1.17191e-65
AT5G28263.1	transposable_element_gene;(source:Araport11);Mutator-like transposase family, has a 4.6e-72 P-value blast match to Q9SL18 /349-510 Pfam PF03108 MuDR family transposase (MuDr-element domain);(source:TAIR10)		5.85014	6.62555e-32
AT5G10140	MADS-box protein encoded by FLOWERING LOCUS C - transcription factor that functions as a repressor of floral transition and contributes to temperature compensation of the circadian clock. Expression is downregulated during cold treatment. Vernalization, FRI and the autonomous pathway all influence the state of FLC chromatin. Both maternal and paternal alleles are reset by vernalization, but their…	FLOWERING LOCUS C (FLC);REDUCED STEM BRANCHING 6 (RSB6);AGAMOUS-LIKE 25 (AGL25);FLOWERING LOCUS F (FLF)	5.84781	8.08878e-26
AT4G30120	encodes a protein similar to Zn-ATPase, a P1B-type ATPases transport zinc	A. THALIANA HEAVY METAL ATPASE 3 (ATHMA3);HEAVY METAL ATPASE 3 (HMA3)	6.0212	2.55198e-25
AT5G45380	urea-proton symporter DEGRADATION OF UREA 3 (DUR3);(source:Araport11)	(ATDUR3);DEGRADATION OF UREA 3 (DUR3)	2.6664	1.53688e-23
AT1G62810	Encodes COPPER AMINE OXIDASE1 (CuAO1). Contributes to abscisic acid- and polyamine-induced nitric oxide biosynthesis and abscisic acid signal transduction.	COPPER AMINE OXIDASE GAMMA 1 (CuAOgamma1);COPPER AMINE OXIDASE1 (CUAO1)	1.58794	1.35387e-22
AT5G46500	protein VARIATION IN COMPOUND TRIGGERED ROOT growth protein;(source:Araport11)		5.12436	1.96564e-22
AT5G28335.1	transposable_element_gene;(source:Araport11);gypsy-like retrotransposon family, has a 4.8e-178 P-value blast match to GB:AAD22153 polyprotein (Gypsy_Ty3-element) (Sorghum bicolor);(source:TAIR10)		5.07539	1.84991e-20
AT1G57650	ATP binding protein;(source:Araport11)		6.35358	6.7369e-20
AT3G42640	H[+]-ATPase 8;(source:Araport11)	H(+)-ATPASE 8 (AHA8);H(+)-ATPASE 8 (HA8)	3.16386	4.03696e-19
AT4G08115.1	transposable_element_gene;(source:Araport11);gypsy-like retrotransposon family, has a 7.2e-05 P-value blast match to GB:AAD19359 polyprotein (gypsy_Ty3-element) (Sorghum bicolor);(source:TAIR10)		4.5804	6.95914e-18
AT4G00960	Protein kinase superfamily protein;(source:Araport11)		3.81509	1.36095e-17
AT5G44930	Encodes a putative arabinosyltransferase that is associated with arabinan biosynthesis and is not redundant with ARAD1. The two glycosyltransferases may function in complexes held together by disulfide bridges.	ARABINAN DEFICIENT 2 (ARAD2)	1.43201	1.04368e-16
AT1G66960	Terpenoid cyclases family protein;(source:Araport11)		5.7099	1.12895e-16
AT5G41690	RNA-binding (RRM/RBD/RNP motifs) family protein;(source:Araport11)		3.12592	1.59708e-16
AT5G57320	actin filament bundling protein P-115-ABP protein;(source:Araport11)	VILLIN 5 (VLN5)	4.78873	1.11902e-16
AT3G27900	hypothetical protein (DUF1184);(source:Araport11)		4.19854	1.11902e-16
AT1G01630	Sec14p-like phosphatidylinositol transfer family protein;(source:Araport11)		0.95059	1.02005e-15
AT5G65070	Encodes MADS-box containing FLC paralog. Five splice variants have been identified but not characterized with respect to expression patterns and/or differing function. Overexpression of the gene in the Landsberg ecotype leads to a delay in flowering, transcript levels of MAF4 are reduced after a 6 week vernalization.	MADS AFFECTING FLOWERING 4 (MAF4)	5.09421	3.76007e-15
AT5G38565	F-box/FBD-like domains containing protein;(source:Araport11)		1.51019	4.03578e-13
AT4G03816.1	transposable_element_gene;(source:Araport11);copia-like retrotransposon family, has a 8.6e-22 P-value blast match to GB:BAA11674 ORF(AA 1-1338) (Ty1_Copia-element) (Nicotiana tabacum);(source:TAIR10)		3.60451	3.81859e-13
AT5G55790	hypothetical protein;(source:Araport11)		1.08402	1.96365e-12
AT4G21326	subtilase 3.12;(source:Araport11)	SUBTILASE 3.12 (ATSBT3.12);SUBTILASE 3.12 (SBT3.12)	1.86207	2.04011e-12
AT1G62930	RPF3 encodes a pentatricopeptide repeat (PPR) protein involved in 5' processing of different mitochondrial mRNAs.	RNA PROCESSING FACTOR 3 (RPF3)	0.90019	2.1808e-12
AT3G52535	Natural antisense transcript overlaps with AT3G52540;(source:Araport11)		1.46588	4.16925e-12
AT1G10920	Encodes LOV1, a disease susceptibility gene that, paradoxically, is a member of the NBS-LRR resistance gene family. Conditions susceptibility to the fungus Cochliobolus victoriae and victorin-dependent induction of defense-associated proteins. Saturation mutagenesis identified 59 lov mutations that all display reduced susceptibility to vitorin. Mutations in known defense response pathways do not …	LOCUS ORCHESTRATING VICTORIN EFFECTS1 (LOV1)	1.04883	9.79703e-12
AT3G26614.1	transposable_element_gene;(source:Araport11);non-LTR retrotransposon family (LINE), has a 3.0e-39 P-value blast match to GB:NP_038607 L1 repeat, Tf subfamily, member 9 (LINE-element) (Mus musculus);(source:TAIR10)		3.89902	9.79703e-12
AT5G60440	AGL62 encodes a Type I MADS domain protein that likely functions as a transcription factor. It is expressed AGL62 is expressed exclusively in the endosperm. AGL62 supresses suppresses cellularization during the syncytial phase of endosperm development.	AGAMOUS-LIKE 62 (AGL62)	2.58379	1.57697e-11
AT1G09910	Rhamnogalacturonate lyase family protein;(source:Araport11)		1.09515	3.85204e-11
[truncated: 1,692 more rows]

## Sheet: Enriched GO terms_CHE-induced
Type of GO terms	Enriched GO term ID	Enriched GO term description	Number of CHE-induced genes that belong to this GO term	List of CHE-induced genes that belong to this GO term	Fold enrichment compared to the leaf transcriptome background	False discovery rate
[truncated: 6 more rows]

[truncated: 3 more sheets: Enriched GO terms_H10-repressed, GOterms H10repressed&CHEinduced, FFT-NLLS analysis results]
