# Supplementary material for: A pathogen effector HaRxL10 hijacks the circadian clock component CHE to perturb both plant development and immunity
Source: Nat Commun. 2025 Feb 11;16:1538. doi: 10.1038/s41467-025-56787-w (PMC11814294; doi:10.1038/s41467-025-56787-w)
Supplement: Supplementary file 7 — Source Data [file 41467_2025_56787_MOESM7_ESM.xlsx]

## Sheet: Figure 1
Fig. 1b						Fig. 1d				Fig. 1f				Fig. 1h
	Experiment	pSUC2	pSUC2-HaRxL10	YTK12			DC3000	DC3000-HaRxL10			DC3000	DC3000-HaRxL10		Experiment	Col-0	HaRxL10ox #18	HaRxL10ox#21
	1	0.0439	0.3983	0.0415			6.60206	8.54407			4.57403	6.11394		1	0.940643	10.6605	3.91327
	1	0.0427	0.4084	0.042			7.08814	8.39794			4.92942	6.02119		1	1.09576	8.68537	3.63478
	1	0.0434	0.3992	0.0424			5.77815	7.69897			4.62839	6.22401		1	0.963593	8.01261	3.38699
	2	0.042	0.2564	0.0426			6.47712	7.81291			4.97772	5.62839		2	0.98796	7.01335	3.54529
	2	0.0436	0.261	0.042			6.989	8.13033			4.47712	6.74036		2	0.907256	7.83786	2.92457
	2	0.0432	0.2646	0.0429			7.28443	8.67669			4.62839	6.11394		2	1.10478	10.4291	3.14559
	3	0.0413	0.2253	0.0601			6.92942	8.60206			4.39794	6.54407
	3	0.0414	0.2359	0.0419			6.86034	8.51188			4.51188	6.17609		Ct	AtActin			PsActin
	3	0.0423	0.2407	0.0421			7.01072	8.72016			4.92942	6.15381		Experiment	Col-0	HaRxL10ox #18	HaRxL10ox#21	Col-0	HaRxL10ox #18	HaRxL10ox#21
							6.8293	7.91645			4.24304	6.17609		1	20.1946	22.4044	20.2829	30.2999	28.195	27.947
							7.09691	8.60206			5.02119	6.43933		1	20.3735	21.9821	19.4157	30.0797	28.4906	28.0535
							7.03141	8.07918			4.51188	5.02119		1	20.0015	20.3757	19.9823	30.2651	28.6069	28.1554
							6.62839	8.81291						2	24.5903	27.0602	24.7473	28.129	28.5014	28.5062
							7.19033	8.43933						2	23.8345	27.0807	25.1416	28.252	28.3411	28.7838
							7.51188	8.57403						2	22.9778	26.8617	28.1752	27.9678	27.929	28.6787
							6.87506	7.90309

## Sheet: Figure 2
Fig. 2a						Fig. 2e
Fig. 2f									Fig. 2g
												YFP+HA-CHE+DMSO			YFP+HA-CHE+MG132			YFP-HaRxL10+HA-CHE+DMSO			YFP-HaRxL10+HA-CHE+MG132
										Time (min)	Replicate 1	Replicate 2	Replicate 3	Replicate 1	Replicate 2	Replicate 3	Replicate 1	Replicate 2	Replicate 3	Replicate 1	Replicate 2	Replicate 3
										0	1	1	1	1	1	1	1	1	1	1	1	1
										15	0.857587	0.754018	0.935445	0.891611	1.00451	1.08854	0.989223	1.05804	0.947806	0.935997	0.952215	1.26513
										30	0.729638	0.572533	0.905584	0.704325	1.07077	1.13229	0.837795	0.933861	1.29117	0.820024	0.949472	1.28415
										60	0.389273	0.51301	0.733415	0.51658	0.946432	0.986462	0.662239	0.719252	1.30233	0.906328	0.979074	0.951303
										90	0.037809	0.369384	0.603801	0.545587	0.953529	0.841148	0.509272	0.466751	1.19225	1.05947	0.670987	1.22817
										120	0.14423	0.339335	0.597472	0.62056	0.49062	0.717089	0.625302	0.457305	0.816501	1.07368	0.384498	0.960662
Fig. 2j									Fig. 2k
											YFP-HaRxL101-36aa+HA-CHE+DMSO			YFP-HaRxL101-36aa+HA-CHE+MG132			YFP-HaRxL1037-221aa+HA-CHE+DMSO			YFP-HaRxL1037-221aa+HA-CHE+MG132
										Time (min)	Replicate 1	Replicate 2	Replicate 3	Replicate 1	Replicate 2	Replicate 3	Replicate 1	Replicate 2	Replicate 3	Replicate 1	Replicate 2	Replicate 3
										0	1	1	1	1	1	1	1	1	1	1	1	1
										15	0.854505	0.488567	0.693282	0.951492	0.840869	0.94117	0.965845	0.955478	1.03609	1.02491	0.812517	1.02815
										30	0.787175	0.354074	0.589947	0.89193	1.02414	1.04234	1.0226	0.881703	1.09063	1.04759	1.01	0.955984
										60	0.585718	0.238743	0.388912	0.88326	0.900618	1.07412	0.941414	0.961496	1.12863	1.20051	0.867016	0.913302
										90	0.529564	0.222784	0.285993	0.776448	0.787186	1.08844	1.12926	0.825848	0.914031	1.04103	0.959554	0.987498
										120	0.407454	0.222225	0.196379	0.46371	0.804786	1.08285	1.03515	0.915252	0.994783	1.21777	0.788863	0.99134

## Sheet: Figure 3
Fig. 3a							Fig. 3e
Fig. 3f
	CHE (M)	ZTL+CHE					ZTL+CHE+HaRxL10
	2.975e-05	918.385	918.866	919.822	919.2	922.182	920.496	921.262	922.708	920.726	922.557
	1.4875e-05	917.52	916.928	918.811	918.07	921.564	920.139	920.357	920.698	920.811	918.319
	7.4375e-06	918.581	920.268	918.528	918.332	919.171	918.848	920.156	921.001	918.84	924.559
	3.71875e-06	918.757	917.841	918.17	919.724	918.78	918.84	919.245	918.512	920.712	921.119
	1.85938e-06	917.732	918.068	920.358	918.767	920.644	919.291	918.251	919.896	920.24	917.948
	9.29688e-07	918.801	920.174	917.615	919.469	919.195	917.619	917.049	918.202	919.577	921.704
	4.64844e-07	919.456	919.454	919.181	917.863	916.975	920.257	919.716	918.406	922.064	919.207
	2.32422e-07	917.487	917.882	917.299	917.184	916.723	919.599	919.678	918.922	917.994	922.557
	1.16211e-07	917.155	916.926	917.507	916.123	916.269	920.451	919.256	919.512	917.817	920.419
	5.81055e-08	915.706	914.597	916.964	916.454	914.599	919.835	919.246	918.701	920.836	917.48
	2.90527e-08	914.888	915.772	914.427	915.98	914.749	919.941	921.297	920.462	919.759	922.483
	1.45264e-08	915.971	915.117	916.242	917.24	914.525	918.003	919.506	920.526	918.102	919.199
	7.26318e-09	916.135	915.697	915.217	916.232	915.756	919.779	919.879	920.184	920.149	918.274
	3.63159e-09	918.388	916.451	915.308	915.106	915.678	919.9	920.876	919.696	919.169	916.738
	1.8158e-09	916.189	916.865	915.394	914.434	915.444	921.287	918.627	918.712	919.728	916.717

## Sheet: Figure 4
Fig. 4a
	Experiment	AD-EV	AD-CHE
	1	0.957983	3.39932
	1	1.04622	3.49423
	1	0.995798	3.46834
	2	0.982869	2.60008
	2	1.00857	2.64877
	2	1.00857	3.23306
	3	0.969697	2.62528
	3	1	2.9358
	3	1.0303	2.84171
Fig. 4c
	Experiment	% of input	anti-HA			anti-GFP					Experiment	Ct	anti-HA			anti-GFP			10% input
	1	A	0.013241	0.00659666	0.00813417	0.0223223	0.0275661	0.0417263			1	A	31.9415	32.9467	32.6444	31.188	30.8836	30.2855	22.4377	22.4051	22.2992
	1	B	0.0109284	0.00526629	0.0171151	0.0568142	0.025668	0.0273222			1	B	32.1874	33.2406	31.5402	29.8092	30.9555	30.8654	22.4008	22.1447	22.5035
	1	C	0.0265823	0.0354856	0.0384525	0.0906652	0.0969021	0.117539			1	C	30.8261	30.4094	30.2935	29.056	28.9601	28.6815	22.2264	22.0902	22.4959
	1	D	0.00740073	0.00855559	0.00617325	0.050555	0.0684291	0.0716905			1	D	32.7874	32.5782	33.0491	30.0153	29.5786	29.5114	22.5088	22.2905	22.363
	1	CDS	0.0518611	0.0447201	0.0419429	0.0715616	0.070079	0.0379269			1	CDS	27.7049	27.9186	28.0111	27.2403	27.2705	28.1563	20.0916	20.2722	19.9774
	2	A	0.00327904	0.00384696	0.00443342	0.0356585	0.0434276	0.0417105			2	A	34.4467	34.2163	34.0116	31.0038	30.7195	30.7777	23.1779	22.7204	22.7185
	2	B	0.00606595	0.00677184	0.00444459	0.0445743	0.0452328	0.0218778			2	B	33.3305	33.1716	33.7791	30.453	30.4319	31.4798	22.5224	22.6894	22.7186
	2	C	0.00694657	0.00409109	0.00552145	0.0669011	0.0596064	0.124538			2	C	33.0602	33.824	33.3914	29.7925	29.9591	28.896	22.5848	22.5894	22.5321
	2	D	2.95306e-06	0.000552495	0.000595318	0.0754993	0.0595212	0.0787047			2	D	44.091	36.5434	36.4357	29.4491	29.7921	29.3891	22.5722	22.387	22.24
	2	CDS	0.0750717	0.0789027	0.0769242	0.0283625	0.0232239	0.0243051			2	CDS	29.4244	29.3526	29.3892	30.8286	31.117	31.0514	22.341	22.3106	22.4489
	3	A	0.0015969	NA	0.00124714	0.00342548	0.0409606	0.0185414			3	A	36.0854	NA	36.4421	34.9844	31.4045	32.548	23.462	23.4958	23.4611
	3	B	NA	0.00352081	NA	0.0366929	0.0312137	0.0334447			3	B	NA	35.4862	NA	32.1047	32.338	32.2384	24.088	24.0047	23.9506
	3	C	0.000669922	0.000210014	0.00322381	0.010242	0.0279615	0.0193341			3	C	37.0386	38.7121	34.7719	33.1042	31.6553	32.1876	23.4222	23.0603	23.0362
	3	D	NA	0.000972507	NA	0.0238314	0.0246284	0.0190775			3	D	NA	36.038	NA	31.423	31.3755	31.744	22.8194	22.6021	22.7088
	3	CDS	0.00338811	0.00428316	0.00336928	0.00915498	0.00752342	0.00729693			3	CDS	33.3515	33.0133	33.3596	31.9174	32.2006	32.2447	21.8235	21.8238	21.8256
	q value :	A	5.18e-05
		B	2.38e-05
		C	0.00056
		D	5.18e-05
		CDS	0.0844
Fig. 4d
	Experiment	Control	CHE
	1	0.979739	1.65715
	1	1.02837	1.71018
	1	0.991895	1.5976
	2	0.99424	1.59643
	2	1.0286	1.54246
	2	0.977158	1.52989
	3	1.13108	1.75688
	3	0.865654	1.56717
	3	1.00327	1.70849
Fig. 4e						Ct	CHE			UBQ5
	Experiment	Col-0	HaRxL10ox #18	HaRxL10ox#21		Experiment	Col-0	HaRxL10ox #18	HaRxL10ox#21	Col-0	HaRxL10ox #18	HaRxL10ox#21
	1	0.980389	0.806186	0.738505		1	23.3171	22.9528	23.5693	19.2065	18.6415	19.1898
	1	1.00854	0.890018	0.92228		1	23.2763	22.8101	23.2487	19.3084	18.6508	19.142
	1	1.01107	0.875634	0.822112		1	23.2727	22.8336	23.4146	19.4759	18.759	19.1894
	2	0.99087	0.735988	0.85453		2	23.167	22.6533	24.3008	19.8261	18.7875	20.7381
	2	1.08155	0.842929	0.831103		2	23.0406	22.4576	24.3409	19.9553	18.7803	20.79
	2	0.927578	0.790576	0.887259		2	23.2622	22.5501	24.2466	19.7907	19.1764	20.8048
	3	0.91319	0.933485	0.661316		3	24.0316	23.748	24.5936	20.403	20.3342	20.4638
	3	NA	0.929659	0.817291		3	NA	23.754	24.2881	20.3627	20.173	20.8109
	3	1.08681	0.91127	0.730436		3	23.7805	23.7828	24.4502	20.7395	20.2425	20.5199
Fig. 4f
	Experiment	Control+CHE	HaRxL10+CHE	HaRxL1037-221aa+CHE
	1	0.964048	0.216173	0.469352
	1	0.974464	0.21677	0.465867
	1	0.920562	0.213934	0.467928
	2	0.956197	0.407712	0.66702
	2	1.01232	0.418521	0.738372
	2	0.895513	0.409365	0.701141
	3	1.23156	0.279077	0.591154
	3	1.05444	0.255863	0.486609
	3	0.990901	0.260537	0.440579
Fig. 4i
	Experiment	% of input	CHE-HA			35S: YFP-HaRxL10 in CHE-HA #14						Ct	HA-IP						10% Input
	1	A	0.00292739	0.00444901	0.00423342	0.00104145	0.00142625	0.00157128			Experiment		CHE-HA			35S: YFP-HaRxL10 in CHE-HA #14			CHE-HA			35S: YFP-HaRxL10 in CHE-HA #14
	1	B	0.00293451	0.00614683	0.00406698	0.0016314	0.000837799	0.00128775			1	A	31.1722	30.5683	30.64	31.7055	31.2519	31.1122	19.3334	19.2786	19.6903	18.3942	18.7879	18.2471
	1	C	0.015125	0.0150059	0.0117177	0.00221154	0.00201044	NA			1	B	30.4943	29.4276	30.0235	30.4145	31.3759	30.7557	18.4881	18.8183	18.9727	17.6545	17.8278	18.0162
	1	D	0.00732508	0.00989041	0.00989368	0.00133209	0.00128865	0.0015169			1	C	29.0006	29.012	29.3688	30.0406	30.1781	NA	19.727	19.7576	19.4107	17.5651	18.0876	18.041
	1	CDS	0.018041	0.00502743	0.00917637	0.00116724	0.000370494	0.000962802			1	D	29.727	29.2938	29.2933	30.0995	30.1473	29.912	19.5406	19.0649	19.3309	17.3436	16.9541	17.3787
	2	A	0.0074519	0.00574116	0.00565803	0.00126284	0.00254389	0.00142825			1	CDS	27.3896	29.233	28.3649	29.9816	31.6372	30.2594	18.2929	18.2819	18.2505	17.102	16.9368	16.7122
	2	B	0.0029451	0.0093324	0.00668601	0.00185493	0.0025165	0.00130541			2	A	32.4035	32.7798	32.8008	33.9629	32.9525	33.7853	22.1492	21.8887	22.0024	20.6593	21.4594	20.9169
	2	C	0.035949	0.0450291	0.0608608	0.0125118	0.0149155	0.00985073			2	B	32.772	31.1081	31.5892	32.5818	32.1418	33.0887	21.0368	20.8478	21.2432	19.997	20.038	20.5214
	2	D	0.0238419	0.0285773	0.0414931	0.00593111	0.0146592	0.0134583			2	C	28.7599	28.435	28.0004	28.9141	28.6606	29.2591	20.5736	20.7015	20.6453	19.4334	19.4559	18.9256
	2	CDS	0.0148896	0.0115373	0.0157912	0.00185147	0.00254743	0.00337274			2	D	29.1568	28.8954	28.3574	30.0112	28.7057	28.829	20.5875	20.5374	20.2085	19.9951	18.9246	18.9555
	3	A	0.0159488	0.0196264	0.00554199	0.00108669	NA	NA			2	CDS	32.3479	32.7158	32.263	34.1758	33.7154	33.3105	22.6151	23.2335	23.0204	21.7425	21.4607	22.1269
	3	B	0.00231411	0.00884277	0.00943638	8.21252e-05	0.0111427	0.000738981			3	A	31.5327	31.2333	33.0577	34.5224	NA	NA	22.813	22.3359	21.5722	20.6643	22.1118	21.2877
	3	C	0.0619752	0.0999784	0.0646806	0.00913655	0.0139766	0.027532			3	B	33.4011	31.4671	31.3733	37.5669	30.4829	34.3973	21.9672	20.7524	21.2519	21.3533	19.9684	20.6978
	3	D	0.0157713	0.0173308	0.0188435	0.00603058	0.0044634	0.00514652			3	C	28.3443	27.6543	28.2826	29.8837	29.2705	28.2924	20.4148	21.1085	21.5072	20.0891	20.0087	19.2652
	3	CDS	0.0117653	0.01878	0.0246758	0.00366521	0.00428855	0.00452426			3	D	28.6267	28.4907	28.37	28.178	28.6122	28.4067	20.3468	19.2996	18.3083	17.988	17.3707	17.0892
											3	CDS	27.4076	26.7329	26.339	28.7276	28.501	28.4238	17.827	17.633	17.5689	17.3149	17.2913	17.3352
	q value :	A	0.0111
		B	0.0258
		C	0.00873
		D	0.00847
		CDS	8.54e-05

## Sheet: Figure 5
Fig. 5b
		DC3000								DC3000-HaRxL10
	Col-0	6.20412	6.12222	5.92942	6.43933	6.07918	6.57403	6	5.97772	6.79588	6.67669	6.8451	6.81291	6.51188	6.51188	7.30103	6.54407
	che-2	7.11394	7.30103	7.26126	6.69897	7.39794	7.51188	6.51188	6.62839	6.94201	6.72016	6.94201	6.87506	6.91645	7.07918	7.24304	6.91645
	CHECE	5.57403	6.15381	6.20412	5.60206	5.25527	6	6.07004	6.67669	6.57403	7.05115	6.67669	6.77815	7.10551	6.72016	6.65321	6.75967
Fig. 5c
		DC3000												DC3000-HaRxL1037-221aa
	Col-0	5.989	5.8451	5.96614	6.21748	6.0607	5.8451	6.07004	5.94201	7.01072	6.62839	6.74036	6.77815	7.39794	7.30103	7	7.62839	7.29003	7.28443	7.43933	7.15381	7.43933	7.05115	7.75967	7.15381
	che-2	7.26717	6.62839	7.39794	7.30103	6.57403	6.65321	6.87506	7.12222	7.02119	7.47712	7.47712	7.57403	7.30103	6.94201	7.32736	7.43933	7.43933	7.54407	7.57403	7.35218	7.74036	7.35218	7.38471	7.39794
Fig. 5i
		DC3000						DC3000-HaRxL10
		Experiment 1	Experiment 1	Experiment 1	Experiment 2	Experiment 2	Experiment 2	Experiment 1	Experiment 1	Experiment 1	Experiment 2	Experiment 2	Experiment 2
	Col-0	0.989261	1.00865	1.00209	0.900002	1.10574	0.994259	0.073533	0.087835	0.076167	0.362857	0.31615	0.325376
	che-2	0.25238	0.246098	0.241251	0.2069	0.164189	0.195394	0.10875	0.110661	0.09673	0.101935	0.127214	0.108927
		DC3000						DC3000-HaRxL10
	ACD6 Ct	Experiment 1	Experiment 1	Experiment 1	Experiment 2	Experiment 2	Experiment 2	Experiment 1	Experiment 1	Experiment 1	Experiment 2	Experiment 2	Experiment 2
	Col-0	20.0858	20.0578	20.0673	20.2854	19.9884	20.1417	23.1235	22.8671	23.0728	21.2541	21.4529	21.4114
	che-2	21.4534	21.4898	21.5185	21.3595	21.6931	21.4421	23.4469	23.4218	23.6159	22.4882	22.1685	22.3924
		DC3000						DC3000-HaRxL10
	UBQ5 Ct	Experiment 1	Experiment 1	Experiment 1	Experiment 2	Experiment 2	Experiment 2	Experiment 1	Experiment 1	Experiment 1	Experiment 2	Experiment 2	Experiment 2
	Col-0	20.0981	19.5718	20.0648	20.8491	20.8741	21.131	19.302	19.0968	NA	20.4537	20.4894	20.8856
	che-2	19.1854	19.1452	19.5946	19.7355	20.0097	19.9684	20.0439	19.8732	20.3448	19.7672	20.1535	20.1149
Fig. 5j
		DC3000						DC3000-HaRxL10
		Experiment 1	Experiment 1	Experiment 1	Experiment 2	Experiment 2	Experiment 2	Experiment 1	Experiment 1	Experiment 1	Experiment 2	Experiment 2	Experiment 2
	Col-0	0.975101	1.05005	0.974849	0.897857	1.03107	1.07107	0.343333	0.358191	0.342676	0.167818	0.132298	0.1494
	che-2	0.258911	0.222816	0.307853	0.097017	0.11268	0.100213	0.137097	0.131901	0.146193	0.057312	0.05662	0.061685
		DC3000						DC3000-HaRxL10
	CRK4 Ct	Experiment 1	Experiment 1	Experiment 1	Experiment 2	Experiment 2	Experiment 2	Experiment 1	Experiment 1	Experiment 1	Experiment 2	Experiment 2	Experiment 2
	Col-0	23.2312	23.1244	23.2316	22.1788	21.9792	21.9243	24.0811	24.02	24.0838	23.8862	24.2293	24.0539
	che-2	24.8059	25.0225	24.5561	24.7858	24.5699	24.7391	26.5453	26.6011	26.4527	26.3241	26.3416	26.218
		DC3000						DC3000-HaRxL10
	UBQ5 Ct	Experiment 1	Experiment 1	Experiment 1	Experiment 2	Experiment 2	Experiment 2	Experiment 1	Experiment 1	Experiment 1	Experiment 2	Experiment 2	Experiment 2
	Col-0	19.8631	19.9607	NA	20.0981	19.5718	20.0648	19.0273	19.0895	19.6506	19.302	19.0968	NA
	che-2	19.6869	19.4599	NA	19.1854	19.1452	19.5946	20.4843	20.307	NA	20.0439	19.8732	20.3448
Fig. 5k
		DC3000						DC3000-HaRxL10
		Experiment 1	Experiment 1	Experiment 1	Experiment 2	Experiment 2	Experiment 2	Experiment 1	Experiment 1	Experiment 1	Experiment 2	Experiment 2	Experiment 2
	Col-0	1.04056	1.00564	0.953798	0.935102	0.920413	1.14448	0.356478	0.386695	0.351405	0.762187	0.916561	0.752459
	che-2	0.124425	0.121228	0.123527	0.365989	0.3858	0.388803	0.232622	0.260942	0.27453	0.224658	0.217543	0.285144
		DC3000						DC3000-HaRxL10
	PR2 Ct	Experiment 1	Experiment 1	Experiment 1	Experiment 2	Experiment 2	Experiment 2	Experiment 1	Experiment 1	Experiment 1	Experiment 2	Experiment 2	Experiment 2
	Col-0	18.5437	18.593	18.6693	19.934	19.9568	19.6425	20.1766	20.0593	20.1973	19.926	19.6599	19.9445
	che-2	21.4478	21.4853	21.4582	20.4298	20.3538	20.3426	21.6224	21.4567	21.3834	21.1172	21.1637	20.7733
		DC3000						DC3000-HaRxL10
	UBQ5 Ct	Experiment 1	Experiment 1	Experiment 1	Experiment 2	Experiment 2	Experiment 2	Experiment 1	Experiment 1	Experiment 1	Experiment 2	Experiment 2	Experiment 2
	Col-0	19.2585	19.4865	19.2376	20.3669	20.2577	20.3302	19.4647	19.6587	19.1216	20.0423	19.9959	20.0077
	che-2	19.1943	19.1909	19.1175	19.6115	19.3971	19.3738	20.3636	19.9561	20.4151	19.4437	19.4166	19.472

## Sheet: Figure 6
Fig. 6a										Ct		CCA1						UBQ5
	Experiment	Time in LL (h)	Col-0			HaRxL10ox				Experiment	Time in LL (h)	Col-0			HaRxL10ox			Col-0			HaRxL10ox
	1	24	0.0125706	0.0159948	0.014537	0.00557293	0.00531875	0.0088142		1	24	24.4039	24.0563	24.1942	25.0876	25.1549	24.4262	18.1769	17.9362	18.157	16.8751	17.623	18.3025
	1	28	0.0194597	0.0203691	0.0211144	0.00995247	0.00962122	0.0106361		1	28	23.2694	23.2035	23.1517	24.7386	24.7874	24.6427	17.6432	17.4392	17.6758	17.7476	18.0349	18.4809
	1	32	0.00707711	0.00642847	0.00808506	0.00480737	0.0035952	0.00385805		1	32	25.1201	25.2588	24.928	26.1111	26.5302	26.4284	17.903	17.9526	18.0768	18.4255	18.2589	18.5472
	1	36	0.000533886	0.000555172	0.000593551	0.000755672	0.000694854	0.000590921		1	36	28.4148	28.3584	28.2619	29.052	29.1731	29.4068	17.4953	17.176	17.9595	18.8591	18.3179	18.8692
	1	40	0.000191721	0.000183101	0.000164687	0.000236759	0.000205199	0.000240878		1	40	29.9187	29.9851	30.138	29.5023	29.7087	29.4774	17.5907	17.5839	17.5355	17.4794	17.209	17.6858
	1	44	0.000737528	0.000719786	0.000720332	0.00133606	0.00116399	0.00109826		1	44	27.4739	27.509	27.5079	26.3495	26.5484	26.6323	16.8776	17.0908	17.2383	16.6406	16.5337	17.2309
	1	48	0.00471011	0.00479588	0.00392726	0.00374166	0.00354537	0.00423703		1	48	24.8445	24.8185	25.1067	24.9882	25.066	24.8089	17.126	16.9015	17.3159	16.4544	16.7917	17.5323
	2	24	0.0119896	0.0120252	0.0152018	0.00873435	0.00885147	0.00948068		2	24	23.9733	23.969	23.6308	24.2137	24.1944	24.0954	17.2444	18.2675	17.2618	17.3646	17.5402	17.2188
	2	28	0.0268888	0.0255049	0.0192091	0.0207319	0.0149071	0.0170811		2	28	22.2986	22.3749	22.7838	22.6914	23.1673	22.9709	17.1091	17.1168	17.0194	17.0159	17.231	17.0514
	2	32	0.0109104	0.00965195	0.00906516	0.00727438	0.00668383	0.00702495		2	32	23.8615	24.0383	24.1288	24.3704	24.4925	24.4207	17.3687	17.3111	17.3502	17.3093	17.3713	17.1218
	2	36	0.000494385	0.000726422	0.000734469	0.00131588	0.0014195	0.00224329		2	36	28.1388	27.5836	27.5677	27.0299	26.9205	26.2603	17.3676	16.8177	17.2848	17.3462	17.4781	17.5561
	2	40	0.000294617	0.000298688	0.000325079	0.000527535	0.00065144	0.000604813		2	40	29.1134	29.0936	28.9714	28.756	28.4516	28.5587	17.3558	17.5548	17.2429	17.7132	18.2747	17.6147
	2	44	0.00127302	0.00123071	0.00121884	0.00107314	0.00087891	0.000887244		2	44	26.7231	26.7718	26.7858	26.7363	27.0244	27.0108	17.2168	17.0135	17.0863	16.6544	16.87	17.0927
	2	48	0.00808717	0.00744417	0.00709952	0.0098431	0.0117685	0.0116194		2	48	24.0901	24.2096	24.278	23.8787	23.621	23.6393	17.2431	17.1566	17.0202	17.2382	17.379	17.0189
	Period :	Col-0			HaRxL10ox
		Mean	SEM	Degree of freedom	Mean	SEM	Degree of freedom
		28.47	1.341	38	25	1.255	38
	Phase :	Col-0			HaRxL10ox
		Mean	SEM	Degree of freedom	Mean	SEM	Degree of freedom
		2.165	0.6326	38	3.279	0.7418	38
	Amplitude :	Col-0			HaRxL10ox
		Mean	SEM	Degree of freedom	Mean	SEM	Degree of freedom
		0.009885	0.0007265	38	0.006171	0.0006508	38
	Average expression :	Col-0			HaRxL10ox
		Mean	SEM	Degree of freedom	Mean	SEM	Degree of freedom
		0.00754	0.0005622	38	0.004952	0.0004705	38
Fig. 6b						Ct	CCA1			UBQ5
	Experiment	Col-0	HaRxL10ox #18	HaRxL10ox #21		Experiment	Col-0	HaRxL10ox #18	HaRxL10ox #21	Col-0	HaRxL10ox #18	HaRxL10ox #21
	1	0.97508	0.174918	0.0779658		1	22.9084	25.8981	27.2094	20.7836	21.0765	21.2764
	1	1.04199	0.139938	0.07223		1	22.8127	26.22	27.3196	20.4702	20.9478	21.1354
	1	0.982935	0.150764	0.0799011		1	22.8968	26.1125	27.174	20.5044	21.2666	21.3156
	2	0.918171	0.860759	0.927067		2	21.5872	21.8604	21.8129	21.3597	21.3346	21.5405
	2	1.01701	0.749037	0.845131		2	21.4397	22.0609	21.9464	21.1189	21.2823	21.4052
	2	1.06482	0.835996	0.842438		2	21.3734	21.9025	21.951	21.1293	21.5311	21.3812
	3	1.0214	0.454346	0.441525		3	22.8272	23.898	21.3896	NA	23.9141	21.3144
	3	0.590977	0.492277	0.506028		3	23.6166	23.7823	21.1928	23.9197	23.8061	21.2881
	3	1.38762	0.519701	0.437883		3	22.3852	23.7041	21.4015	NA	23.7449	21.2136
Fig. 6c
	Experiment	CHE+RFP	CHE+HaRxL10
	1	0.957653	0.16389
	1	1.03188	0.281831
	1	1.01046	0.188907
	2	0.92692	0.473828
	2	1.0335	0.479237
	2	1.03958	0.325188
	3	1.0557	0.418311
	3	0.858218	0.461657
	3	1.08608	0.404013
Fig. 6d
		Pst DC3000						Pst DC3000-HaRxL10
	Genotype	Experiment 1	Experiment 1	Experiment 1	Experiment 2	Experiment 2	Experiment 2	Experiment 1	Experiment 1	Experiment 1	Experiment 2	Experiment 2	Experiment 2
	Col-0	1.12602	0.819176	1.0548	0.974967	0.98959	1.03544	0.375473	0.397063	0.462268	0.262354	0.339352	0.285104
	che-2	1.53091	1.53606	1.99067	1.32426	1.31647	1.34263	0.470255	0.443354	0.501891	0.328065	0.315992	0.288033
	CCA1 Ct	Pst DC3000						Pst DC3000-HaRxL10
	Genotype	Experiment 1	Experiment 1	Experiment 1	Experiment 2	Experiment 2	Experiment 2	Experiment 1	Experiment 1	Experiment 1	Experiment 2	Experiment 2	Experiment 2
	Col-0	22.5894	23.0484	22.6837	22.9984	22.9769	22.9115	23.2473	23.1666	22.9473	23.2551	22.8839	23.1351
	che-2	22.2109	22.206	21.832	22.2474	22.2559	22.2275	24.9369	25.0219	24.843	25.3032	25.3573	25.491
	UBQ5 Ct	Pst DC3000						Pst DC3000-HaRxL10
	Genotype	Experiment 1	Experiment 1	Experiment 1	Experiment 2	Experiment 2	Experiment 2	Experiment 1	Experiment 1	Experiment 1	Experiment 2	Experiment 2	Experiment 2
	Col-0	18.3215	18.2696	18.3922	18.99	18.8789	18.5891	17.4059	17.5372	17.2605	17.0658	17.3089	17.172
	che-2	NA	18.3557	18.4292	18.4926	18.4857	18.5521	19.4568	19.436	19.3539	19.6365	19.6207	19.4013
Fig. 6e										Ct		CAB2						UBQ5
	Experiment	Time in LL (h)	Col-0			HaRxL10ox				Experiment	Time in LL (h)	Col-0			HaRxL10ox			Col-0			HaRxL10ox
	1	24	3.93816	3.88804	4.43389	2.39983	2.05178	1.97001		1	24	16.1125	16.131	15.9415	16.3373	16.5633	16.622	18.1769	17.9362	18.157	16.8751	17.623	18.3025
	1	28	6.29784	8.60104	8.65469	4.49683	5.04951	4.22225		1	28	14.9312	14.4815	14.4726	15.9189	15.7517	16.0098	17.6432	17.4392	17.6758	17.7476	18.0349	18.4809
	1	32	10.8238	15.0532	12.8186	8.24035	8.05175	8.44855		1	32	14.5413	14.0655	14.2973	15.3678	15.4012	15.3318	17.903	17.9526	18.0768	18.4255	18.2589	18.5472
	1	36	6.9305	5.71817	5.99547	3.20336	3.52835	3.66351		1	36	14.7506	15.028	14.9597	17.0025	16.8631	16.8088	17.4953	17.176	17.9595	18.8591	18.3179	18.8692
	1	40	0.361478	0.374096	0.449069	0.612191	0.531132	0.572078		1	40	19.0381	18.9886	18.725	18.166	18.3709	18.2638	17.5907	17.5839	17.5355	17.4794	17.209	17.6858
	1	44	0.155447	0.128051	0.139793	0.248348	0.225672	0.193864		1	44	19.7544	20.0341	19.9075	18.8113	18.9494	19.1686	16.8776	17.0908	17.2383	16.6406	16.5337	17.2309
	1	48	0.436441	0.431646	0.44185	1.92862	2.30146	2.38181		1	48	18.3106	18.3266	18.2928	15.9786	15.7236	15.6741	17.126	16.9015	17.3159	16.4544	16.7917	17.5323
	2	24	3.29374	4.33532	3.34533	2.90411	2.52306	2.54238		2	24	15.8715	15.4751	15.8491	15.8365	16.0394	16.0284	17.2444	18.2675	17.2618	17.3646	17.5402	17.2188
	2	28	5.30019	6.01349	6.05106	3.7915	5.38236	4.20144		2	28	14.6757	14.4936	14.4846	15.1767	14.6712	15.0286	17.1091	17.1168	17.0194	17.0159	17.231	17.0514
	2	32	10.718	8.46997	9.02973	6.18369	7.6204	7.27334		2	32	13.9213	14.261	14.1686	14.639	14.3376	14.4048	17.3687	17.3111	17.3502	17.3093	17.3713	17.1218
	2	36	3.86204	4.39893	4.21347	2.80819	2.88446	2.87946		2	36	15.2073	15.0195	15.0817	15.9705	15.9318	15.9343	17.3676	16.8177	17.2848	17.3462	17.4781	17.5561
	2	40	0.2622	0.251178	0.261825	0.278381	0.315473	0.348553		2	40	19.3158	19.3777	19.3178	19.7124	19.5319	19.3881	17.3558	17.5548	17.2429	17.7132	18.2747	17.6147
	2	44	0.119539	0.115792	0.121659	0.307037	0.296173	0.361774		2	44	20.17	20.2159	20.1446	18.5759	18.6279	18.3392	17.2168	17.0135	17.0863	16.6544	16.87	17.0927
	2	48	0.840515	0.706386	0.740523	1.87662	2.25666	1.88011		2	48	17.3906	17.6414	17.5733	16.3039	16.0378	16.3012	17.2431	17.1566	17.0202	17.2382	17.379	17.0189
	Period :	Col-0			HaRxL10ox
		Mean	SEM	Degree of freedom	Mean	SEM	Degree of freedom
		25.85	0.8315	38	23.55	0.5038	38
	Phase :	Col-0			HaRxL10ox
		Mean	SEM	Degree of freedom	Mean	SEM	Degree of freedom
		6.505	0.409	38	7.169	0.3254	38
	Amplitude :	Col-0			HaRxL10ox
		Mean	SEM	Degree of freedom	Mean	SEM	Degree of freedom
		5.307	0.3745	38	3.429	0.2	38
	Average expression :	Col-0			HaRxL10ox
		Mean	SEM	Degree of freedom	Mean	SEM	Degree of freedom
		4.159	0.2579	38	3.066	0.1344	38

## Sheet: Figure 7
Fig. 7a
		Col-0												HaRxL10ox
	Time in LL (h)	seedling 1	seedling 2	seedling 3	seedling 4	seedling 5	seedling 6	seedling 7	seedling 8	seedling 9	seedling 10	seedling 11	seedling 12	seedling 1	seedling 2	seedling 3	seedling 4	seedling 5	seedling 6	seedling 7	seedling 8	seedling 9	seedling 10	seedling 11	seedling 12
	24	7.36367	8.12315	7.19275	7.771	9.40074	8.48064	7.73806	7.29819	8.23723	6.81754	8.65898	7.66104	8.48064	6.7047	9.04201	8.23723	7.36779	7.57208	7.81466	8.33937	7.66104	10.3212	8.33937	6.51194
	25	6.94769	8.12315	7.29819	7.91145	9.40074	8.68822	7.81466	7.6944	8.12315	7.03789	8.72735	7.99671	8.11285	7.10997	9.25535	7.99671	7.42504	7.73806	7.81466	7.99671	7.59432	9.9617	8.11285	6.79242
	26	7.03089	8.33937	6.90404	7.99671	9.03295	8.48064	7.73806	7.81466	8.23723	7.19275	8.72735	8.23723	8.49094	7.03789	9.764	8.23723	8.28871	8.33937	8.09184	8.49094	7.66104	10.3295	8.49094	6.90404
	27	7.36367	9.04201	7.19275	7.91145	9.04201	9.04201	8.28871	8.28871	8.81425	6.81754	8.87191	8.81425	8.33937	7.29819	10.5004	8.57043	8.40033	8.33937	7.99671	8.81425	8.17504	10.3295	9.20964	7.19275
	28	7.82125	8.68822	7.42504	7.99671	9.25535	9.04201	8.49094	7.6944	8.49094	7.36779	8.99506	8.49094	8.60008	7.99671	10.8736	8.57043	8.87191	8.49094	8.09184	9.07043	7.91145	10.3212	9.4098	7.6944
	29	7.61326	8.68822	7.42504	7.99671	9.40074	9.25535	8.60008	7.92216	8.81425	7.59432	9.25535	8.49094	8.49094	7.99671	11.0515	8.49094	9.11697	9.90198	8.68822	8.81425	8.17504	9.9617	9.4098	7.92216
	30	7.90445	8.57043	7.42504	7.99671	9.60626	8.84308	8.72735	8.09184	8.81425	7.73806	9.50865	8.75618	9.11697	8.49094	11.8011	8.81425	8.49094	8.49094	8.73682	9.65033	8.49094	10.5004	9.4098	8.49094
	31	7.57166	8.9098	8.20634	7.99671	9.40074	8.68822	9.25535	8.20634	8.81425	7.73806	9.25535	8.49094	8.60008	9.78995	11.6054	8.81425	8.72735	8.49094	8.09184	9.72035	8.23723	10.1722	9.4098	8.40033
	32	7.65486	9.14498	7.81466	8.75618	9.40074	9.04201	8.65898	8.28871	8.81425	7.95428	10.189	8.81425	9.50865	8.89086	12.1623	9.14498	9.4098	8.72735	8.89086	9.72035	8.49094	10.5247	9.25535	8.80478
	33	7.77965	9.14498	7.59432	8.23723	9.60626	10.5004	8.48064	7.81466	9.07043	8.11285	10.189	8.81425	8.99506	8.80478	11.6273	9.14498	9.11697	8.72735	8.60008	9.65033	8.49094	10.6845	9.4098	8.73682
	34	8.61161	9.39209	7.29819	8.57043	9.57949	8.68822	8.33937	8.32949	8.75618	7.81466	10.2965	8.75618	9.25535	9.20964	11.2492	9.65033	9.55313	9.11697	8.72735	9.65033	8.23723	10.6845	9.11697	8.89086
	35	8.27883	8.68822	6.51194	7.99671	9.9617	8.84308	8.11285	7.99671	8.75618	8.28871	10.9436	8.49094	9.20964	9.14498	12.0078	9.07043	8.87191	8.72735	8.60008	9.91886	8.49094	10.7401	9.78995	8.89086
	36	7.82125	8.84308	7.03789	7.91145	9.78995	10.1306	7.95428	7.59432	8.57043	7.92216	10.9436	8.49094	8.60008	8.72735	11.0898	8.9098	8.33937	7.95428	8.20634	9.72035	8.49094	10.1722	8.87191	8.72735
	37	7.73806	8.68822	6.90404	8.17504	10.8814	9.04201	7.57208	7.81466	8.49094	7.36779	10.5568	7.91145	8.49094	8.89086	10.6845	9.14498	8.11285	7.6944	8.20634	9.72035	8.23723	10.395	8.33937	8.89086
	38	7.82125	8.48064	7.03789	7.99671	10.1306	9.20964	7.57208	7.59432	8.57043	7.19275	10.5004	8.17504	7.95428	8.89086	9.82455	9.14498	7.57208	7.6944	8.20634	9.14498	8.49094	10.3212	8.84308	8.89086
	39	7.57166	8.28871	6.51194	7.99671	9.95305	9.57949	7.56096	8.20634	8.49094	7.36779	10.1306	8.49094	8.20634	8.89086	10.0548	9.14498	7.6944	7.99671	8.20634	9.39209	8.49094	10.395	8.11285	8.49094
	40	7.40527	8.12315	6.44646	7.91145	10.1722	9.40074	7.03789	7.73806	8.23723	7.03789	9.95305	7.99671	8.20634	8.73682	9.25535	8.9098	7.59432	7.57208	7.99671	9.07043	8.17504	10.8814	7.73806	8.32949
	41	8.48682	7.92216	6.28666	7.66104	9.764	9.20964	7.19275	7.42504	8.17504	6.81754	9.95305	7.66104	7.92216	8.49094	8.49094	8.68822	7.51565	7.42504	7.81466	9.39209	8.23723	10.6845	7.95428	8.40033
	42	8.77801	8.12315	7.00165	7.59432	9.764	9.48188	7.00165	7.10997	7.99671	6.51194	9.78995	7.59432	8.11285	7.42504	8.57043	9.07043	7.73806	7.42504	8.33937	9.39209	8.45058	10.5247	7.57208	7.29819
	43	8.32043	8.33937	7.08608	7.66104	9.764	9.57949	7.57208	7.59432	8.49094	7.00165	9.78995	8.23723	8.20634	7.6944	8.48064	8.57043	8.32949	7.92216	8.9098	9.14498	8.23723	10.8814	7.73806	7.59432
	44	7.82125	7.99671	7.56096	7.42504	10.5004	9.57949	7.19275	8.11285	8.23723	7.00165	9.40074	8.17504	9.11697	7.81466	8.48064	8.9098	8.09184	7.95428	8.20634	9.48188	8.49094	10.7401	7.81466	7.81466
	45	8.8196	8.48064	7.2047	8.17504	9.82455	9.20964	7.57208	7.92216	8.49094	7.19275	9.40074	8.23723	7.95428	7.6944	9.25535	8.57043	7.42504	8.33937	8.33937	9.39209	8.49094	10.7401	8.20634	7.6944
	46	8.36203	8.84308	7.42504	7.99671	9.60626	9.03295	7.73806	8.12315	8.81425	7.00165	9.40074	8.49094	8.60008	7.99671	9.40074	8.81425	8.27842	8.28871	8.60008	9.25535	8.49094	10.5247	8.49094	7.99671
	47	8.15404	9.04201	7.56096	8.17504	9.9617	9.25535	7.95428	7.99671	8.57043	7.36779	9.03295	8.49094	8.72735	7.99671	9.20964	9.14498	8.49094	7.95428	8.60008	9.48188	8.23723	10.8814	8.49094	7.92216
	48	8.8612	9.14498	7.2047	8.49094	9.82455	9.40074	8.28871	8.28871	9.07043	7.57208	9.764	8.81425	8.72735	8.40033	10.1722	9.04201	8.12315	8.20634	8.60008	9.48188	8.49094	10.7401	8.87191	8.09184
	49	8.48682	8.9098	7.73806	8.49094	9.9617	9.20964	8.28871	8.33937	9.07043	7.56096	9.78995	8.81425	8.99506	8.68822	10.7401	8.9098	8.32949	8.49094	8.60008	9.48188	8.75618	10.7401	9.39209	8.32949
	50	8.57002	9.25535	7.73806	8.57043	10.1306	10.3212	8.11285	8.09184	9.14498	7.36779	9.95305	9.14498	9.64127	8.60008	10.3212	8.9098	8.32949	8.49094	8.89086	10.0548	8.75618	10.9666	9.03295	8.60008
	51	8.73641	8.9098	7.771	8.23723	10.1306	10.2965	8.65898	8.20634	9.33773	7.95428	9.95305	9.07043	9.25535	8.89086	10.1722	9.25535	8.65898	8.65898	9.20964	9.72035	8.81425	10.6289	9.57949	8.80478
	52	8.61161	9.25535	8.11285	8.75618	10.1306	9.57949	9.11697	8.09184	9.33773	8.28871	10.1306	9.07043	9.11697	9.29201	10.8814	9.14498	8.87191	9.25535	8.99506	9.96993	8.75618	10.9666	9.4098	9.29201
	53	8.8612	9.25535	8.12315	8.75618	9.764	10.1306	8.87191	8.09184	9.65033	8.28871	10.3212	9.14498	9.90198	9.29201	11.6565	9.39209	9.57949	9.4098	10.7797	10.5486	8.75618	10.9666	9.78995	8.99506
	54	8.986	9.48188	8.11285	9.07043	10.5004	10.3212	9.25535	8.09184	9.39209	8.33937	9.95305	9.14498	9.69399	9.61491	11.8797	9.07043	9.29201	9.95305	9.11697	10.2965	9.07043	10.8814	10.1722	9.39209
	55	8.8196	9.60626	8.28871	9.14498	11.2492	10.3295	9.25535	8.49094	9.39209	8.65898	10.8736	9.07043	9.69399	9.61491	11.8011	9.65033	9.78995	9.57949	9.4098	10.5486	9.07043	10.9666	10.1722	9.39209
	56	9.40198	10.0548	8.28871	8.9098	10.8814	10.6845	9.03295	8.40033	9.72035	8.65898	10.8736	9.39209	9.90198	9.9617	11.8797	9.39209	9.78995	9.11697	9.64127	10.6289	9.07043	11.0898	10.4193	9.69399
	57	9.36038	9.48188	8.28871	9.14498	11.0515	10.7401	9.4098	8.80478	9.65033	8.60008	10.8736	9.39209	9.50865	9.50865	12.1623	9.96993	9.29201	9.20964	9.25535	10.6289	9.07043	10.8814	10.1722	9.50865
	58	9.65156	9.48188	7.92216	9.14498	10.8736	10.5247	9.25535	8.49094	9.91886	8.48064	11.4213	9.33773	10.2965	10.0968	12.2249	9.65033	9.50865	9.50865	9.78995	10.8736	9.07043	11.0898	10.3295	9.69399
	59	9.56837	9.48188	8.28871	9.39209	11.4213	10.7401	9.25535	8.40033	9.39209	8.28871	11.0515	9.07043	9.11697	9.90198	12.5737	9.96993	9.50865	8.87191	9.20964	10.6289	8.81425	10.9666	10.2965	9.78995
	60	9.52677	9.60626	7.73806	9.14498	10.6845	10.6289	8.87191	7.99671	9.65033	8.49094	11.0515	9.33773	9.39209	10.2965	11.6565	9.65033	9.78995	10.4193	9.14498	10.2965	8.81425	10.7401	10.2965	10.189
	61	8.77801	9.72035	7.771	9.14498	11.0515	10.7401	8.49094	8.20634	9.14498	8.49094	11.4213	9.14498	9.90198	10.5004	11.5395	9.65033	9.25535	8.87191	8.60008	10.811	9.39209	11.0898	10.2965	10.4193
	62	8.9028	9.14498	7.42504	8.81425	11.0515	9.9617	8.11285	8.33937	9.14498	8.33937	11.2418	9.07043	9.78995	10.5568	11.8011	9.96993	9.25535	8.49094	8.28871	10.5486	9.39209	11.3093	10.2965	10.4193
	63	9.11079	8.57043	7.42504	8.81425	9.82455	10.7401	7.771	8.40033	9.07043	8.11285	11.2418	8.57043	8.99506	10.6928	11.0898	9.91886	9.50865	8.60008	8.11285	10.2965	9.33773	11.2418	10.4193	10.6928
	64	9.11079	8.12315	7.66104	8.49094	11.2492	11.4213	7.57208	8.32949	8.49094	7.42504	11.2418	8.23723	8.89086	10.5568	11.2039	9.65033	8.60008	8.48064	8.33937	10.395	8.75618	11.2418	10.2965	10.5568
	65	9.65156	8.23723	7.00165	7.99671	10.3295	10.7401	7.19275	7.81466	8.57043	7.42504	10.8814	8.33937	8.40033	10.5568	11.0515	9.39209	8.89086	8.33937	8.72735	10.6289	8.75618	11.0898	10.5568	10.4193
	66	9.65156	8.48064	7.56096	7.91145	10.7084	10.1722	7.19275	7.42504	8.23723	6.90404	10.7401	7.99671	8.99506	10.1722	10.5004	9.65033	8.49094	9.03295	9.04201	10.811	8.75618	11.0898	10.0297	10.0297
	67	9.77636	7.99671	7.66104	7.99671	10.1306	10.1722	7.36779	7.6944	8.23723	6.81754	10.7401	7.66104	8.60008	10.589	10.1722	9.39209	8.60008	8.49094	8.60008	10.6289	9.07043	10.9666	10.0297	10.2965
	68	9.94275	8.12315	7.56096	7.91145	9.78995	10.3212	7.19275	7.73806	7.99671	6.81754	10.1722	7.91145	9.03295	10.7084	10.1722	9.14498	8.89086	9.4098	8.20634	10.395	8.49094	11.3093	10.0297	9.57949
	69	10.1923	7.66104	7.57208	7.91145	9.95305	9.82455	7.36779	7.36779	7.99671	6.65362	10.1722	7.99671	8.89086	9.64127	9.40074	9.14498	8.49094	8.57043	8.49094	10.1722	8.75618	11.6054	9.90198	9.50865
	70	10.0676	7.92216	7.95428	7.66104	9.64127	9.64127	7.36779	7.6944	8.33937	7.03789	10.8814	8.33937	9.50865	9.64127	9.9617	9.65033	8.60008	8.57043	8.89086	10.2965	9.07043	11.3093	10.0297	9.64127
	71	10.4007	7.771	8.87191	7.91145	10.1306	10.0297	7.36779	7.42504	7.99671	7.03789	10.395	7.99671	8.60008	9.11697	9.40074	9.48188	8.87191	8.33937	9.20964	10.2965	8.81425	11.0898	9.50865	9.11697
	72	9.81796	8.65898	8.49094	7.91145	9.95305	9.4098	7.57208	7.92216	8.81425	7.03789	10.3212	8.81425	9.69399	9.25535	9.60626	9.14498	9.11697	8.87191	8.60008	9.96993	8.81425	11.0898	9.69399	8.72735
	73	9.73476	8.68822	8.65898	7.99671	10.7084	9.78995	7.56096	7.92216	8.49094	7.19275	10.1722	7.99671	9.29201	9.03295	9.82455	8.81425	9.39209	8.49094	8.60008	10.2965	8.75618	11.3093	10.0297	8.87191
	74	10.2339	8.68822	9.25535	8.23723	10.5004	10.1722	7.81466	8.20634	8.81425	7.03789	11.0515	8.49094	8.60008	9.11697	9.9617	9.39209	9.69399	8.84308	9.50865	10.5486	8.75618	11.6565	9.25535	9.03295
	75	9.94275	9.48188	9.78995	8.23723	10.3212	9.95305	8.28871	9.04201	9.07043	7.42504	10.5004	8.81425	8.89086	9.4098	10.7401	9.39209	9.72035	9.03295	9.29201	10.5486	9.03295	11.0898	10.0297	9.11697
	76	9.65156	9.48188	9.90198	8.57043	9.9617	10.2965	8.65898	8.68822	9.07043	7.42504	10.5247	8.49094	9.25535	9.25535	10.5247	9.33773	10.4275	9.04201	9.39209	10.8736	9.33773	11.0898	9.64127	9.25535
	77	10.4423	9.72035	10.0297	9.07043	10.1722	9.96623	8.65898	9.60626	9.65033	7.42504	11.0898	9.39209	9.25535	9.64127	10.8814	9.48188	10.8344	9.25535	9.39209	11.082	9.07043	11.0898	10.189	9.50865
	78	11.0247	9.25535	10.0297	9.07043	10.5247	9.95305	9.04201	8.68822	9.39209	7.6944	11.332	9.07043	9.11697	9.25535	10.8814	10.6845	10.9045	9.40074	9.78995	10.8736	8.81425	11.6565	10.189	9.25535
	79	10.5255	10.3212	10.6928	9.07043	10.3295	9.95305	8.65898	9.14498	9.39209	8.20634	11.598	9.14498	9.50865	9.4098	11.0898	10.7084	11.0898	9.25535	9.69399	11.082	9.39209	11.2039	9.90198	9.29201
	80	10.6503	9.60626	11.3917	9.07043	10.7401	10.1722	9.20964	8.49094	9.91886	8.20634	12.5058	9.39209	9.50865	9.95305	12.0078	9.95305	11.4881	9.57949	9.69399	11.1281	9.07043	11.3093	10.5568	9.764
	81	10.2755	10.7401	10.9045	9.33773	10.7084	10.4193	9.4098	8.33937	9.96993	8.20634	12.6878	9.72035	9.78995	9.64127	11.6565	9.91886	11.8872	9.4098	9.78995	10.8736	9.39209	11.2039	10.1722	9.64127
	82	10.5255	10.6289	10.5004	9.07043	10.8736	10.3295	9.04201	8.49094	9.96993	8.20634	12.39	9.72035	9.90198	10.0297	12.0078	9.72035	11.332	9.57949	10.0968	10.8736	9.65033	11.4436	10.4193	9.90198
	83	10.4007	10.2965	10.5194	9.39209	10.7084	10.1306	9.60626	8.84308	10.2302	8.33937	11.4436	9.96993	9.29201	10.3295	11.6054	10.5486	9.64127	9.78995	9.90198	11.1281	9.72035	11.5395	10.4193	9.95305
	84	10.0676	9.82455	9.95305	9.07043	10.7401	10.0297	9.82455	8.48064	9.96993	8.49094	11.6565	9.72035	9.29201	10.4193	11.9724	9.91886	9.50865	9.57949	9.78995	11.082	9.72035	11.4436	10.2965	10.2965
	85	10.1091	9.72035	9.40074	8.81425	11.2418	10.1722	9.48188	8.84308	9.96993	8.40033	11.6565	9.91886	9.50865	9.95305	11.7941	9.96993	9.39209	9.4098	9.78995	11.1281	9.65033	11.0898	10.4193	9.95305
	86	9.56837	10.7401	9.20964	9.07043	11.4436	9.4098	9.82455	8.28871	9.91886	8.60008	11.4436	9.65033	9.91886	10.5004	11.2492	9.65033	9.39209	9.60626	9.78995	11.1281	9.33773	11.0898	10.4193	10.3295
	87	9.81796	9.72035	9.4098	8.57043	11.6565	9.64127	9.48188	8.84308	9.72035	7.81466	12.1623	9.72035	9.39209	10.4193	11.8011	9.91886	9.11697	9.4098	9.78995	11.1281	9.39209	11.0898	10.4193	10.4193
	88	10.0259	9.60626	9.20964	8.49094	10.8736	9.57949	9.40074	8.84308	9.48188	8.20634	11.8011	9.33773	9.29201	10.3212	11.8011	9.96993	9.25535	9.25535	9.78995	11.3917	9.65033	11.3093	10.811	10.3212
	89	10.2755	9.07043	9.4098	8.75618	11.2492	9.50865	9.25535	8.84308	9.39209	8.20634	12.1133	9.14498	9.91886	10.6845	11.6054	9.91886	9.4098	9.25535	9.90198	11.1281	9.48188	11.0898	10.811	10.5004
	90	10.1507	9.04201	9.25535	8.75618	10.8736	9.03295	9.04201	8.84308	9.14498	8.09184	11.5395	9.07043	9.78995	10.5004	12.1693	9.96993	8.99506	9.4098	9.39209	11.451	9.65033	11.3093	10.6928	10.5004
	91	10.8999	9.04201	8.87191	8.23723	10.8814	8.89086	9.14498	8.84308	9.14498	7.99671	12.0078	9.14498	9.29201	10.5247	11.2418	10.5004	8.80478	9.72035	9.50865	11.1281	9.65033	11.4436	10.4193	10.3295
	92	11.3991	8.9098	8.87191	8.49094	10.5004	9.03295	8.9098	8.68822	8.81425	7.59432	12.1133	8.68822	9.29201	10.7084	12.1693	9.96993	9.64127	9.25535	9.64127	11.1281	9.65033	11.4436	10.4193	10.3212
	93	11.1079	9.25535	8.99506	8.23723	10.6845	8.80478	8.68822	8.65898	8.81425	7.6944	12.9329	8.57043	9.50865	10.7084	11.4213	9.72035	9.39209	10.5247	9.50865	11.451	9.61491	11.2039	10.589	10.7084
	94	11.7735	9.25535	9.39209	8.75618	10.5004	8.80478	8.9098	8.33937	8.81425	7.42504	11.5395	8.68822	9.4098	10.5247	11.6054	9.91886	10.2965	11.1281	9.61491	11.3917	9.33773	11.3093	10.5568	10.5004
	95	12.1895	8.9098	9.25535	8.49094	10.6845	9.50865	8.81425	8.48064	9.07043	7.19275	11.8797	8.57043	9.50865	11.0515	11.2492	9.96993	10.6928	9.65033	10.0297	11.3917	9.61491	11.4436	10.4193	10.8814
	96	12.0231	9.04201	9.78995	8.49094	10.5004	9.50865	8.84308	8.49094	8.81425	7.6944	11.7797	8.81425	9.64127	11.6565	11.2492	9.96993	10.9045	10.5004	10.0968	11.451	9.91886	11.5395	10.589	10.3212
	97	12.4806	9.04201	10.811	8.49094	10.5247	9.29201	8.68822	8.84308	8.81425	7.42504	11.5395	8.81425	9.78995	10.8814	11.2418	10.2302	11.598	9.39209	9.69399	11.1281	9.65033	11.5395	10.4193	10.5247
	98	12.1479	9.25535	11.332	8.75618	10.5247	9.50865	8.99506	8.84308	8.81425	7.42504	11.6565	8.75618	9.57949	10.5247	10.8814	9.96993	11.4881	9.60626	9.78995	10.5486	9.61491	11.2418	10.2965	10.5247
	99	12.1895	9.48188	11.542	8.57043	10.7084	9.39209	9.11697	9.48188	9.14498	7.6944	11.6054	9.14498	9.64127	10.189	11.0515	10.1722	11.4881	9.50865	9.78995	11.1281	9.33773	11.2039	10.4193	9.9617
	100	11.7319	10.3212	11.598	8.81425	11.0515	9.64127	9.11697	9.25535	9.07043	7.59432	11.8011	8.81425	9.50865	10.5247	10.7401	11.0898	12.7743	10.0297	10.0297	10.8736	9.65033	11.2039	10.6928	10.5247
	101	11.6487	9.39209	12.0078	8.81425	11.4732	9.29201	9.64127	9.25535	10.2965	7.42504	11.8011	9.14498	9.50865	10.1306	10.8814	11.2492	11.7216	10.0968	9.90198	11.1281	9.33773	11.5395	10.4193	10.1306
	102	12.4806	9.82455	11.332	8.81425	11.2492	9.11697	10.0297	10.1722	10.2302	7.6944	12.1623	9.33773	9.64127	10.4193	10.8814	11.4213	12.2871	10.189	9.78995	11.1281	9.65033	11.0898	10.0297	10.0297
	103	12.855	9.48188	12.2455	9.07043	11.2492	9.78995	9.78995	10.2302	10.5486	7.59432	12.2455	9.65033	10.2965	10.811	10.8814	11.6273	11.6273	11.0898	10.0968	11.082	9.39209	11.6565	10.4193	10.4193
	104	12.647	9.9617	11.332	9.07043	11.2418	9.57949	10.5568	10.3212	10.5004	8.09184	11.9724	9.39209	10.811	10.3212	11.0515	11.0898	11.9934	10.2965	9.64127	10.8736	9.65033	11.3093	10.6928	10.3212
	105	10.9831	9.39209	11.4732	8.81425	11.2039	9.78995	9.39209	9.39209	11.082	7.81466	12.2455	9.65033	10.811	10.189	11.0515	10.6928	11.4732	9.57949	9.78995	11.1281	9.65033	11.2039	10.589	10.1306
	106	11.9815	10.9666	11.0898	8.9098	11.2418	9.64127	9.78995	9.25535	10.5486	8.09184	12.3628	9.65033	9.78995	10.5247	10.7401	9.96993	11.4213	9.57949	9.90198	10.6289	9.91886	11.0898	10.2965	10.1722
	107	11.8151	9.72035	11.0898	9.14498	11.0898	9.69399	9.78995	9.14498	9.72035	8.40033	12.6071	9.39209	10.0297	10.5004	11.6054	9.96993	10.5004	10.1306	10.1573	12.6878	9.72035	11.3093	10.5568	10.1306
	108	10.8167	9.48188	10.5568	9.33773	11.6054	10.6928	9.82455	8.68822	10.2302	8.40033	12.3423	10.2302	9.95305	10.5247	11.0515	10.5004	10.2965	9.9617	10.0297	11.3917	9.65033	11.5395	10.4193	10.5247
	109	10.7751	10.395	10.4193	9.65033	11.2039	9.64127	9.65033	8.23723	9.96993	8.40033	12.7941	9.65033	9.69399	10.7084	11.3093	9.96993	9.4098	10.1306	9.90198	11.2039	9.91886	11.5395	10.4193	10.3212
	110	9.65156	9.96993	10.5004	9.07043	11.2418	9.90198	9.82455	8.33937	9.96993	8.49094	12.3423	9.65033	9.90198	10.6845	11.3093	10.2302	9.57949	10.3295	10.2965	11.451	9.65033	11.3093	10.4193	10.5004
	111	11.1495	9.72035	9.64127	9.39209	11.9724	10.0297	9.96993	8.57043	10.2965	8.60008	12.8933	9.65033	9.9617	10.5247	11.7941	10.2302	9.57949	10.3295	10.189	11.451	9.91886	12.0078	10.6928	10.5247
	112	10.9415	9.82455	10.5004	9.39209	11.9724	11.2418	9.65033	8.9098	10.0548	8.89086	12.7212	9.39209	9.78995	10.7401	11.4213	10.2965	9.4098	10.1722	10.2965	11.3917	9.96993	11.8011	10.9436	10.395
	113	10.9415	9.82455	10.4193	9.14498	11.2492	10.589	10.5004	9.14498	9.96993	9.29201	12.5264	9.14498	9.55313	10.7401	12.0078	9.96993	9.57949	10.5004	9.78995	11.1281	10.2302	11.6565	10.589	10.5247
	114	12.1479	9.48188	11.0898	9.39209	11.6054	10.4193	9.72035	9.25535	9.48188	8.99506	12.8933	9.14498	9.29201	10.9666	11.3093	10.2965	9.57949	10.1306	10.189	11.451	9.96993	11.3093	10.589	10.8736
	115	11.7735	10.1306	10.5568	9.39209	11.9724	10.6928	10.0548	8.81425	9.72035	8.99506	12.2455	9.14498	9.69399	10.9666	11.4436	9.96993	10.6289	10.1722	10.021	11.3917	10.2965	11.6565	10.6928	10.9666
	116	12.9382	9.72035	10.9436	9.14498	11.7941	10.9436	9.65033	8.9098	10.0548	8.99506	13.089	9.25535	9.90198	10.7084	11.4436	9.65033	10.3295	10.8736	10.189	11.3917	9.96993	11.7797	10.589	10.5568
	117	13.5622	10.0548	11.332	9.39209	11.4213	10.811	9.91886	9.07043	9.96993	8.99506	12.9329	9.14498	10.9436	11.2492	11.6565	10.2302	10.8736	11.332	10.2965	11.3917	9.91886	11.8797	10.589	11.6273
	118	13.3126	10.2302	10.9436	9.14498	11.8011	10.7084	9.96993	9.39209	10.0548	8.60008	12.9263	9.48188	10.5568	11.4732	12.1623	10.0548	10.9436	10.6845	10.5568	11.7072	9.65033	11.6565	10.9045	11.4732
	119	13.1462	10.5247	10.6928	9.39209	11.6054	11.2039	9.96993	9.60626	10.395	8.99506	13.089	9.14498	11.0898	11.4732	11.6054	9.96993	11.4732	10.5004	10.2965	11.1281	10.2302	11.6565	10.811	11.2492
	120	14.2694	10.5486	11.3093	9.39209	11.8583	10.9436	9.96993	10.2302	11.451	8.99506	13.2628	9.72035	11.4732	12.0078	11.9724	10.5568	12.0078	11.0898	10.2965	11.1281	9.91886	11.4436	10.4193	11.8583
	121	14.2278	10.395	11.8583	9.65033	11.8583	11.332	10.189	10.5004	10.9666	8.80478	13.0828	9.39209	11.4732	11.6273	12.1623	10.8736	12.39	11.0898	10.5004	11.7072	10.2302	11.3093	10.811	11.4732
	122	14.1446	10.5486	12.3423	9.39209	12.39	11.2039	11.0898	11.1281	11.451	8.60008	13.4662	9.72035	11.598	11.9934	12.3423	11.4732	13.0243	11.7216	10.4193	11.451	10.2302	11.4436	11.0898	11.7216
	123	12.4806	10.6289	12.1693	9.65033	12.5058	11.4732	10.6928	12.0288	11.9724	8.72735	13.5478	9.96993	11.7941	11.7216	12.1693	12.0078	13.5478	10.6845	10.4193	11.7072	10.5004	11.6565	10.811	11.7216
	124	15.0185	10.6289	13.4662	9.65033	12.9263	11.598	10.589	12.2871	11.7072	8.99506	13.2821	9.96993	12.2455	12.6343	12.1693	12.39	13.9366	11.9724	10.589	12.0288	10.2302	11.4436	10.9897	12.1133
	125	12.9382	10.1722	14.0095	9.91886	13.3077	11.4732	10.7084	13.1862	11.7072	9.29201	13.6413	9.96993	12.39	12.39	12.0078	10.6845	13.9366	12.2249	10.589	12.6071	9.96993	11.9724	10.811	14.0877
	126	15.0185	10.189	14.2257	9.96993	13.0243	11.598	10.9897	13.5099	11.3917	9.39209	13.3649	10.2302	12.1133	12.2871	11.8011	12.5465	14.2257	12.7743	10.9897	13.0243	10.2302	12.0288	11.0898	12.39
	127	14.3941	11.3093	14.6079	9.48188	13.5478	12.2455	10.811	13.5099	11.7072	8.99506	13.6351	9.96993	12.0078	12.5465	12.1623	12.39	14.3266	12.6005	10.9045	13.1862	10.2965	12.2455	11.0898	12.3423
	128	14.0198	11.6565	14.764	9.91886	13.4156	11.598	10.9897	13.1409	11.1281	9.29201	13.4662	10.0548	12.39	12.7146	12.1623	12.6343	14.2257	12.2871	10.9045	13.2628	10.2302	12.2871	11.3917	12.5465
	129	13.271	11.0515	14.6079	9.91886	13.4156	12.1133	11.4732	13.4473	11.3917	9.20964	13.4473	10.2302	12.2455	12.2871	12.0288	12.1133	15.3884	11.2039	10.9045	12.9329	10.2302	11.7146	10.9897	12.5465
	130	12.5222	11.6565	14.9296	9.91886	14.0758	11.7941	11.0898	12.9263	11.6639	8.72735	14.7871	9.96993	11.8583	12.5465	12.1623	11.6491	13.8447	11.2418	10.6928	13.1862	10.2302	11.4436	10.6928	12.39
	131	11.7319	11.4436	14.4621	10.2302	13.9366	11.9934	11.4213	12.5737	11.1281	8.99506	14.5964	10.811	10.7084	12.1623	11.9724	10.2965	13.3077	11.2418	11.0898	12.867	10.2302	11.3093	11.2039	11.9724
	132	11.4407	11.3093	14.3855	9.96993	12.7743	12.465	10.8814	12.7212	11.451	9.29201	14.8843	10.6289	11.8583	12.5465	12.0078	10.2302	13.3077	11.4436	10.9045	12.5535	10.5004	11.6565	11.2039	12.0078
	133	10.0676	11.6565	10.8419	9.96993	12.6343	11.9934	10.6845	11.6273	10.7401	9.20964	15.0317	10.2302	10.3295	11.5395	11.9724	10.395	10.5004	11.0898	10.9897	12.0288	10.2302	11.4436	11.0898	11.6273
	134	10.1091	10.8736	11.7022	10.2302	12.0078	11.8872	10.6289	10.811	10.811	9.50865	14.6256	10.5486	10.7084	11.6273	12.2249	10.395	10.5568	11.9724	10.9897	11.451	10.5486	11.8011	11.2039	11.6054
	135	11.0663	11.8797	12.1133	10.2302	12.0078	12.2455	10.5486	10.811	10.8736	9.39209	14.297	10.6289	10.3212	11.7797	12.2249	10.2965	10.2965	11.2492	11.0898	11.2039	10.5486	11.3093	11.3917	11.7797
	136	10.6087	10.8736	12.3423	10.2302	11.6565	12.1693	10.5486	9.82455	10.8736	9.39209	14.3443	10.8736	10.3212	11.5395	12.1693	10.2302	10.7084	11.2039	10.9897	11.3917	10.811	12.0078	11.2039	11.5395
	137	11.1495	10.811	12.0078	10.2302	11.8011	12.1623	10.2302	9.82455	11.2039	9.39209	14.3443	11.2039	10.021	11.3093	12.1623	10.6289	10.6928	11.0898	10.6928	11.2039	10.5004	11.3093	11.332	11.3093
	138	10.7751	10.9666	11.7941	10.2302	11.8797	11.8011	11.1281	9.50865	10.8736	9.50865	14.0877	10.6289	10.1722	11.5395	12.3628	10.811	10.589	12.0078	10.9045	11.3917	10.5486	11.3093	11.3917	11.5395
	139	12.0231	11.2039	11.8583	10.2302	11.8583	11.4436	10.2302	9.78995	11.1281	9.50865	14.666	10.8736	10.811	11.8797	12.1623	10.6289	10.8736	11.6565	11.0898	11.451	10.5004	11.6565	11.4881	11.7797
	140	12.5638	10.9666	12.0078	10.2302	11.7216	12.0078	10.2965	10.021	10.395	9.50865	14.4152	10.2965	10.1722	11.8011	12.9263	9.91886	10.8736	11.2039	11.0898	11.3917	10.5004	11.4436	11.3917	11.7797
	141	13.6454	10.9666	11.8583	9.96993	12.2455	11.5395	10.5004	10.0548	10.8736	9.48188	14.1717	10.6289	10.1722	12.1133	12.0078	10.2302	10.7084	11.4436	11.2039	11.7072	10.2302	11.6565	11.4881	11.6565
	142	13.8534	11.1281	11.7216	9.96993	12.7743	11.8011	10.2302	10.4193	10.7401	9.50865	14.5614	10.395	9.9617	11.7797	12.3423	9.91886	10.811	11.3093	10.811	11.082	10.5486	11.0898	11.4881	11.5395
	143	14.7273	11.2039	12.6005	10.4843	12.39	11.3917	10.2302	10.2965	10.7401	9.39209	14.666	10.395	10.7084	11.7797	12.5264	9.91886	10.6928	11.6565	10.9045	10.8736	10.2302	11.3093	11.598	11.7797
	144	13.6038	10.2965	12.1133	10.2302	12.7743	11.5395	10.5568	10.8736	10.6289	9.50865	14.3443	10.6289	10.8736	11.8797	12.1693	10.2302	10.5568	11.2858	10.9897	10.8736	10.5486	11.4436	11.0898	11.8797
	145	13.6038	11.7072	12.39	10.2302	13.4156	12.0428	10.689	10.8736	10.395	9.40074	14.2792	10.5247	11.2492	11.7797	12.3423	10.5004	10.811	11.0898	10.9897	11.3917	10.5486	11.3093	11.4881	11.7797
Fig. 7b
		che-2															HaRxL10ox che-2
	Time in LL (h)	seedling 1	seedling 2	seedling 3	seedling 4	seedling 5	seedling 6	seedling 7	seedling 8	seedling 9	seedling 10	seedling 11	seedling 12	seedling 13	seedling 14	seedling 15	seedling 1	seedling 2	seedling 3	seedling 4	seedling 5	seedling 6	seedling 7	seedling 8	seedling 9	seedling 10	seedling 11	seedling 12
	24	6.39374	10.9666	9.72035	8.89086	8.11285	6.79242	6.65362	7.57208	7.00165	6.65362	8.72735	7.08608	6.27348	8.33937	8.33937	6.89493	7.8194	7.31083	8.20527	8.23048	9.28913	8.64563	6.76409	8.59782	9.62348	7.41351	9.28913
	25	6.27348	10.9666	9.25535	8.60008	8.33937	6.90404	7.19275	7.57208	7.2047	6.65362	8.72735	7.59432	6.51194	8.49094	7.73806	6.89493	7.95877	7.31083	7.85461	8.23048	9.7862	8.64563	6.47348	8.59782	9.45037	7.31083	9.7862
	26	6.65362	11.2039	9.48188	8.89086	8.99506	7.42504	6.90404	7.57208	7.42504	7.36779	8.72735	7.42504	6.44646	7.99671	8.28871	7.41351	8.01882	7.31083	8.46882	7.41351	10.1243	8.64563	6.83488	8.36281	9.62348	7.71339	10.1243
	27	6.30025	10.9666	9.39209	9.20964	8.99506	7.29819	7.59432	7.92216	7.2047	7.19275	8.87191	7.66104	6.79242	8.89086	7.92216	7.41351	8.13781	7.50544	8.81096	7.93283	9.86998	8.32982	6.76409	8.28867	9.37735	7.8194	9.86998
	28	6.51194	11.3093	9.48188	8.99506	8.87191	7.29819	7.59432	8.11285	7.2047	7.19275	8.87191	7.99671	6.64127	8.49094	8.48064	7.71339	7.95877	7.71339	9.15494	7.64184	10.2992	8.96553	6.83488	8.65342	9.53007	8.01882	10.2992
	29	7.03789	11.1281	9.96993	9.39209	10.4275	7.42504	7.29819	8.33937	7.42504	7.57208	8.87191	8.72735	7.19275	9.20964	8.28871	7.93283	8.23048	7.71339	9.86998	7.71339	10.2992	8.64563	6.92496	9.08711	9.72986	8.01882	10.2992
	30	7.29819	11.1281	9.48188	9.29201	9.64127	7.81466	7.6944	8.11285	7.56096	7.2047	8.87191	8.65898	7.29819	9.20964	8.12315	7.71339	8.01882	7.63258	9.79325	7.71339	10.2992	8.53369	6.76409	8.45288	9.98081	7.71339	10.2992
	31	7.42504	11.451	9.82455	9.69399	10.3295	8.40033	7.6944	8.72735	7.42504	7.36779	9.25535	8.65898	7.29819	9.29201	8.48064	8.16339	8.13781	8.01882	9.98081	8.38727	10.2992	8.64563	6.83488	8.51071	9.53007	8.01882	10.2992
	32	7.19275	11.7797	9.82455	10.0968	9.78995	8.20634	7.6944	8.33937	7.91145	7.00165	9.78995	8.72735	7.42504	9.50865	8.28871	8.23048	8.13781	8.13781	10.2992	8.01882	10.807	8.64563	7.19703	8.81096	9.89073	7.93283	10.807
	33	7.19275	12.0288	9.9617	9.39209	9.25535	8.09184	8.09184	8.49094	7.99671	7.36779	9.64127	8.12315	7.42504	9.50865	8.48064	8.23048	8.46067	8.13781	9.7862	8.74831	10.6918	9.0493	6.92496	8.72459	9.98081	8.01882	10.6918
	34	7.03789	11.7072	9.82455	9.39209	9.11697	7.81466	7.81466	8.33937	7.92216	7.00165	9.11697	7.99671	7.36779	9.20964	8.68822	8.32982	8.28867	8.53369	9.79325	8.46067	10.2992	8.7876	7.19703	8.65342	10.1988	8.23048	10.2992
	35	6.65362	11.7797	10.0548	9.39209	9.11697	7.6944	7.57208	7.95428	7.99671	6.64127	9.64127	7.99671	7.57208	8.99506	8.28871	8.01882	8.28867	8.01882	9.62348	8.97294	10.1784	9.28913	7.12994	8.91178	10.0835	7.93283	10.1784
	36	6.64127	11.7797	10.0548	9.69399	7.95428	7.42504	7.29819	7.73806	7.42504	6.81754	9.4098	7.42504	7.00165	7.99671	8.12315	7.71339	7.64184	8.13781	8.96553	8.40395	9.98081	8.96553	7.19703	8.65342	10.1988	7.71339	9.98081
	37	6.44646	11.7072	9.96993	9.69399	8.20634	7.29819	7.03789	7.19275	7.42504	6.28666	9.39209	7.33278	6.81754	7.29819	8.33937	7.63258	7.45984	7.8194	8.46882	8.23048	9.7862	9.15494	7.19703	9.0189	10.1988	7.50544	9.7862
	38	6.08114	11.7072	9.72035	8.99506	7.42504	6.90404	6.65362	7.42504	7.42504	6.44646	9.50865	7.99671	7.03789	7.29819	7.771	7.45984	7.35754	7.95877	8.36281	7.93283	9.7862	9.35548	7.19703	8.81096	10.1988	7.19703	9.7862
	39	5.73641	12.1133	10.2965	9.78995	7.19275	6.79242	7.00165	7.29819	7.42504	6.28666	9.64127	7.33278	6.51194	7.51565	8.12315	7.19703	7.88056	8.01882	7.98472	7.95877	9.61606	9.15494	7.28266	8.91178	10.5494	7.31083	9.61606
	40	5.73641	11.7797	10.0548	9.29201	6.39374	6.51194	6.44646	7.6944	7.42504	5.72158	9.50865	7.66104	6.28666	7.03789	8.20634	7.12994	7.41351	8.16339	7.63258	8.01882	9.6661	9.15494	6.92496	8.96553	10.6147	7.41351	9.6661
	41	5.3542	11.7797	9.82455	8.99506	5.73641	6.51194	7.00165	7.42504	7.33278	6.08114	9.64127	7.99671	5.72158	7.42504	8.28871	6.96425	7.41351	8.01882	7.30157	8.16339	9.37735	8.96553	7.12994	9.17014	10.3392	7.19703	9.37735
	42	5.60173	12.0288	9.82455	9.50865	6.28666	6.65362	6.65362	7.6944	7.00165	6.08114	9.4098	7.66104	5.93987	7.03789	8.57043	7.45984	7.64184	7.98472	7.64184	8.16339	9.63756	9.28913	7.28266	8.91178	10.5494	7.31083	9.63756
	43	6.08114	12.1133	10.0548	9.69399	6.81754	6.65362	7.19275	7.57208	7.36779	6.08114	9.90198	7.771	5.99671	7.42504	8.28871	7.50544	7.64184	7.93283	7.64184	8.96553	9.94633	9.47224	7.38571	8.81096	10.5431	7.35754	9.94633
	44	5.72158	11.7797	10.395	9.50865	7.42504	7.19275	8.60008	7.81466	7.42504	6.44646	9.78995	8.23723	5.89703	7.95428	8.49094	7.50544	7.71339	8.45288	7.64184	8.23048	9.98081	9.47224	7.19703	9.17014	10.3392	7.31083	9.98081
	45	6.43328	12.1133	9.96993	9.50865	7.73806	7.03789	7.19275	8.11285	7.56096	6.64127	9.78995	7.771	6.44646	8.65898	8.48064	7.8194	7.93283	8.45288	8.28867	8.97294	9.86998	9.47224	7.19703	8.81096	10.9019	7.88056	9.86998
	46	6.44646	12.0288	10.395	10.021	7.95428	6.90404	7.81466	8.20634	7.56096	6.81754	10.0297	7.99671	6.39374	8.89086	9.03295	8.01882	7.64184	8.45288	8.28867	9.0493	10.4909	9.28913	7.38571	8.91178	10.6984	7.71339	10.4909
	47	6.28666	11.8797	10.0548	9.69399	7.81466	7.19275	7.99671	8.33937	7.771	7.00165	9.78995	7.99671	6.39374	8.60008	8.48064	8.01882	7.63258	8.45288	8.46067	8.45288	10.4909	9.47224	7.5603	9.08711	10.8515	8.01882	10.4909
	48	6.51194	12.1133	10.395	9.39209	9.29201	6.90404	7.19275	8.40857	7.99671	7.00165	9.64127	7.66104	6.51194	8.87191	8.84308	8.23048	7.8194	8.23048	8.7876	8.92698	10.621	9.15494	7.28266	9.17014	10.6984	7.95877	10.621
	49	6.81754	12.0288	10.395	9.69399	9.11697	7.42504	7.92216	8.49094	7.99671	7.2047	10.4193	8.65898	6.79242	9.50865	8.57043	8.53369	8.13781	8.45288	8.95774	8.45288	11.0024	9.47224	7.28266	9.0189	10.9019	7.93283	11.0024
	50	6.85461	12.0288	10.6289	9.78995	9.40074	7.6944	7.81466	8.49094	8.12315	7.36779	10.2965	8.23723	7.10997	9.64127	8.9098	8.64563	8.53369	8.32982	8.84209	8.92698	11.1266	9.35548	7.49654	9.45037	10.7941	8.16339	11.1266
	51	7.19275	12.0288	10.395	9.78995	9.57949	7.81466	8.49094	9.03295	8.12315	7.92216	10.2965	9.03295	7.00165	9.90198	9.04201	8.64563	8.53369	8.23048	9.45037	8.46067	11.3163	9.15494	7.38571	9.02669	10.9772	8.45288	11.3163
	52	7.6944	12.1133	10.6289	9.78995	10.0297	7.81466	8.09184	8.87191	8.33937	8.33937	9.64127	8.75618	7.36779	10.0968	9.20964	8.96553	8.84209	8.6853	9.61606	8.45288	11.5803	9.6661	7.28266	9.26689	10.9019	8.23048	11.5803
	53	7.81466	12.3559	10.6289	9.78995	10.1722	7.99671	8.49094	9.25535	8.68822	7.92216	9.78995	8.75618	7.19275	10.3703	9.14498	8.96553	8.84209	8.45288	10.1176	9.17755	11.6396	9.56602	7.74007	9.26689	10.9772	8.45288	11.6396
	54	8.09184	12.6071	10.7401	10.189	10.3295	8.20634	8.89086	9.50865	8.48064	8.28871	9.78995	8.81425	7.95428	10.4275	9.25535	9.35548	8.64563	8.74831	10.1784	8.65342	11.8675	9.49374	7.64184	9.53007	10.9772	8.6853	11.8675
	55	7.57208	12.6878	10.7401	9.78995	10.6928	8.09184	9.29201	9.78995	8.57043	8.33937	10.0297	9.03295	7.42504	10.5004	9.25535	8.96553	9.1175	8.6853	10.2792	8.6853	11.9365	9.7862	7.38571	9.53007	11.3404	8.74831	11.9365
	56	7.95428	12.6878	10.5247	10.0968	11.7216	8.49094	8.20634	9.50865	8.9098	8.11285	10.4193	8.84308	7.99671	10.589	9.60626	9.15494	8.96553	8.6853	10.4909	9.17755	11.6396	10.0835	7.9243	9.26689	11.3404	8.6853	11.6396
	57	8.33937	12.7941	10.7401	10.189	11.332	8.60008	9.14498	9.64127	8.48064	8.28871	10.0297	8.49094	7.92216	10.0968	9.25535	9.0493	9.29654	8.97294	10.1784	8.92698	11.6336	9.98081	7.38571	9.45037	11.2552	8.6853	11.6336
	58	8.33937	12.6878	10.9666	10.4193	11.0898	8.49094	8.60008	9.50865	9.25535	8.11285	10.2965	9.20964	8.11285	10.2965	9.60626	8.84209	9.02669	8.74831	10.1176	9.20721	11.8675	9.98081	7.74007	9.26689	11.0584	8.6853	11.8675
	59	7.6944	12.9329	10.9666	10.189	10.3295	8.60008	8.49094	9.64127	8.68822	7.57208	10.2965	8.49094	8.12315	10.2965	9.04201	9.0493	9.29654	8.74831	10.1176	8.92698	11.3163	9.79325	7.64184	9.814	11.419	8.74831	11.3163
	60	7.771	12.9329	10.9666	10.189	10.1722	8.49094	8.32949	9.11697	8.48064	7.19275	10.0297	8.49094	8.12315	10.4193	9.60626	8.64563	9.29654	8.74831	10.2992	9.45037	11.3163	9.79325	7.5603	9.26689	11.7041	8.45288	11.3163
	61	7.73806	12.6878	10.9666	10.189	9.90198	8.49094	8.32949	8.72735	8.48064	7.19275	10.5568	7.99671	8.11285	10.0297	9.04201	8.74831	8.81096	9.26689	9.94633	8.92698	11.449	9.6661	8.00177	9.62348	11.7041	8.53369	11.449
	62	7.57208	13.2628	11.3093	10.589	9.50865	8.33937	7.6944	8.60008	7.92216	6.27348	10.6928	8.23723	7.92216	9.50865	9.25535	8.62154	8.46882	8.74831	9.61606	9.45037	10.9019	10.1784	7.64184	8.72459	11.3404	8.23048	10.9019
	63	6.81754	12.9329	10.7401	10.189	8.60008	7.99671	7.6944	8.20634	7.771	6.08114	10.9436	7.99671	7.92216	8.60008	8.84308	7.95877	8.6853	8.96553	8.96553	8.97294	10.6017	8.62154	7.9243	8.65342	11.3404	7.8194	10.6017
	64	6.30025	13.0243	11.0898	10.589	8.33937	8.09184	7.59432	7.6944	7.56096	5.72158	10.5568	7.99671	7.19275	8.60008	9.04201	8.01882	8.45288	8.74831	8.67714	9.28913	10.1784	9.15494	7.86314	8.65342	11.6099	7.71339	10.1784
	65	5.99671	13.2628	11.1281	10.021	7.6944	7.81466	7.73806	7.81466	7.56096	5.89703	10.9436	8.81425	7.00165	8.49094	8.49094	7.63258	8.45288	8.97294	8.32982	8.97294	9.94633	8.96553	7.5603	8.09555	11.7041	7.63258	9.94633
	66	6.51194	12.0288	10.7401	9.96993	7.03789	7.42504	8.28871	7.6944	7.771	5.93987	11.0898	8.81425	6.90404	7.81466	8.57043	7.8194	8.97294	9.26689	8.32982	9.20721	9.98081	9.98081	8.23048	8.45288	11.9654	8.01882	9.98081
	67	5.60173	11.7072	11.3093	9.90198	7.36779	7.42504	7.6944	7.99671	7.771	6.08114	10.2965	8.84308	6.51194	8.33937	9.14498	7.79308	8.45288	9.35548	8.13781	9.45037	9.84922	10.2992	8.59782	8.36281	11.8675	8.01882	9.84922
	68	5.73641	11.7072	11.5395	9.39209	7.42504	7.42504	7.81466	8.09184	8.12315	6.64127	10.5568	8.49094	6.30025	8.20634	8.84308	7.79308	8.74831	9.26689	8.13781	9.26689	10.1784	9.86998	8.28867	8.72459	11.8675	8.16339	10.1784
	69	5.99671	11.1281	11.2039	9.11697	8.09184	7.95428	7.59432	7.95428	7.771	6.44646	10.9436	9.764	6.28666	8.49094	8.75618	7.63258	8.97294	9.26689	8.32982	9.26689	10.4449	9.79325	8.28867	9.08711	12.0685	8.13781	10.4449
	70	6.12273	11.7797	11.3093	10.1722	8.9098	7.73806	8.09184	8.20634	8.12315	6.51194	11.0898	9.25535	5.99671	9.11697	9.04201	7.79308	8.46882	9.26689	8.46067	9.26689	10.4645	9.47224	8.28867	8.81096	11.7801	8.16339	10.4645
	71	6.39374	11.1281	10.9666	9.90198	7.42504	7.95428	8.20634	8.09184	7.92216	7.00165	11.0898	9.07043	6.08114	9.50865	9.25535	8.01882	8.97294	9.0493	8.64563	9.26689	10.6147	9.56602	8.28867	9.17014	12.074	8.23048	10.6147
	72	6.39374	11.3917	11.5395	9.64127	8.09184	7.57208	7.59432	8.49094	8.12315	7.00165	10.5568	8.49094	5.73641	9.11697	8.68822	8.13781	8.53369	9.0493	8.46882	9.20721	10.2792	9.98081	8.59782	9.08711	11.7041	8.45288	10.2792
	73	6.51194	11.7072	11.3093	10.1722	8.11285	7.81466	8.20634	8.49094	8.28871	7.2047	10.811	8.9098	5.99671	9.50865	9.25535	8.13781	9.0493	9.35548	8.84209	9.98081	10.4449	9.6661	8.59782	9.17014	12.0054	8.45288	10.4449
	74	6.79242	11.7797	11.0898	9.69399	8.49094	8.33937	8.20634	8.60008	8.33937	7.73806	10.811	8.9098	6.30025	10.4193	9.48188	8.32982	9.26689	9.0493	9.35548	9.6661	10.621	9.15494	8.59782	9.37735	11.8675	8.92698	10.621
	75	6.79242	11.9724	11.2039	10.4193	9.4098	8.33937	8.60008	9.11697	8.68822	7.92216	10.9436	9.25535	6.90404	10.4193	9.72035	8.84209	9.15494	9.20721	9.6661	9.814	11.0024	9.79325	8.65342	9.62348	12.0685	8.6853	11.0024
	76	7.19275	11.9724	11.0898	10.4193	9.03295	8.20634	8.40033	9.50865	8.65898	7.73806	11.0898	9.72035	6.81754	10.9436	9.48188	8.96553	9.56602	9.56602	9.79325	9.28542	11.1266	9.79325	8.65342	9.89073	11.5087	8.92698	11.1266
	77	7.19275	12.0288	11.2039	10.2965	9.90198	8.49094	8.40033	9.25535	8.84308	8.11285	10.6928	10.0548	7.03789	10.811	9.60626	8.96553	9.47224	9.26689	10.0835	9.20721	11.3163	9.98081	8.65342	10.0835	11.7801	8.97294	11.3163
	78	7.81466	12.6071	11.3093	10.2965	10.0297	8.33937	8.60008	9.39209	8.84308	8.11285	11.4732	9.764	7.29819	11.6273	9.72035	9.15494	9.47224	9.35548	10.4909	10.0153	11.5147	10.3059	8.65342	9.89073	12.1422	9.15494	11.5147
	79	8.20634	12.2871	11.3093	10.811	9.78995	8.40033	8.60008	9.78995	8.84308	8.33937	11.332	9.60626	7.29819	10.9897	10.395	9.15494	9.86998	9.26689	10.4909	9.45037	11.6396	10.0153	9.08711	10.1988	12.1422	9.26689	11.6396
	80	7.95428	12.5535	11.3093	11.4881	10.1722	8.60008	8.49094	10.0297	9.40074	8.11285	11.0898	9.60626	7.57208	11.4881	9.82455	9.28913	9.86998	9.56602	10.4909	9.70169	11.5147	10.3059	9.0189	10.1988	12.1422	9.0493	11.5147
	81	8.33937	12.5535	11.3093	11.0898	10.5568	8.87191	9.25535	10.0968	9.20964	8.11285	11.0898	9.40074	7.771	11.598	9.82455	9.47224	9.86998	9.72986	10.807	9.97376	11.7219	10.3059	8.72459	10.0835	11.6099	9.26689	11.7219
	82	8.33937	12.5535	11.3093	10.6928	10.2965	8.87191	9.03295	9.78995	8.68822	8.49094	11.332	9.48188	7.57208	11.7216	9.48188	9.15494	9.6661	9.79325	10.6918	9.72986	11.419	10.3059	8.96553	9.84922	12.322	9.45037	11.419
	83	8.11285	12.2871	11.451	11.0898	10.189	9.03295	9.11697	9.90198	9.20964	8.11285	11.0898	9.20964	7.771	11.7216	9.72035	9.15494	9.86998	9.72986	10.6918	10.2255	11.6396	10.4975	9.08711	9.72986	12.2267	9.45037	11.6396
	84	8.33937	12.5535	11.5395	10.811	9.90198	8.60008	9.11697	9.69399	8.84308	7.95428	10.9897	9.07043	7.95428	11.598	9.72035	9.15494	10.1784	9.72986	10.621	10.4909	12.0284	10.4975	9.38476	9.72986	12.0685	9.49374	12.0284
	85	8.33937	12.5535	11.4436	10.811	10.1722	8.87191	9.03295	9.61491	9.40074	7.81466	11.4732	9.40074	8.20634	10.811	9.65033	8.96553	9.86998	9.72986	10.807	10.2255	12.0284	10.0835	9.38476	9.26689	11.9654	9.56602	12.0284
	86	7.6944	12.2871	11.6565	11.2039	9.95305	8.87191	8.33937	9.61491	8.84308	7.95428	11.6273	9.65033	8.11285	10.589	9.96993	8.96553	9.86998	9.7862	10.2992	9.97376	11.7219	10.0835	9.0189	9.26689	12.074	9.49374	11.7219
	87	7.771	12.5535	12.0078	10.9897	10.189	8.33937	8.60008	9.29201	8.48064	7.2047	11.598	8.9098	7.73806	10.189	9.72035	8.84209	9.47224	10.0153	10.4909	9.7862	11.6396	10.0153	9.08711	9.45037	11.9654	9.70169	11.6396
	88	7.19275	12.8274	11.6565	10.9436	9.57949	8.89086	8.11285	9.29201	8.84308	7.19275	11.332	8.9098	8.12315	10.189	9.96993	8.53369	9.86998	9.7862	10.1784	10.2255	11.8675	10.1784	9.38476	9.08711	12.074	9.26689	11.8675
	89	7.6944	12.1133	11.3093	10.6928	9.25535	8.60008	8.09184	9.20964	8.48064	7.00165	11.6273	9.25535	7.57208	10.189	9.39209	8.53369	9.35548	10.0153	9.94633	10.0153	11.5803	9.86998	9.38476	8.45288	12.5044	9.26689	11.5803
	90	7.00165	12.2871	11.5395	10.8344	9.03295	8.60008	8.49094	8.49094	8.12315	7.00165	11.7216	8.81425	7.36779	9.90198	9.39209	8.32982	9.47224	9.7862	10.1176	9.97376	11.6396	9.79325	9.75099	8.36281	12.5044	9.56602	11.6396
	91	7.03789	12.5535	11.451	10.589	8.60008	8.49094	8.20634	8.89086	8.12315	7.00165	12.0078	8.81425	7.42504	9.78995	9.65033	8.32982	9.49374	10.2525	9.47224	10.0153	11.6396	10.3856	9.814	8.09555	12.5867	9.49374	11.6396
	92	6.44646	11.7797	11.4436	10.6928	8.33937	8.72735	7.81466	8.80478	8.33937	6.64127	11.6273	8.81425	7.03789	9.39209	9.07043	8.53369	9.1175	9.98081	9.35548	10.2255	11.6396	9.98081	9.70169	8.09555	12.5044	9.26689	11.6396
	93	6.39374	12.2871	10.8814	10.9045	7.95428	8.72735	8.09184	8.49094	8.48064	7.00165	11.7941	8.57043	6.90404	9.69399	9.14498	7.93283	9.15494	9.7862	9.45037	10.7752	11.6396	9.61606	9.38476	7.5603	12.5867	9.26689	11.6396
	94	6.39374	13.1343	10.8814	10.589	7.95428	8.99506	8.20634	8.73682	8.33937	7.00165	11.8583	9.04201	6.65362	9.39209	9.14498	8.32982	9.56602	10.0153	9.47224	10.1784	11.5803	10.4909	9.75099	8.09555	12.4328	9.72986	11.5803
	95	6.27348	12.2871	11.2418	10.6928	7.73806	8.65898	8.72735	8.84308	8.33937	7.36779	11.8583	9.14498	7.10997	9.78995	9.14498	8.32982	9.26689	10.0698	9.26689	9.7862	11.7219	10.1784	9.38476	8.28867	12.9469	9.26689	11.7219
	96	6.12273	13.0243	11.2418	10.6928	8.33937	8.65898	8.60008	8.84308	8.68822	7.00165	11.8583	9.72035	6.51194	10.0297	9.39209	8.32982	9.7862	10.0835	9.7862	10.0153	11.6396	9.98081	9.75099	8.09555	12.5867	9.49374	11.6396
	97	6.51194	12.2871	10.7401	11.2039	8.12315	8.87191	8.60008	9.20964	8.68822	7.19275	11.8583	10.0548	6.79242	10.0297	9.39209	8.53369	9.56602	10.0153	9.56602	10.5365	11.8208	10.1784	9.45037	8.67714	12.5867	9.7862	11.5803
	98	7.03789	11.9724	11.0898	10.6928	8.28871	8.65898	8.20634	8.9098	8.68822	7.57208	12.1693	10.2965	6.51194	10.0968	9.39209	8.32982	9.72986	10.0153	9.72986	10.6147	11.8675	9.98081	9.38476	8.81096	12.2267	9.49374	11.8675
	99	6.65362	11.9724	11.4213	11.2039	8.49094	8.60008	8.20634	8.99506	8.68822	7.57208	11.8583	10.0548	6.65362	10.189	9.65033	8.32982	10.0153	10.2525	10.0153	10.2255	12.1589	9.6661	9.70169	8.81096	12.5867	9.49374	12.1589
	100	7.00165	12.0288	11.0898	10.9436	8.49094	9.61491	8.80478	9.20964	8.9098	7.95428	11.598	10.8736	6.81754	10.5004	9.33773	8.96553	10.2525	10.0835	9.79325	10.1784	12.4551	10.4909	9.38476	9.26689	12.4273	9.72986	12.4551
	101	7.29819	13.1343	10.9666	10.9436	8.72735	10.2965	8.49094	9.04201	8.68822	7.73806	12.0078	10.9666	7.10997	10.589	9.48188	9.28913	10.4975	10.0153	9.86998	9.70428	12.0284	9.98081	9.75099	9.17014	12.8673	9.7862	12.0284
	102	7.57208	12.3559	11.0898	11.2039	9.25535	10.0968	8.72735	9.29201	9.04201	7.95428	11.8583	11.2039	6.79242	10.589	9.96993	8.96553	10.6017	10.4842	10.3259	10.6147	12.2378	9.86998	9.45037	9.17014	12.4328	9.7862	12.2378
	103	7.29819	12.8274	11.0898	11.332	8.87191	10.5004	8.87191	9.764	9.04201	8.20634	12.0078	11.5395	7.03789	10.6928	9.96993	9.26689	10.5365	10.2525	10.3259	10.2525	12.2378	10.0835	9.38476	9.26689	12.5867	9.7862	12.2378
	104	7.6944	12.6071	11.0898	11.0898	9.90198	10.4275	8.89086	9.39209	9.04201	8.0729	11.8583	11.2039	6.81754	10.8344	9.39209	9.29654	10.0835	9.7862	10.3259	10.2525	12.2378	10.1784	9.45037	9.29654	12.322	9.7862	12.2378
	105	7.81466	12.2871	11.0898	11.2039	9.78995	10.189	9.25535	9.82455	9.40074	7.95428	11.8583	11.3093	7.19275	10.589	10.5004	9.15494	10.0835	10.0153	10.4645	10.8515	12.2378	10.1784	9.75099	9.37735	12.4273	10.0153	12.2378
	106	7.73806	12.867	11.6565	11.332	9.39209	10.4275	8.87191	9.61491	9.04201	8.56919	12.0078	10.2302	6.90404	10.6928	9.72035	9.1175	10.1784	10.3059	10.1243	10.4975	12.4551	9.86998	9.75099	9.50115	12.2267	9.7862	12.4551
	107	7.81466	12.867	11.0898	11.598	10.189	9.55313	8.60008	10.8814	9.40074	8.33937	12.0078	9.78995	7.42504	10.811	9.96993	9.0493	10.3059	10.0835	10.6725	9.97376	12.2378	11.0024	9.75099	10.2792	12.8673	10.0153	12.2378
	108	8.11285	12.8274	11.8011	11.4732	9.64127	8.72735	9.11697	9.9617	9.60626	8.11285	12.0078	9.14498	7.29819	10.589	10.811	9.56602	10.6017	10.4975	10.1243	10.0153	12.3887	10.3856	9.75099	9.89073	12.679	9.7862	12.3887
	109	7.81466	12.5535	11.6565	11.2039	9.4098	8.87191	9.29201	10.3212	9.40074	7.73806	12.39	9.14498	7.59432	10.589	10.5486	9.0493	10.3059	10.3059	10.4909	11.0584	12.5922	10.3856	9.814	9.72986	12.4328	10.5365	12.5922
	110	8.11285	12.867	11.8797	11.4732	9.64127	8.87191	8.72735	10.021	9.48188	7.95428	12.1693	9.25535	7.36779	10.589	10.395	9.28913	10.3059	10.826	10.2992	10.5365	12.4551	9.86998	9.814	9.72986	12.5867	10.3059	12.4551
	111	7.81466	12.867	11.6565	11.7216	9.64127	9.11697	8.72735	9.91886	9.40074	7.95428	12.0078	9.07043	7.42504	10.8344	9.96993	9.0493	10.3856	10.6017	10.1243	10.7752	12.4551	10.3856	10.1176	9.75099	12.9469	10.2525	12.3887
	112	7.95428	12.867	12.0078	11.7216	10.3295	9.39209	8.40033	9.764	9.48188	7.95428	11.7216	9.14498	7.95428	10.3295	10.5004	8.97294	10.3856	10.826	10.2792	10.5365	12.3887	10.4909	10.0698	9.62348	12.5867	10.5365	12.3887
	113	7.59432	12.9329	11.5395	11.7216	9.78995	8.87191	8.60008	10.1306	9.72035	8.11285	12.0078	9.07043	7.73806	10.5004	10.5004	9.15494	10.3856	10.5365	10.2792	11.1203	12.1589	10.6918	10.0698	9.89073	12.5867	10.5365	12.1589
	114	8.11285	12.5737	11.5395	11.7216	9.57949	9.11697	8.09184	11.0898	9.60626	8.20634	12.2455	8.81425	7.81466	10.0968	10.7797	9.0493	10.4909	10.5365	10.1176	11.0024	12.1589	10.3856	10.4842	9.814	12.7386	10.7752	12.1589
	115	7.19275	12.6071	11.6565	11.8583	9.4098	8.72735	8.20634	11.0898	9.25535	7.95428	12.2455	9.14498	7.42504	10.6928	10.5486	9.1175	10.6918	10.6918	10.2992	10.826	12.1026	10.2992	10.1176	9.62348	12.5867	10.3059	12.1026
	116	7.42504	13.1343	11.3093	11.598	9.50865	8.87191	8.20634	10.1722	9.40074	8.20634	11.332	9.65033	7.81466	10.4193	10.5486	9.0493	11.0024	10.6147	10.4449	10.826	12.5429	10.4909	9.814	9.53007	12.5867	10.6017	12.5429
	117	7.99671	12.6878	11.4436	11.7216	9.64127	9.03295	8.99506	10.395	9.40074	8.49094	12.7743	10.2302	7.57208	10.5004	11.082	9.6661	10.9019	10.8515	10.9019	10.7752	12.679	10.3856	10.1784	9.89073	12.5429	10.5365	12.679
	118	7.36779	13.1862	11.6565	11.8732	9.78995	9.50865	8.72735	10.7401	9.48188	8.33937	12.2455	10.811	7.95428	10.189	10.2965	9.47224	10.9019	11.2737	11.2552	11.2063	12.679	10.3856	10.1176	10.0835	12.679	10.5365	12.679
	119	7.95428	13.1862	11.6565	11.4881	10.1722	9.764	9.20964	10.9666	9.9617	8.11285	12.0078	10.811	7.95428	10.6928	10.2965	9.15494	11.0584	11.449	11.5087	10.7752	12.9736	11.1203	10.1176	11.3464	12.5044	10.3059	12.9736
	120	7.81466	12.867	12.2249	11.7216	10.189	10.4275	8.49094	11.0898	9.82455	8.20634	12.5058	11.7072	7.73806	11.0898	11.3616	9.35548	11.8675	11.9365	11.7219	11.2185	13.1471	10.9019	10.1176	9.89073	12.894	10.826	13.1471
	121	8.11285	13.1862	11.8797	11.7216	10.0297	10.9045	8.99506	10.9666	9.60626	8.33937	12.39	11.9724	8.20634	10.9897	10.5486	9.47224	12.679	12.1196	12.193	11.5447	12.9099	11.6336	10.1176	10.3392	12.679	11.2737	12.9099
	122	8.20634	13.1862	11.5395	11.7216	10.4193	11.1886	9.29201	10.8814	10.1722	8.33937	12.6462	12.0288	8.32949	11.598	11.1281	9.61606	12.9736	11.9951	12.4273	11.8598	13.1471	11.419	10.4842	10.5431	13.037	11.0584	13.1471
	123	8.20634	12.9382	11.8797	12.1133	10.1722	11.2418	8.72735	11.2418	10.1722	8.89086	12.5058	12.2871	7.73806	11.4881	11.082	9.35548	13.1994	11.9654	12.7816	11.8846	12.9736	11.9365	10.1784	10.7941	12.679	11.0584	12.9736
	124	8.33937	12.9329	11.9934	12.0078	10.2965	11.3917	9.11697	11.3093	10.1722	8.33937	12.5058	12.5535	7.81466	11.3917	10.811	10.0835	13.1994	11.9539	12.9469	11.9365	13.5741	12.0284	10.4382	10.6147	12.7976	11.2552	13.1471
	125	8.09184	12.9329	12.0078	12.39	10.4193	11.3147	8.99506	11.0898	10.2187	8.72735	12.9333	12.6071	7.81466	11.4881	11.082	10.1784	12.8673	11.8268	12.679	12.3387	13.3907	11.7219	10.1176	10.7941	12.5867	10.7752	13.3907
	126	8.60008	12.9329	12.1133	12.4559	10.9436	11.7146	9.90198	10.8814	9.9617	8.99506	13.1862	13.1862	8.20634	11.9934	11.082	10.1784	12.8673	12.0284	13.3651	11.8675	13.2876	12.0284	9.814	10.8515	12.679	12.074	13.2876
	127	9.25535	12.9329	11.9934	11.9934	11.0898	12.465	9.78995	11.6565	10.3212	9.11697	13.0243	13.2628	8.12315	12.5058	11.1281	10.2992	12.5429	11.2737	13.755	12.4551	13.6698	12.2378	10.1784	11.151	12.9469	11.8675	13.6698
	128	8.99506	13.1862	12.39	12.9329	11.7941	12.1203	9.39209	11.0898	10.0548	9.11697	13.2949	13.1862	8.49094	12.8999	11.082	10.4449	11.1203	10.9772	13.775	11.3404	13.7899	12.1026	10.1784	11.0209	13.037	10.9019	13.5942
	129	8.80478	13.1862	12.39	12.1133	11.6273	11.3093	9.69399	11.6565	10.3212	9.39209	14.0877	13.4094	8.49094	12.7875	10.811	10.1784	11.3464	10.5431	11.6336	10.9772	13.4774	11.9365	10.1784	11.0209	12.679	11.0584	13.3907
	130	8.89086	13.1862	12.39	12.39	11.4732	11.7941	9.61491	11.5395	10.3212	9.11697	13.5478	13.1343	8.28871	12.5264	11.1281	10.2992	11.1203	10.9772	11.8909	10.9082	13.4314	11.8208	10.1784	10.9523	12.7816	11.9654	13.715
	131	8.99506	13.5099	12.39	12.285	11.4213	12.1203	9.50865	11.4436	10.4049	9.39209	14.0877	12.867	8.49094	12.6878	11.082	10.2992	11.0584	10.7752	12.0284	11.2185	13.493	11.8208	10.1784	11.0209	12.7816	11.6099	13.493
	132	8.89086	13.1343	12.5264	12.1693	11.6273	10.9897	9.90198	11.4436	10.1722	9.11697	12.7743	12.8274	8.72735	12.5264	10.5486	10.0835	11.3464	10.5365	12.2323	10.7752	13.1471	12.1026	10.4842	10.9019	12.894	11.1203	13.1471
	133	8.20634	13.2628	12.6878	12.2455	11.7941	10.3703	9.39209	11.0898	10.1722	9.11697	13.6911	11.6639	8.65898	12.7875	10.811	10.2992	11.3464	10.3059	12.0247	10.7752	13.4314	12.0685	10.1784	11.151	12.5867	11.1203	13.4314
	134	9.11697	13.2768	12.6343	12.2455	11.4213	9.4098	9.78995	11.2418	10.3212	9.11697	12.7743	11.082	8.49094	12.8999	11.3917	10.4909	11.3464	10.826	12.074	10.7496	13.7202	11.8675	10.4842	11.2552	12.9469	11.1203	13.7202
	135	8.72735	13.1862	12.3559	12.2455	11.8583	9.25535	9.14498	11.6565	10.3212	9.11697	12.1133	10.7797	8.57043	12.8999	10.8736	10.3059	11.3464	11.0584	11.5147	11.2737	13.6698	11.8675	10.4842	11.4969	12.9469	11.419	13.6698
	136	8.11285	13.1862	12.1133	12.0078	11.7941	9.25535	9.90198	11.6565	9.764	9.11697	11.8583	10.4193	8.60008	12.6343	11.082	10.1784	11.1203	11.0584	11.6336	11.2982	13.914	12.3442	10.2525	11.3708	12.8673	11.3464	13.914
	137	8.33937	13.5099	12.4514	12.1133	11.7941	9.64127	9.39209	12.0078	9.82455	9.11697	12.2455	10.9436	8.72735	13.1602	11.1281	10.2992	11.5803	11.0584	11.449	11.5447	13.914	11.8675	10.4842	11.2919	12.9469	11.3464	13.914
	138	8.28871	13.4473	12.0288	12.0593	11.4436	9.25535	8.80478	11.4213	10.3212	9.25535	12.7743	10.5004	8.65898	12.5264	11.3917	10.1784	11.3464	11.0584	11.7801	11.0584	14.241	11.9365	10.2525	11.151	12.9469	11.2982	14.241
	139	8.20634	13.5099	12.0078	12.3423	11.4732	9.03295	9.11697	11.8011	10.3212	9.11697	12.2455	10.7084	8.28871	12.6005	10.8736	10.1784	11.8675	11.3404	11.9539	11.2982	13.9533	12.0685	10.5431	11.151	13.1367	11.419	13.9533
	140	8.49094	13.5206	11.8797	12.0078	11.8583	9.25535	8.49094	12.2249	9.9617	9.25535	12.6343	11.0515	8.33937	12.6878	11.082	9.98081	11.6396	11.151	12.1026	11.2737	13.9533	11.8208	10.1784	11.2552	13.037	11.0584	13.9533
	141	8.20634	12.9382	11.8011	12.1936	11.6273	9.25535	8.80478	12.0078	9.9617	9.18328	12.2455	10.4193	8.49094	12.7875	11.1281	10.1784	11.6396	11.3404	11.7801	12.0685	14.1924	11.8675	10.5431	11.5087	13.2305	11.3464	14.1924
	142	7.6944	13.5099	11.6565	12.1693	11.8583	9.48188	8.60008	11.4436	10.3212	9.50865	12.2455	10.811	8.60008	12.39	11.1281	9.98081	11.2063	11.2737	11.449	11.419	14.0123	11.8675	10.4842	11.0209	12.7976	11.0584	14.0123
	143	7.95428	13.7158	12.2249	12.6054	11.6273	9.25535	8.49094	12.2249	9.9617	9.11697	12.39	11.0515	8.33937	12.39	11.1281	10.3856	11.6396	11.3404	11.449	11.5862	13.9533	12.1026	10.5431	11.0209	12.7816	11.1203	13.9533
	144	7.6944	13.4094	12.0078	12.39	11.6273	9.50865	8.49094	12.1623	10.1306	9.11697	12.6878	11.451	8.28871	12.6878	11.3917	9.79325	11.419	12.0054	11.7801	11.419	13.9533	12.7546	10.5431	11.0209	12.9469	11.2982	13.9533
	145	7.95428	13.1343	11.7941	12.3661	11.0898	10.1722	8.73682	12.0078	9.82455	9.25535	12.39	11.6639	8.09184	12.2871	10.811	10.0835	11.6396	11.6396	11.6915	11.2641	14.1924	12.9736	10.2992	11.0209	12.5867	11.1203	14.1924
Fig. 7c
	Genotype	Mean	SEM	Degree of freedom
	Col-0	9.65723	0.895305	1171
	HaRxL10ox in Col-0	12.7206	1.07072	1171
	che-2	7.44769	0.679248	1465
	HaRxL10ox in che-2	9.62061	1.03859	1171
Fig. 7d
	Time in LL (h)	Col-0						HaRxL10ox
	24	1.52668	1.46794	1.381	1.27575	1.31552	1.3175	1.88323	1.86813	1.85276	1.35263	1.35255	1.37542
	28	1.54809	1.49172	1.45935	1.32216	1.32569	1.34646	1.90135	1.88781	1.87724	1.45561	1.45492	1.47893
	32	1.60244	1.60981	1.58668	1.3548	1.37433	1.32257	1.88653	1.84107	1.8348	1.38019	1.39756	1.41378
	36	1.84453	1.85665	1.8348	1.2859	1.29374	1.30085	1.83959	1.82631	1.77359	1.53467	1.53986	1.55929
	40	1.80171	1.83123	1.81195	1.4324	1.45129	1.47821	2.04957	2.04937	2.03151	1.52596	1.54131	1.56291
	44	1.94088	1.9362	1.91234	1.44256	1.48976	1.48979	1.95652	1.90832	1.89928	1.40194	1.43604	1.43405
	48	1.95899	1.96572	1.91724	1.28808	1.31044	1.31823	1.97793	1.92964	1.87153	1.44111	1.44983	1.45722
	52	1.56374	1.58931	1.62259	1.29243	1.2814	1.3052	1.97875	1.91734	1.88377	1.37946	1.37651	1.39207
	56	1.88406	1.88043	1.84949	1.41427	1.4099	1.42175	1.92441	1.89355	1.89683	1.45199	1.45419	1.47531
	60	1.98617	1.90258	1.88377	1.62968	1.58632	1.58245	1.8503	1.74922	1.79563	1.44546	1.44475	1.46084
	64	2.0858	2.01493	1.96539	1.91979	1.86075	1.84813	2.25873	2.15926	2.20454	1.49768	1.47524	1.48328
	68	2.16156	2.17156	2.14332	1.41572	1.40772	1.41161	2.18874	2.15106	2.13924	1.49188	1.54058	1.44491
Fig. 7e
	Time in LL (h)	che-2						HaRxL10ox che-2
	24	2.23088	2.19139	2.19889	2.61311	2.54812	2.51741	2.33426	2.31172	2.26998	2.92804	2.89811	2.83559
	28	2.17836	2.15807	2.15913	2.49123	2.45868	2.44971	2.27273	2.25606	2.25936	2.85491	2.80673	2.79884
	32	2.38677	2.37475	2.37048	2.4727	2.44313	2.4352	2.32934	2.30927	2.29041	2.93779	2.91561	2.88104
	36	2.72071	2.6981	2.69325	2.68331	2.66868	2.66441	2.31293	2.30026	2.29449	3.0899	3.05269	3.05706
	40	2.23581	2.22413	2.2185	2.87149	2.83687	2.82205	2.36216	2.33382	2.29858	2.76326	2.70854	2.68569
	44	2.24838	2.21607	2.2273	2.10413	2.10286	2.10542	2.84132	2.69401	2.57232	2.76911	2.71729	2.706
	48	2.28503	2.22413	2.2185	2.64918	2.60743	2.55222	2.1066	2.06804	2.05989	2.73011	2.67257	2.63346
	52	2.58615	2.47135	2.39582	2.58678	2.56076	2.52515	2.29488	2.28553	2.27897	1.89645	1.97064	2.02805
	56	1.89449	1.8443	1.81402	2.42395	2.38771	2.36267	2.28996	2.25933	2.25609	2.70573	2.66382	2.6354
	60	2.82491	2.72757	3.01847	2.5195	2.45771	2.40812	2.56482	2.53684	2.50286	2.72621	2.69298	2.6325
	64	3.01608	2.87492	2.75617	2.42297	2.39257	2.34913	2.16771	2.15455	2.14332	2.56435	2.53451	2.49516
	68	2.33262	2.31745	2.32718	2.64528	2.55396	2.47485	1.90433	1.86804	1.82546	2.08756	2.07661	2.0619
Fig. 7g
	Col-0	HaRxL10ox #18	HaRxL10ox #21	che-2	HaRxL10ox che-2 #4	HaRxL10ox che-2 #9
	0.202342	0.225766	0.341339	0.340046	0.305936	0.35691
	0.213054	0.261007	0.316891	0.296192	0.32661	0.365277
	0.184641	0.288121	0.329846	0.247837	0.29327	0.309727
	0.222628	0.262892	0.241387	0.312266	0.437316	0.361486
	0.168434	0.38812	0.25795	0.374012	0.343296	0.268332
	0.189939	0.214306	0.304374	0.25859	0.250224	0.359198
	0.230041	0.255008	0.226042	0.341717	0.244389	0.315643
	0.193077	0.250099	0.262502	0.303104	0.274018	0.2825
	0.215054	0.230203	0.324466	0.344514	0.385673	0.296736
	0.21941	0.179422	0.262973	0.424232	0.238391	0.303567
	0.26034	0.312535	0.266777	0.229718	0.257054	0.3818
	0.240996	0.241615	0.295305	0.247337	0.256107	0.16279
	0.243467	0.196376	0.268029	0.267673	0.35498	0.294807
	0.308374	0.403303	0.345419	0.329692	0.224304	0.403469
	0.23703	0.400751	0.304294	0.281996	0.26356	0.251645
	0.255398	0.356569	0.332788	0.232242	0.241072	0.374903
	0.223766	0.277961	0.208698	0.260954	0.250386	0.281749
	0.221605	0.279375	0.307317	0.222614	0.331775	0.235548
	0.228594	0.275766	0.220548	0.345993	0.30002	0.258983
	0.252651	0.396085	0.253594	0.282768	0.266125	0.251564
	0.230008	0.322581	0.194491	0.244701	0.221346	0.265733
	0.206698	0.253513	0.286949	0.287043	0.292126	0.22821
	0.188802	0.298328	0.246962	0.230764	0.25681	0.340108
	0.177537	0.301823	0.168434	0.218658	0.272042	0.272793
	0.162469	0.283064	0.301708	0.252851	0.282927	0.271486
	0.219134	0.208893	0.267248	0.237869	0.209432	0.378138
	0.235226	0.200652	0.257674	0.280404	0.258869	0.307161
	0.212973	0.256065	0.202066	0.229059	0.309531	0.271256
	0.182446	0.230203	0.226789	0.291738	0.306965	0.345943
	0.252651	0.319833	0.253042	0.280677	0.283922	0.196766
	0.197238	0.241777	0.314972	0.296352	0.263918	0.234485
	0.199595	0.266891	0.266387	0.268605	0.287435	0.231249
	0.160859	0.34927	0.210697	0.250327	0.353247	0.251679
Fig. 7i
	Col-0	HaRxL10ox #18	HaRxL10ox #21	che-2	HaRxL10ox che-2 #4	HaRxL10ox che-2 #9
	6	9	7	6	7	7
	8	7	6	7	6	7
	9	8	8	6	7	5
	11	8	6	7	6	6
	10	7	8	6	8	7
	14	8	8	4	8	6
	12	9	8	7	7	7
	13	8	8	7	8	7
	11	9	8	7	7	7
	11	8	8	7	6	5
	10	9	9	7	7	6
	12	8	11	8	5	5
	13	9	7	6	8	7
	7	8	7	8	7	6
	9	7	9	7	7	6
	12	8	8	6	7	8
	10	8	8	8	7	6
	14	9	7	7	7	6
	9	10	9	7	6	7
	12	9	9	8	7	7
	14	7	9	7	7	6
	12	8	6	7	6	8
	9	9	8	8	6	6
Fig. 7k
	Col-0	HaRxL10ox #18	HaRxL10ox #21	che-2	HaRxL10ox che-2 #4	HaRxL10ox che-2 #9
	38	33	36	28	23	28
	38	35	37	24	28	23
	39	34	42	27	27	24
	42	37	40	28	29	23
	47	37	43	28	30	26
	44	31	33	31	27	28
	44	36	38	31	22	25
	38	37	36	31	28	28
	40	33	39	30	31	28
	36	33	31	32	33	27
	44	37	33	26	30	28
	48	35	40	29	29	26
	39	36	35	33	29	28
	43	35	35	30	32	29
	39	32	37	28	26	29
	40	37	37	29	31	27
	43	37	35	31	32	29
	36	36	37	32	26	32
	34	34	36	29	32	32
	39	37	37	27	30	31

## Sheet: Supplementary Fig. 3
Supplementary Fig. 3a					Ct	HaRxL10			UBQ5
	Experiment	HaRxL10ox #18	HaRxL10ox #21		Experiment	Col-0	HaRxL10ox #18	HaRxL10ox#21	Col-0	HaRxL10ox #18	HaRxL10ox#21
	1	10.9234	1.40947		1	NA	18.5596	21.1451	21.8863	22.0499	21.6572
	1	11.5757	1.79451		1	NA	18.4759	20.7966	21.9361	22.0455	21.8918
	1	9.24534	1.82499		1	NA	18.8002	20.7723	21.5834	21.9314	21.3716
	2	9.47231	1.54433		2	NA	17.7551	20.01	21.0694	21.0212	20.6574
	2	9.97121	2.0844		2	NA	17.681	19.5773	21.1084	20.9695	20.849
	2	7.84189	2.1105		2	NA	18.0276	19.5594	20.8306	21.0056	20.4044
	3	8.93059	8.30443		3	NA	17.942	18.489	20.9729	21.0784	21.6379
	3	10.0314	8.41079		3	NA	17.7744	18.4706	20.6434	21.1132	21.4445
	3	10.8685	7.60229		3	NA	17.6587	18.6164	20.6814	21.1108	21.5461
Supplementary Fig. 3b

## Sheet: Supplementary Fig. 5
Supplementary Fig. 5						Ct	CHE			UBQ5
	Experiment	Col-0	che-2	CHECE		Experiment	Col-0	che-2	CHECE	Col-0	che-2	CHECE
	1	0.872504	0.593598	0.960725		1	24.6717	24.3132	24.199	18.7796	17.8901	18.4984
	1	0.953158	0.665394	0.966721		1	24.5441	24.1485	24.1901	18.7116	17.792	18.2979
	1	0.870124	0.728052	1.06864		1	24.6756	24.0186	24.0455	18.703	17.7697	18.3969
	2	1.03755	0.560929	1.10375		2	23.9855	24.1599	23.5409	18.3499	17.4556	17.9201
	2	1.10098	0.522596	0.952204		2	23.8999	24.2621	23.7539	18.3372	17.6932	17.9601
	2	1.08975	0.596112	1.16048		2	23.9147	24.0722	23.4686	18.1985	17.5982	17.9392
	3	1.01708	0.623704	NA		3	24.6064	24.4359	NA	18.7478	18.0024	18.2504
	3	1.10034	0.663397	0.845105		3	24.4929	24.3469	24.2929	18.7564	18.0115	18.3739
	3	0.958523	0.719881	0.953106		3	24.6919	24.229	24.1194	19.1578	18.0201	18.2954

## Sheet: Supplementary Fig. 6
Supplementary Fig. 6

[truncated: 10 more sheets: Supplementary Fig. 10, Supplementary Fig. 12, Supplementary Fig. 13, Supplementary Fig. 15, Supplementary Fig. 16, Supplementary Fig. 17 , Supplementary Fig. 18, Supplementary Fig. 19, Supplementary Fig. 21, Supplementary Fig. 23]
